# Supplementary material for: Health and longevity studies in C. elegans: the “healthy worm database” reveals strengths, weaknesses and gaps of test compound-based studies
Source: Biogerontology. 2021 Mar 8;22(2):215–36. doi: 10.1007/s10522-021-09913-2 (PMC7973913; doi:10.1007/s10522-021-09913-2)
Supplement: Supplementary file 3 — Supplementary file3 ESM_3: Database flat file (XLSX 321 KB) [file 10522_2021_9913_MOESM3_ESM.xlsx]

## Sheet: article information
	Title: Health and longevity studies in C. elegans: The “Healthy Worm Database” reveals strengths, weaknesses and gaps of test compound-based studies
	Journal: Biogerontology
	Authors: Nadine Saul, Steffen Möller, Francesca Cirulli, Alessandra Berry, Walter Luyten, Georg Fuellen
	Corresponding author: Nadine Saul, Molecular Genetics Group, Institute of Biology, Humboldt University of Berlin, 10115 Berlin, Germany; Email: nadine.saul@gmx.de

## Sheet: ESM_3, database flat file
ID	PubChem CID	Compound Name	Concen-tration	Exposure time	Food	Growth medium	Special additives	C. elegans strain	Temp-erature	physiological function				physiological function				physiological function	physiological function	physiological function	physiological function	physiological function	physiological function	physiological function	physiological function	physiological function	physiological function	physiological function	physiological function	physiological function	physiological function	physiological function	physiological function	physiological function	physiological function	physiological function	physiological function	physiological function	physiological function	physiological function	physiological function	lifespan	lifespan	lifespan	lifespan	lifespan	lifespan	lifespan	lifespan
										oxidative stress resistance				heat stress resistance				pathogen stress resistance	pathogen stress resistance	pathogen stress resistance	pathogen stress resistance	UV stress resistance	UV stress resistance	UV stress resistance	UV stress resistance	osmotic stress resistance	osmotic stress resistance	osmotic stress resistance	osmotic stress resistance	arsenite stress resistance	arsenite stress resistance	arsenite stress resistance	arsenite stress resistance	metal stress resistance	metal stress resistance	metal stress resistance	metal stress resistance	salt stress resistance	salt stress resistance	salt stress resistance	salt stress resistance	mean lifespan	mean lifespan	mean lifespan	mean lifespan	maximum lifespan	maximum lifespan	maximum lifespan	maximum lifespan
										change	eff	signif	notes	change	eff	signif	notes	change	eff	signif	notes	change	eff	signif	notes	change	eff	signif	notes	change	eff	signif	notes	change	eff	signif	notes	change	eff	signif	notes	change	eff	signif	notes	change	eff	signif	notes
0	11957654	(±)-Octoclothepin maleate	33 µM	whole life; start: A1	Ampicillin-resistant OP50 strain	liquid S-medium	Carbenicillin, Amphotericin B, FUDR	N2 (wild type)	20°C	up	108	yes	A5; Stressor: 100 mM paraquat for 24 h; endpoint: survival																													up	38	yes
1	323894	(Iso)lappaol A	10 µM	whole life; start: unknown	OP50	NGM agar		N2 (wild type)	20°C
1	323894	(Iso)lappaol A	100 µM	whole life; start: unknown	OP50	NGM agar		N2 (wild type)	20°C
1	323894	(Iso)lappaol A	200 µM	whole life; start: unknown	OP50	NGM agar		N2 (wild type)	20°C
1	323894	(Iso)lappaol A	10 µM	whole life; start: A1	OP50	NGM agar		N2 (wild type)	20°C																																	up	6.2	no
1	323894	(Iso)lappaol A	100 µM	whole life; start: A1	OP50	NGM agar		N2 (wild type)	20°C																																	up	11.2	yes
1	323894	(Iso)lappaol A	50 µM	whole life; start: L4	OP50	NGM agar		N2 (wild type)	20°C	up		yes	A2; stressor: 80 µM juglone for 24 h; endpoint: survival
1	323894	(Iso)lappaol A	100 µM	whole life; start: L4	OP50	NGM agar		N2 (wild type)	20°C	up	118.07	yes	A2; stressor: 80 µM juglone for 24 h; endpoint: survival
1	323894	(Iso)lappaol A	200 µM	whole life; start: L4	OP50	NGM agar		N2 (wild type)	20°C	none		no	A2; stressor: 80 µM juglone for 24 h; endpoint: survival
1	323894	(Iso)lappaol A	100 µM	48 h; start: unknown	OP50	NGM agar		TJ375 {gpIs1 [hsp-16.2p::GFP]}	20°C
1	323894	(Iso)lappaol A	100 µM	whole life; start: L1	OP50	NGM agar		TJ356 {zIs356 [daf-16p::daf-16a/b::GFP + rol-6(su1006)]}	20°C
1	323894	(Iso)lappaol A	100 µM	whole life; start: A1	OP50	NGM agar		GR1307 [daf-16(mgDf50)]	20°C																																	down	-5.2	no
1	323894	(Iso)lappaol A	100 µM	whole life; start: A1	OP50	NGM agar		TK22 [mev-1(kn1)]	20°C																																	up	5.7	no
2	446849	(R,R)-cis-Diethyl tetrahydro-2,8-chrysenediol	33 µM	whole life; start: A1	Ampicillin-resistant OP50 strain	liquid S-medium	Carbenicillin, Amphotericin B, FUDR	N2 (wild type)	20°C	up	1	no	A5; Stressor: 100 mM paraquat for 24 h; endpoint: survival																													up	7	yes
3	65238	1,2,3,4,6-penta-O-galloyl-β-D-glucose (PGG) from Curcuma longa L	50 µM	whole life; start: egg stage	OP50	NGM agar		N2 (wild type)	20°C	up		yes	A7; Stressor: 60 mM paraquat; endpoint: mean lifespan	up		yes	A4; Stressor: 36°C for 16 h; endpoint: mean lifespan																									up		yes
3	65238	1,2,3,4,6-penta-O-galloyl-β-D-glucose (PGG) from Curcuma longa L	100 µM	whole life; start: egg stage	OP50	NGM agar		N2 (wild type)	20°C	up		yes	A7; Stressor: 60 mM paraquat; endpoint: mean lifespan	up	23	yes	A4; Stressor: 36°C for 16 h; endpoint: mean lifespan																									up	15.7	yes
4		2-Ethylthio-8-methoxy-5-oxo-1-phenyl-1,5-dihydrobenzo[b][1,2,4]triazolo[1,5-g][1,6]naphthyridine-12-carbonitrile (compound 12a)	5 nM	whole life; start: unknown	OP50	NGM agar	FUDR	N2 (wild type)	20°C	up		yes	A5; stressor: 40 µM paraquat; endpoint: survival	none		no	A5; stressor: 35°C for 16h; endpoint: survival																									up	17.22	yes
4		2-Ethylthio-8-methoxy-5-oxo-1-phenyl-1,5-dihydrobenzo[b][1,2,4]triazolo[1,5-g][1,6]naphthyridine-12-carbonitrile (compound 12a)	50 nM	whole life; start: unknown	OP50	NGM agar	FUDR	N2 (wild type)	20°C	up		yes	A5; stressor: 40 µM paraquat; endpoint: survival	up		no	A5; stressor: 35°C for 16h; endpoint: survival																									up	7.19	yes
4		2-Ethylthio-8-methoxy-5-oxo-1-phenyl-1,5-dihydrobenzo[b][1,2,4]triazolo[1,5-g][1,6]naphthyridine-12-carbonitrile (compound 12a)	500 nM	whole life; start: unknown	OP50	NGM agar	FUDR	N2 (wild type)	20°C	none		no	A5; stressor: 40 µM paraquat; endpoint: survival	up		yes	A5; stressor: 35°C for 16h; endpoint: survival																									up	0.43	no
5		7-Isobutylamino-2-ethylthio-6-formyl-5-oxo-1-phenyl-1,5-dihydro-[1,2,4]triazolo[1,5-a]pyridine-8-carbonitrile (compound 4c)	5 nM	whole life; start: unknown	OP50	NGM agar	FUDR	N2 (wild type)	20°C	none		no	A5; stressor: 40 µM paraquat; endpoint: survival																													none		no
5		7-Isobutylamino-2-ethylthio-6-formyl-5-oxo-1-phenyl-1,5-dihydro-[1,2,4]triazolo[1,5-a]pyridine-8-carbonitrile (compound 4c)	50 nM	whole life; start: unknown	OP50	NGM agar	FUDR	N2 (wild type)	20°C	none		no	A5; stressor: 40 µM paraquat; endpoint: survival																													none		no
5		7-Isobutylamino-2-ethylthio-6-formyl-5-oxo-1-phenyl-1,5-dihydro-[1,2,4]triazolo[1,5-a]pyridine-8-carbonitrile (compound 4c)	500 nM	whole life; start: unknown	OP50	NGM agar	FUDR	N2 (wild type)	20°C	none		no	A5; stressor: 40 µM paraquat; endpoint: survival																													none		no
6		7-Benzylamino-2-ethylthio-6-formyl-5-oxo-1-phenyl-1,5-dihydro-[1,2,4]triazolo[1,5-a]pyridine-8-carbonitrile (compound 4f)	1 µM	whole life; start: unknown	OP50	NGM agar	FUDR	N2 (wild type)	20°C																																	up	17.54	yes
6		7-Benzylamino-2-ethylthio-6-formyl-5-oxo-1-phenyl-1,5-dihydro-[1,2,4]triazolo[1,5-a]pyridine-8-carbonitrile (compound 4f)	500 nM	whole life; start: unknown	OP50	NGM agar	FUDR	N2 (wild type)	20°C	up		yes	A5; stressor: 40 µM paraquat; endpoint: survival	up		yes	A5; stressor: 35°C for 16h; endpoint: survival																									up	10.3	yes
6		7-Benzylamino-2-ethylthio-6-formyl-5-oxo-1-phenyl-1,5-dihydro-[1,2,4]triazolo[1,5-a]pyridine-8-carbonitrile (compound 4f)	50 nM	whole life; start: unknown	OP50	NGM agar	FUDR	N2 (wild type)	20°C	up		yes	A5; stressor: 40 µM paraquat; endpoint: survival	up		yes	A5; stressor: 35°C for 16h; endpoint: survival																									up	0.64	no
6		7-Benzylamino-2-ethylthio-6-formyl-5-oxo-1-phenyl-1,5-dihydro-[1,2,4]triazolo[1,5-a]pyridine-8-carbonitrile (compound 4f)	5 nM	whole life; start: unknown	OP50	NGM agar	FUDR	N2 (wild type)	20°C	none		no	A5; stressor: 40 µM paraquat; endpoint: survival	none		no	A5; stressor: 35°C for 16h; endpoint: survival
7	10980896	Xyloketal B	100 µM	whole life; start: L1	OP50	NGM agar		N2 (wild type)	20°C					up		yes	A1; stressor: 37°C; endpoint: survival
7	10980896	Xyloketal B	300 µM	whole life; start: L1	OP50	NGM agar		N2 (wild type)	20°C					up		yes	A1; stressor: 37°C; endpoint: survival
8		10-O-trans-p-Coumaroylcatalpol	2 µM	whole life; start: egg stage	OP50	NGM agar	FUDR	N2 (wild type)	20°C	up		yes	A2; stressor: 10 mM paraquat for 72 h; endpoint: survival																													up	8.25	yes		up	12	n.d.
8		10-O-trans-p-Coumaroylcatalpol	20 µM	whole life; start: egg stage	OP50	NGM agar	FUDR	N2 (wild type)	20°C	up		yes	A2; stressor: 10 mM paraquat for 72 h; endpoint: survival																													up	17.96	yes		up	13.32	n.d.
8		10-O-trans-p-Coumaroylcatalpol	200 µM	whole life; start: egg stage	OP50	NGM agar	FUDR	N2 (wild type)	20°C	up		yes	A2; stressor: 10 mM paraquat for 72 h; endpoint: survival																													up	5.14	no		down	-1.36	n.d.
8		10-O-trans-p-Coumaroylcatalpol	20 µM	whole life; start: egg stage	OP50	NGM agar	FUDR	TK22 [mev-1(kn1)]	20°C																																	up	1.7	no		down	-8.41	n.d.
8		10-O-trans-p-Coumaroylcatalpol	20 µM	whole life; start: egg stage	OP50	NGM agar	FUDR	GR1307 [daf-16(mgDf50)]	20°C																																	down	-2.4	no		down	-4.48	n.d.
8		10-O-trans-p-Coumaroylcatalpol	20 µM	whole life; start: egg stage	OP50	NGM agar	FUDR	VC199 [sir-2.1(ok434)]	20°C																																	up	15.06	yes		up	10.41	n.d.
8		10-O-trans-p-Coumaroylcatalpol	20 µM	whole life; start: L4	OP50	NGM agar		TJ356 {zIs356 [daf-16p::daf-16a/b::GFP + rol-6(su1006)]}	20°C
8		10-O-trans-p-Coumaroylcatalpol	200 µM	whole life; start: L4	OP50	NGM agar		TJ356 {zIs356 [daf-16p::daf-16a/b::GFP + rol-6(su1006)]}	20°C
8		10-O-trans-p-Coumaroylcatalpol	20 µM	whole life; start: egg stage	OP50	NGM agar		NL5901 {pkIs2386 [unc-54p::alphasynuclein::YFP + unc-119(+)]}	22°C
9		Xyloketal, derivate 10	100 µM	whole life; start: L1	OP50	NGM agar		N2 (wild type)	20°C					none		no	A1; stressor: 37°C; endpoint: survival
10		Xyloketal, derivate 11	100 µM	whole life; start: L1	OP50	NGM agar		N2 (wild type)	20°C					up		yes	A1; stressor: 37°C; endpoint: survival
11		Xyloketal, derivate 12	100 µM	whole life; start: L1	OP50	NGM agar		N2 (wild type)	20°C					up		yes	A1; stressor: 37°C; endpoint: survival
12		Xyloketal, derivate 13	100 µM	whole life; start: L1	OP50	NGM agar		N2 (wild type)	20°C					up		yes	A1; stressor: 37°C; endpoint: survival
13		Xyloketal, derivate 14	100 µM	whole life; start: L1	OP50	NGM agar		N2 (wild type)	20°C					up		yes	A1; stressor: 37°C; endpoint: survival
14		Xyloketal, derivate 15	100 µM	whole life; start: L1	OP50	NGM agar		N2 (wild type)	20°C					up	15.4	yes	A1; stressor: 37°C; endpoint: survival
14		Xyloketal, derivate 15	300 µM	whole life; start: L1	OP50	NGM agar		N2 (wild type)	20°C					up	24	yes	A1; stressor: 37°C; endpoint: survival																									up	11	yes
14		Xyloketal, derivate 15	300 µM	whole life; start: L1	OP50	NGM agar		PS3551 [hsf-1(sy441)]	20°C					none		no	A1; stressor: 37°C; endpoint: survival																									none		no
14		Xyloketal, derivate 15	300 µM	whole life; start: L1	OP50	NGM agar		CL4176 {smg-1(cc546); dvIs27 [myo-3p::A-Beta (1-42)::let-851 3'UTR) + rol-6(su1006)]}	15°C
15		Xyloketal, derivate 16	100 µM	whole life; start: L1	OP50	NGM agar		N2 (wild type)	20°C					up		yes	A1; stressor: 37°C; endpoint: survival
16		Xyloketal, derivate 17	100 µM	whole life; start: L1	OP50	NGM agar		N2 (wild type)	20°C					up		yes	A1; stressor: 37°C; endpoint: survival
17		Xyloketal, derivate 18	100 µM	whole life; start: L1	OP50	NGM agar		N2 (wild type)	20°C					up		yes	A1; stressor: 37°C; endpoint: survival
17		Xyloketal, derivate 18	300 µM	whole life; start: L1	OP50	NGM agar		N2 (wild type)	20°C					up		yes	A1; stressor: 37°C; endpoint: survival
18	73398	18α-glycyrrhetinic acid	20 µg/ml	whole life; start: L4	OP50	NGM agar		N2 (wild type)	20°C	none		no	A5; stressor: 2 mM paraquat; from A5: UV-killed OP50; endpoint: survival; in addition: stress-test with 80 mM juglone at A1 with similar result																													up	17.3	yes
18	73398	18α-glycyrrhetinic acid	20 µg/ml	whole life; start: L4	OP50	NGM agar		N2 (wild type)	27°C
18	73398	18α-glycyrrhetinic acid	10 µg/ml	whole life; start: L4	OP50	NGM agar		N2 (wild type)	20°C																																	down	-5.9	no
18	73398	18α-glycyrrhetinic acid	100 µg/ml	whole life; start: L4	OP50	NGM agar		N2 (wild type)	20°C																																	up	11.8	yes
18	73398	18α-glycyrrhetinic acid	20 µg/ml	whole life; start: egg stage	OP50	NGM agar		N2 (wild type)	20°C
18	73398	18α-glycyrrhetinic acid	20 µg/ml	whole life; start: egg stage	OP50	NGM agar		EU1 [skn-1(zu67)/nT1 [unc-?(n754) let-?]]	20°C
18	73398	18α-glycyrrhetinic acid	20 µg/ml	whole life; start: L4	OP50	NGM agar		EU1 [skn-1(zu67)/nT1 [unc-?(n754) let-?]]	20°C																																	none		no
18	73398	18α-glycyrrhetinic acid	20 µg/ml	whole life; start: L4	OP50	NGM agar		EU1 [skn-1(zu67)/nT1 [unc-?(n754) let-?]], heterozygous	20°C																																	up	50	yes
18	73398	18α-glycyrrhetinic acid	20 µg/ml	whole life; start: L4	OP50	NGM agar		EU31 [skn-1(zu135)/nT1 [unc-?(n754) let-?]]	20°C																																	down	-7.7	no
18	73398	18α-glycyrrhetinic acid	20 µg/ml	whole life; start: L4	OP50	NGM agar		EU31 [skn-1(zu135)/nT1 [unc-?(n754) let-?]], heterozygous	20°C																																	up	45.5	yes
18	73398	18α-glycyrrhetinic acid	20 µg/ml	whole life; start: L4	OP50	NGM agar		EU40 [skn-1(zu129)/nT1[unc-?(n754) let-?]]	20°C																																	up	4.3	no
18	73398	18α-glycyrrhetinic acid	20 µg/ml	whole life; start: L4	OP50	NGM agar		EU40 [skn-1(zu129)/nT1[unc-?(n754) let-?]], heterozygous	20°C																																	up	50	yes
18	73398	18α-glycyrrhetinic acid	20 µg/ml	whole life; start: L4	OP50	NGM agar		CL2006 {dvIs2 [pCL12(unc-54/human Abeta peptide 1-42 minigene) + pRF4]}	20°C																																	up	18.2	yes
18	73398	18α-glycyrrhetinic acid	20 µg/ml	whole life; start: L4	OP50	NGM agar		LD1 {ldIs7 [skn-1b/c::GFP + rol-6(su1006)]}	20°C
18	73398	18α-glycyrrhetinic acid	20 µg/ml	whole life; start: L4	OP50	NGM agar		unknown strain [Pvha-6::UIM2-ZsProSensor]	20°C
18	73398	18α-glycyrrhetinic acid	20 µg/ml	whole life; start: L4	OP50	NGM agar		DR26 [daf-16(m26)]	20°C																																	down	-9	yes
18	73398	18α-glycyrrhetinic acid	20 µg/ml	whole life; start: L4	OP50	NGM agar		CL4176 {smg-1(cc546); dvIs27 [myo-3p::A-Beta (1-42)::let-851 3'UTR) + rol-6(su1006)]}	16°C
18	73398	18α-glycyrrhetinic acid	20 µg/ml	whole life; start: L4	HT115 (DE3) with RNAi-vector against pbs-5	NGM agar		CL4176 {smg-1(cc546); dvIs27 [myo-3p::A-Beta (1-42)::let-851 3'UTR) + rol-6(su1006)]}	16°C
18	73398	18α-glycyrrhetinic acid	20 µg/ml	whole life; start: L4	HT115 (DE3)	NGM agar		CL4176 {smg-1(cc546); dvIs27 [myo-3p::A-Beta (1-42)::let-851 3'UTR) + rol-6(su1006)]}	16°C
18	73398	18α-glycyrrhetinic acid	20 µg/ml	whole life; start: L4	OP50	NGM agar		CL2331 {dvIs37 [myo-3p::GFP::A-Beta (3-42) + rol-6(su1006)]}	20°C
18	73398	18α-glycyrrhetinic acid	20 µg/ml	whole life; start: L4	HT115 (DE3) with RNAi-vector against pbs-5	NGM agar		N2 (wild type)	20°C																																	none		no
18	73398	18α-glycyrrhetinic acid	20 µg/ml	whole life; start: L4	HT115 (DE3) with RNAi-vector against skn-1	NGM agar		N2 (wild type)	20°C																																	up	2.5	no
18	73398	18α-glycyrrhetinic acid	20 µg/ml	whole life; start: L4	HT115 (DE3)	NGM agar		N2 (wild type)	20°C																																	up	6.3	yes
19		Xyloketal, derivate 19	100 µM	whole life; start: L1	OP50	NGM agar		N2 (wild type)	20°C					up		yes	A1; stressor: 37°C; endpoint: survival
20		2,3-Dehydrosilybin A	10 µM	whole life; start: parental generation	OP50, UV-inactivated	NGM agar		N2 (wild type)	20°C																																	up	12.55	yes
21		2,3-Dehydrosilybin A/B	5 µM	whole life; start: parental generation	OP50, UV-inactivated	NGM agar		N2 (wild type)	20°C																																	up	2.16	yes
21		2,3-Dehydrosilybin A/B	10 µM	whole life; start: parental generation	OP50, UV-inactivated	NGM agar		N2 (wild type)	20°C	up		yes	A1; stressor: 80 µM juglone for 15 min; endpoint: survival																													up	10.15	yes
21		2,3-Dehydrosilybin A/B	10 µM	whole life; start: parental generation	HT115 (DE3)	NGM agar	IPTG	N2 (wild type)	20°C																																	up	1.18	yes
21		2,3-Dehydrosilybin A/B	20 µM	whole life; start: parental generation	OP50, UV-inactivated	NGM agar		N2 (wild type)	20°C																																	up	2.16	no
21		2,3-Dehydrosilybin A/B	10 µM	whole life; start: parental generation	OP50, UV-inactivated	NGM agar		DR26 [daf-16(m26)]	20°C																																	none		no
21		2,3-Dehydrosilybin A/B	10 µM	whole life; start: parental generation	HT115 (DE3) with RNAi-vector against fgt-1	NGM agar	IPTG	N2 (wild type)	20°C																																	up	5.45	no
21		2,3-Dehydrosilybin A/B	10 µM	whole life; start: parental generation	OP50, UV-inactivated	NGM agar	phloretin	N2 (wild type)	20°C																																	none		no
21		2,3-Dehydrosilybin A/B	10 µM	whole life; start: parental generation	OP50, UV-inactivated	NGM agar		CL2331 {dvIs37 [myo-3p::GFP::A-Beta (3-42) + rol-6(su1006)]}	16°C
21		2,3-Dehydrosilybin A/B	10 µM	whole life; start: parental generation	OP50, UV-inactivated	NGM agar		GMC101 {dvIs100 [unc-54p::A-beta-1-42::unc-54 3'-UTR + mtl-2p::GFP]}	20°C
22		2,3-Dehydrosilybin B	10 µM	whole life; start: parental generation	OP50, UV-inactivated	NGM agar		N2 (wild type)	20°C																																	up	7.18	yes
23		Xyloketal, derivate 2	100 µM	whole life; start: L1	OP50	NGM agar		N2 (wild type)	20°C					up		yes	A1; stressor: 37°C; endpoint: survival
23		Xyloketal, derivate 2	300 µM	whole life; start: L1	OP50	NGM agar		N2 (wild type)	20°C					up		yes	A1; stressor: 37°C; endpoint: survival
24		20-galloyl-2,3-Dehydrosilybin A/B	10 µM	whole life; start: parental generation	OP50, UV-inactivated	NGM agar		N2 (wild type)	20°C																																	down	-1.01	no
25	102203087	Xyloketal, derivate 20	100 µM	whole life; start: L1	OP50	NGM agar		N2 (wild type)	20°C					up	1.7	no	A1; stressor: 37°C; endpoint: survival
26		Xyloketal, derivate 21	100 µM	whole life; start: L1	OP50	NGM agar		N2 (wild type)	20°C					up		yes	A1; stressor: 37°C; endpoint: survival
27		Xyloketal, derivate 22	100 µM	whole life; start: L1	OP50	NGM agar		N2 (wild type)	20°C					none		no	A1; stressor: 37°C; endpoint: survival
28		Xyloketal, derivate 23	100 µM	whole life; start: L1	OP50	NGM agar		N2 (wild type)	20°C					up		yes	A1; stressor: 37°C; endpoint: survival
29		Xyloketal, derivate 24	100 µM	whole life; start: L1	OP50	NGM agar		N2 (wild type)	20°C					up		yes	A1; stressor: 37°C; endpoint: survival
30		Xyloketal, derivate 25	100 µM	whole life; start: L1	OP50	NGM agar		N2 (wild type)	20°C					up	3.5	no	A1; stressor: 37°C; endpoint: survival
31		Xyloketal, derivate 26	100 µM	whole life; start: L1	OP50	NGM agar		N2 (wild type)	20°C					up		yes	A1; stressor: 37°C; endpoint: survival
32		Xyloketal, derivate 27	100 µM	whole life; start: L1	OP50	NGM agar		N2 (wild type)	20°C					none		no	A1; stressor: 37°C; endpoint: survival
33		Xyloketal, derivate 28	100 µM	whole life; start: L1	OP50	NGM agar		N2 (wild type)	20°C					up		yes	A1; stressor: 37°C; endpoint: survival
34		Xyloketal, derivate 29	100 µM	whole life; start: L1	OP50	NGM agar		N2 (wild type)	20°C					up		yes	A1; stressor: 37°C; endpoint: survival
35	1609	3,4-Dichloroisocoumarin	33 µM	whole life; start: A1	Ampicillin-resistant OP50 strain	liquid S-medium	Carbenicillin, Amphotericin B, FUDR	N2 (wild type)	20°C	up	30	yes	A5; Stressor: 100 mM paraquat for 24 h; endpoint: survival																													up	13	yes
36		3,7-dimethyl-2,3-Dehydrosilybin A/B	10 µM	whole life; start: parental generation	OP50, UV-inactivated	NGM agar		N2 (wild type)	20°C																																	down	-9	yes
37		Xyloketal, derivate 3	100 µM	whole life; start: L1	OP50	NGM agar		N2 (wild type)	20°C					up		no	A1; stressor: 37°C; endpoint: survival
38		Xyloketal, derivate 30	100 µM	whole life; start: L1	OP50	NGM agar		N2 (wild type)	20°C					up		yes	A1; stressor: 37°C; endpoint: survival
39		Xyloketal, derivate 31	100 µM	whole life; start: L1	OP50	NGM agar		N2 (wild type)	20°C					up		yes	A1; stressor: 37°C; endpoint: survival
40		Xyloketal, derivate 32	100 µM	whole life; start: L1	OP50	NGM agar		N2 (wild type)	20°C					up		no	A1; stressor: 37°C; endpoint: survival
41		Xyloketal, derivate 33	100 µM	whole life; start: L1	OP50	NGM agar		N2 (wild type)	20°C					up		no	A1; stressor: 37°C; endpoint: survival
42		Xyloketal, derivate 34	100 µM	whole life; start: L1	OP50	NGM agar		N2 (wild type)	20°C					up		yes	A1; stressor: 37°C; endpoint: survival
43		Xyloketal, derivate 35	100 µM	whole life; start: L1	OP50	NGM agar		N2 (wild type)	20°C					up		no	A1; stressor: 37°C; endpoint: survival
44		Xyloketal, derivate 36	100 µM	whole life; start: L1	OP50	NGM agar		N2 (wild type)	20°C					up		yes	A1; stressor: 37°C; endpoint: survival
45		Xyloketal, derivate 37	100 µM	whole life; start: L1	OP50	NGM agar		N2 (wild type)	20°C					up		yes	A1; stressor: 37°C; endpoint: survival
46	9798666	4-caffeoylquinic acid	50 µM	whole life; start: L4/A1	OP50, heat-inactivated	NGM agar	FUDR	N2 (wild type)	20°C																																	up	15.23	yes
47	1756	4-Phenyl-3-furoxancarbonitrile	33 µM	whole life; start: A1	Ampicillin-resistant OP50 strain	liquid S-medium	Carbenicillin, Amphotericin B, FUDR	N2 (wild type)	20°C	up	4	no	A5; Stressor: 100 mM paraquat for 24 h; endpoint: survival																													up	30	yes
48		4-hydroxy-E-globularinin	200 µM	whole life; start: eggs/L1	OP50	NGM agar	FUdR	N2 (wild type)	20 °C																																	up	6.4	yes		up	2	n.d.
48		4-hydroxy-E-globularinin	20 µM	whole life; start: eggs/L1	OP50	NGM agar	FUdR	N2 (wild type)	20 °C																																	up	18.8	yes		up	10.9	n.d.
48		4-hydroxy-E-globularinin	2 µM	whole life; start: eggs/L1	OP50	NGM agar	FUdR	N2 (wild type)	20 °C																																	up	8.1	yes		up	5.1	n.d.
48		4-hydroxy-E-globularinin	20 µM	whole life; start: eggs/L1	OP50	NGM agar	FUdR	TK22 [mev-1(kn1)]	20 °C																																	down	-2.1	no		down	-5	n.d.
48		4-hydroxy-E-globularinin	20 µM	whole life; start: eggs/L1	OP50	NGM agar	FUdR	GR1307 [daf-16(mgDf50)]	20 °C																																	up	0.7	no		up	1.5	n.d.
48		4-hydroxy-E-globularinin	20 µM	whole life; start: eggs/L1	OP50	NGM agar	FUdR	VC199 [sir-2.1(ok434)]	20 °C																																	up	20.1	yes		up	8.7	n.d.
48		4-hydroxy-E-globularinin	200 µM	whole life; start: eggs/L1	OP50	NGM agar		N2 (wild type)	20 °C	up	526.4	yes	A2; stressor: 10 mM paraquat for 72 h; endpoint: survival
48		4-hydroxy-E-globularinin	20 µM	whole life; start: eggs/L1	OP50	NGM agar		N2 (wild type)	20 °C	up	728	yes	A2; stressor: 10 mM paraquat for 72 h; endpoint: survival
48		4-hydroxy-E-globularinin	2 µM	whole life; start: eggs/L1	OP50	NGM agar		N2 (wild type)	20 °C	up	685.9	yes	A2; stressor: 10 mM paraquat for 72 h; endpoint: survival
48		4-hydroxy-E-globularinin	20 µM	whole life; start: L4	OP50	NGM agar		TJ356 {zIs356 [daf-16p::daf-16a/b::GFP + rol-6(su1006)]}	20 °C
48		4-hydroxy-E-globularinin	20 µM	whole life; start: L4	OP50	NGM agar		CL2070 {dvIs70 [hsp-16.2p::GFP + rol-6(su1006)]}	20 °C
48		4-hydroxy-E-globularinin	20 µM	whole life; start: L4	OP50	NGM agar		CF1553 {muIs84 [(pAD76)sod-3p::GFP + rol-6(su1006)]}	20 °C
49		Xyloketal, derivate 4	100 µM	whole life; start: L1	OP50	NGM agar		N2 (wild type)	20°C					up		yes	A1; stressor: 37°C; endpoint: survival
50	1794427	5-Caffeoylquinic acid	50 µM	whole life; start: L4/A1	OP50, heat-inactivated	NGM agar	FUDR	N2 (wild type)	20°C																																	up	12.13	yes
51		Xyloketal, derivate 5	100 µM	whole life; start: L1	OP50	NGM agar		N2 (wild type)	20°C					up	13.2	yes	A1; stressor: 37°C; endpoint: survival
51		Xyloketal, derivate 5	300 µM	whole life; start: L1	OP50	NGM agar		N2 (wild type)	20°C					up		yes	A1; stressor: 37°C; endpoint: survival
52		Xyloketal, derivate 6	100 µM	whole life; start: L1	OP50	NGM agar		N2 (wild type)	20°C					up	14.1	yes	A1; stressor: 37°C; endpoint: survival
52		Xyloketal, derivate 6	300 µM	whole life; start: L1	OP50	NGM agar		N2 (wild type)	20°C					up		yes	A1; stressor: 37°C; endpoint: survival
53	6603792	7-Cyclopentyl-5-(4-phenoxy)phenyl-7H-pyrrolo[2,3-d]pyrimidin-4-ylamine	33 µM	whole life; start: A1	Ampicillin-resistant OP50 strain	liquid S-medium	Carbenicillin, Amphotericin B, FUDR	N2 (wild type)	20°C	up	8	no	A5; Stressor: 100 mM paraquat for 24 h; endpoint: survival																													up	11	yes
54		7-methyl-2,3-Dehydrosilybin A/B	10 µM	whole life; start: parental generation	OP50, UV-inactivated	NGM agar		N2 (wild type)	20°C																																	up	0.57	no
55		Xyloketal, derivate 7	100 µM	whole life; start: L1	OP50	NGM agar		N2 (wild type)	20°C					up	13.4	yes	A1; stressor: 37°C; endpoint: survival
55		Xyloketal, derivate 7	300 µM	whole life; start: L1	OP50	NGM agar		N2 (wild type)	20°C					up		yes	A1; stressor: 37°C; endpoint: survival
56		Xyloketal, derivate 8	100 µM	whole life; start: L1	OP50	NGM agar		N2 (wild type)	20°C					up	7.1	yes	A1; stressor: 37°C; endpoint: survival
57		Xyloketal, derivate 9	100 µM	whole life; start: L1	OP50	NGM agar		N2 (wild type)	20°C					up	5.4	yes	A1; stressor: 37°C; endpoint: survival
58	11698390	AMN082	33 µM	whole life; start: A1	Ampicillin-resistant OP50 strain	liquid S-medium	Carbenicillin, Amphotericin B, FUDR	N2 (wild type)	20°C	up	18	no	A5; Stressor: 100 mM paraquat for 24 h; endpoint: survival																													up	8	yes
59		Acacetin 7-O-α-l-rhamnopyranosyl (1–2) β-D-xylopyranoside (ARX) from Premna integrifolia	25 µM	whole life; start: L1	OP50	NGM agar	FUDR	N2 (wild type)	20°C	up	81.66	yes	A2; stressor: 250 µM juglone; endpoint: survival	up	43.83	yes	A2; stressor: 37°C for 4 h; endpoint: survival																									up	39	yes
59		Acacetin 7-O-α-l-rhamnopyranosyl (1–2) β-D-xylopyranoside (ARX) from Premna integrifolia	5 µM	whole life; start: L1	OP50	NGM agar	FUDR	N2 (wild type)	20°C																																	up	10.11	yes
59		Acacetin 7-O-α-l-rhamnopyranosyl (1–2) β-D-xylopyranoside (ARX) from Premna integrifolia	50 µM	whole life; start: L1	OP50	NGM agar	FUDR	N2 (wild type)	20°C																																	up	16.95	yes
59		Acacetin 7-O-α-l-rhamnopyranosyl (1–2) β-D-xylopyranoside (ARX) from Premna integrifolia	25 µM	whole life; start: A1	OP50	NGM agar	FUDR	N2 (wild type)	20°C																																	up	17.33	yes
59		Acacetin 7-O-α-l-rhamnopyranosyl (1–2) β-D-xylopyranoside (ARX) from Premna integrifolia	25 µM	whole life; start: L1	OP50, heat-inactivated	NGM agar	FUDR	N2 (wild type)	20°C																																	up	5.77	yes
59		Acacetin 7-O-α-l-rhamnopyranosyl (1–2) β-D-xylopyranoside (ARX) from Premna integrifolia	25 µM	whole life; start: L1	OP50	NGM agar		N2 (wild type)	20°C
59		Acacetin 7-O-α-l-rhamnopyranosyl (1–2) β-D-xylopyranoside (ARX) from Premna integrifolia	25 µM	whole life; start: L1	OP50	NGM agar	FUDR	TK22 [mev-1(kn1)]	20°C																																	up	39.15	yes
59		Acacetin 7-O-α-l-rhamnopyranosyl (1–2) β-D-xylopyranoside (ARX) from Premna integrifolia	25 µM	whole life; start: L1	OP50	NGM agar	FUDR	DA1116 [eat-2(ad1116)]	20°C																																	up	5.12	no
59		Acacetin 7-O-α-l-rhamnopyranosyl (1–2) β-D-xylopyranoside (ARX) from Premna integrifolia	25 µM	whole life; start: L1	OP50	NGM agar	FUDR	GR1307 [daf-16(mgDf50)]	20°C																																	up	14.22	yes
59		Acacetin 7-O-α-l-rhamnopyranosyl (1–2) β-D-xylopyranoside (ARX) from Premna integrifolia	25 µM	whole life; start: L1	OP50	NGM agar	FUDR	VC199 [sir-2.1(ok434)]	20°C																																	up	0.73	no
59		Acacetin 7-O-α-l-rhamnopyranosyl (1–2) β-D-xylopyranoside (ARX) from Premna integrifolia	25 µM	whole life; start: L1	OP50	NGM agar	FUDR	EU1 [skn-1(zu67)/nT1 [unc-?(n754) let-?]]	20°C																																	up	6.38	yes
59		Acacetin 7-O-α-l-rhamnopyranosyl (1–2) β-D-xylopyranoside (ARX) from Premna integrifolia	25 µM	whole life; start: L1	OP50	NGM agar	FUDR	EU31 [skn-1(zu135)/nT1 [unc-?(n754) let-?]]	20°C																																	up	2	no
59		Acacetin 7-O-α-l-rhamnopyranosyl (1–2) β-D-xylopyranoside (ARX) from Premna integrifolia	25 µM	whole life; start: L1	OP50	NGM agar	FUDR	PS3551 [hsf-1(sy441)]	20°C																																	up	1.06	no
59		Acacetin 7-O-α-l-rhamnopyranosyl (1–2) β-D-xylopyranoside (ARX) from Premna integrifolia	25 µM	whole life; start: L1	OP50	NGM agar		TJ356 {zIs356 [daf-16p::daf-16a/b::GFP + rol-6(su1006)]}	20°C
59		Acacetin 7-O-α-l-rhamnopyranosyl (1–2) β-D-xylopyranoside (ARX) from Premna integrifolia	25 µM	whole life; start: L1	OP50	NGM agar		CL2166 {dvIs19 [(pAF15)gst-4p::GFP::NLS]}	20°C
59		Acacetin 7-O-α-l-rhamnopyranosyl (1–2) β-D-xylopyranoside (ARX) from Premna integrifolia	25 µM	whole life; start: L1	OP50	NGM agar		CL2070 {dvIs70 [hsp-16.2p::GFP + rol-6(su1006)]}	20°C
60	5280442	acacetin	25 µM	whole life; start: L1	OP50	NGM agar	FUDR	N2 (wild type)	20°C	up		yes	A2; stressor: 250 µM juglone; endpoint: survival	up	32.41	yes	A2; stressor: 37°C for 4 h; endpoint: mean lifespan																									up	26.78	yes		up		n.d.
60	5280442	acacetin	5 µM	whole life; start: L1	OP50	NGM agar	FUDR	N2 (wild type)	20°C	up		yes	A2; stressor: 250 µM juglone; endpoint: survival	up	13.79	yes	A2; stressor: 37°C for 4 h; endpoint: mean lifespan																									up	9.86	yes		up		n.d.
60	5280442	acacetin	50 µM	whole life; start: L1	OP50	NGM agar	FUDR	N2 (wild type)	20°C	up		yes	A2; stressor: 250 µM juglone; endpoint: survival	up	18.96	yes	A2; stressor: 37°C for 4 h; endpoint: mean lifespan																									up	16.45	yes		up		n.d.
60	5280442	acacetin	5 µM	whole life; start: L1	OP50	NGM agar		N2 (wild type)	20°C
60	5280442	acacetin	25 µM	whole life; start: L1	OP50	NGM agar		N2 (wild type)	20°C
60	5280442	acacetin	50 µM	whole life; start: L1	OP50	NGM agar		N2 (wild type)	20°C
60	5280442	acacetin	25 µM	whole life; start: L1	OP50	NGM agar	FUDR	TK22 [mev-1(kn1)]	20°C																																	up	40.5	yes		up		n.d.
60	5280442	acacetin	25 µM	whole life; start: L1	OP50	NGM agar		CF1553 {muIs84 [(pAD76)sod-3p::GFP + rol-6(su1006)]}	20°C
60	5280442	acacetin	25 µM	whole life; start: L1	OP50	NGM agar		CL2166 {dvIs19 [(pAF15)gst-4p::GFP::NLS]}	20°C
60	5280442	acacetin	25 µM	whole life; start: L1	OP50	NGM agar		NL5901 {pkIs2386 [unc-54p::alphasynuclein::YFP + unc-119(+)]}	20°C
61		Ag nanoparticles (particle size of 8 nm)	0.0625 mg/l	whole life; start: parental generation	OP50	Simulated Soil Pore Water (SSPW)		N2 (wild type)	18°C																																	up	5.56	no
61		Ag nanoparticles (particle size of 8 nm)	0.7 mg/l	whole life; start: parental generation	OP50	Simulated Soil Pore Water (SSPW)		N2 (wild type)	18°C																																	down	-11.91	no
61		Ag nanoparticles (particle size of 8 nm)	2.1 mg/l	whole life; start: parental generation	OP50	Simulated Soil Pore Water (SSPW)		N2 (wild type)	18°C																																	down	-66.67	yes
61		Ag nanoparticles (particle size of 8 nm)	6.5 mg/l	whole life; start: parental generation	OP50	Simulated Soil Pore Water (SSPW)		N2 (wild type)	18°C																																	down	-98.89	yes
61		Ag nanoparticles (particle size of 8 nm)	0.0625 mg/l	whole life; start: A1	OP50	Simulated Soil Pore Water (SSPW)		N2 (wild type)	18°C
61		Ag nanoparticles (particle size of 8 nm)	0.125 mg/l	whole life; start: A1	OP50	Simulated Soil Pore Water (SSPW)		N2 (wild type)	18°C
61		Ag nanoparticles (particle size of 8 nm)	0.25 mg/l	whole life; start: A1	OP50	Simulated Soil Pore Water (SSPW)		N2 (wild type)	18°C
61		Ag nanoparticles (particle size of 8 nm)	0.5 mg/l	whole life; start: A1	OP50	Simulated Soil Pore Water (SSPW)		N2 (wild type)	18°C
61		Ag nanoparticles (particle size of 8 nm)	1 mg/l	whole life; start: A1	OP50	Simulated Soil Pore Water (SSPW)		N2 (wild type)	18°C
61		Ag nanoparticles (particle size of 8 nm)	2 mg/l	whole life; start: A1	OP50	Simulated Soil Pore Water (SSPW)		N2 (wild type)	18°C
61		Ag nanoparticles (particle size of 8 nm)	4 mg/l	whole life; start: A1	OP50	Simulated Soil Pore Water (SSPW)		N2 (wild type)	18°C
62		Agrimonia procera, ethanol extract	50 μg/ml	whole life; start: L4	OP50-1	liquid NGM	BSA, tetracycline, ampicillin	N2 (wild type)	20°C
62		Agrimonia procera, ethanol extract	100 μg/ml	whole life; start: L4	OP50-1	liquid NGM	BSA, tetracycline, ampicillin	N2 (wild type)	20°C
62		Agrimonia procera, ethanol extract	200 μg/ml	whole life; start: L4	OP50-1	liquid NGM	BSA, tetracycline, ampicillin	N2 (wild type)	20°C
62		Agrimonia procera, ethanol extract	50 μg/ml	start: L4; stop: A3	OP50	liquid NGM	BSA, tetracycline, ampicillin, FUdR	N2 (wild type)	20°C	up		yes	A3; stressor: 50 mM paraquat; endpoint: survival
62		Agrimonia procera, ethanol extract	100 μg/ml	start: L4; stop: A3	OP50	liquid NGM	BSA, tetracycline, ampicillin, FUdR	N2 (wild type)	20°C	up		yes	A3; stressor: 50 mM paraquat; endpoint: survival
62		Agrimonia procera, ethanol extract	200 μg/ml	start: L4; stop: A3	OP50	liquid NGM	BSA, tetracycline, ampicillin, FUdR	N2 (wild type)	20°C	up		yes	A3; stressor: 50 mM paraquat; endpoint: survival
62		Agrimonia procera, ethanol extract	50 μg/ml	whole life; start: L4	OP50	liquid NGM	BSA, tetracycline, ampicillin, FUdR	N2 (wild type)	20°C					none		no	A1; stressor: 37°C; endpoint: survival
62		Agrimonia procera, ethanol extract	100 μg/ml	whole life; start: L4	OP50	liquid NGM	BSA, tetracycline, ampicillin, FUdR	N2 (wild type)	20°C					up		yes	A1; stressor: 37°C; endpoint: survival
62		Agrimonia procera, ethanol extract	200 μg/ml	whole life; start: L4	OP50	liquid NGM	BSA, tetracycline, ampicillin, FUdR	N2 (wild type)	20°C					up		yes	A1; stressor: 37°C; endpoint: survival
62		Agrimonia procera, ethanol extract	50 μg/ml	start: L4; stop: A3	OP50-1	liquid NGM	BSA, tetracycline, ampicillin, FUdR	CF1038 [daf-16(mu86)]	20°C	none		no	A3; stressor: 50 mM paraquat; endpoint: survival
62		Agrimonia procera, ethanol extract	100 μg/ml	start: L4; stop: A3	OP50-1	liquid NGM	BSA, tetracycline, ampicillin, FUdR	CF1038 [daf-16(mu86)]	20°C	none		no	A3; stressor: 50 mM paraquat; endpoint: survival
62		Agrimonia procera, ethanol extract	200 μg/ml	start: L4; stop: A3	OP50-1	liquid NGM	BSA, tetracycline, ampicillin, FUdR	CF1038 [daf-16(mu86)]	20°C	none		no	A3; stressor: 50 mM paraquat; endpoint: survival
62		Agrimonia procera, ethanol extract	50 μg/ml	whole life; start: L4	OP50	liquid NGM	BSA, tetracycline, ampicillin, FUdR	CF1038 [daf-16(mu86)]	20°C					none		no	A1; stressor: 37°C; endpoint: survival
62		Agrimonia procera, ethanol extract	100 μg/ml	whole life; start: L4	OP50	liquid NGM	BSA, tetracycline, ampicillin, FUdR	CF1038 [daf-16(mu86)]	20°C					none		no	A1; stressor: 37°C; endpoint: survival
62		Agrimonia procera, ethanol extract	200 μg/ml	whole life; start: L4	OP50	liquid NGM	BSA, tetracycline, ampicillin, FUdR	CF1038 [daf-16(mu86)]	20°C					none		no	A1; stressor: 37°C; endpoint: survival
62		Agrimonia procera, ethanol extract	50 μg/ml	whole life; start: L4	OP50-1	liquid NGM	BSA, tetracycline, ampicillin	CF1038 [daf-16(mu86)]	20°C
62		Agrimonia procera, ethanol extract	100 μg/ml	whole life; start: L4	OP50-1	liquid NGM	BSA, tetracycline, ampicillin	CF1038 [daf-16(mu86)]	20°C
62		Agrimonia procera, ethanol extract	200 μg/ml	whole life; start: L4	OP50-1	liquid NGM	BSA, tetracycline, ampicillin	CF1038 [daf-16(mu86)]	20°C
62		Agrimonia procera, ethanol extract	50 μg/ml	whole life; start: L4	OP50-1	liquid NGM	BSA, tetracycline, ampicillin, FUdR	N2 (wild type)	25°C																																	up	8.1	yes
62		Agrimonia procera, ethanol extract	100 μg/ml	whole life; start: L4	OP50-1	liquid NGM	BSA, tetracycline, ampicillin, FUdR	N2 (wild type)	25°C																																	up	12.7	yes
62		Agrimonia procera, ethanol extract	200 μg/ml	whole life; start: L4	OP50-1	liquid NGM	BSA, tetracycline, ampicillin, FUdR	N2 (wild type)	25°C																																	up	7.5	yes
62		Agrimonia procera, ethanol extract	50 μg/ml	whole life; start: L4	OP50-1	liquid NGM	BSA, tetracycline, ampicillin	CF1038 [daf-16(mu86)]	25°C																																	none		no
62		Agrimonia procera, ethanol extract	100 μg/ml	whole life; start: L4	OP50-1	liquid NGM	BSA, tetracycline, ampicillin	CF1038 [daf-16(mu86)]	25°C																																	down		yes
62		Agrimonia procera, ethanol extract	200 μg/ml	whole life; start: L4	OP50-1	liquid NGM	BSA, tetracycline, ampicillin	CF1038 [daf-16(mu86)]	25°C																																	down		yes
62		Agrimonia procera, ethanol extract	50 μg/ml	1 h; start: L4	OP50-1	liquid NGM	BSA, tetracycline, ampicillin, FUdR	TJ356 {zIs356 [daf-16p::daf-16a/b::GFP + rol-6(su1006)]}	20°C
62		Agrimonia procera, ethanol extract	100 μg/ml	1 h; start: L4	OP50-1	liquid NGM	BSA, tetracycline, ampicillin, FUdR	TJ356 {zIs356 [daf-16p::daf-16a/b::GFP + rol-6(su1006)]}	20°C
62		Agrimonia procera, ethanol extract	200 μg/ml	1 h; start: L4	OP50-1	liquid NGM	BSA, tetracycline, ampicillin, FUdR	TJ356 {zIs356 [daf-16p::daf-16a/b::GFP + rol-6(su1006)]}	20°C
62		Agrimonia procera, ethanol extract	50 μg/ml	whole life; start: egg stage	OP50	NGM agar		CL4176 {smg-1(cc546); dvIs27 [myo-3p::A-Beta (1-42)::let-851 3'UTR) + rol-6(su1006)]}	16°C
62		Agrimonia procera, ethanol extract	100 μg/ml	whole life; start: egg stage	OP50	NGM agar		CL4176 {smg-1(cc546); dvIs27 [myo-3p::A-Beta (1-42)::let-851 3'UTR) + rol-6(su1006)]}	16°C
62		Agrimonia procera, ethanol extract	200 μg/ml	whole life; start: egg stage	OP50	NGM agar		CL4176 {smg-1(cc546); dvIs27 [myo-3p::A-Beta (1-42)::let-851 3'UTR) + rol-6(su1006)]}	16°C
63	5950	alanine	10 mM	whole life; start: A1	OP50	NGM agar	FUDR	N2 (wild type)	20°C	up		no	A3; stressor: 500 µM juglone; endpoint: mean lifespan	up		yes	A3; stressor: 35°C; endpoint: mean lifespan
64		alanine/tyrosine mixture	1 mM tyr + 10 mM ala	whole life; start: A1	OP50	NGM agar	FUDR	N2 (wild type)	20°C	up		n.d.	A3; stressor: 500 µM juglone; endpoint: mean lifespan	up		yes	A3; stressor: 35°C; endpoint: mean lifespan
65		Alaskan blueberry extract	60 µg/ml	whole life; start: L4	OP50-1	NGM agar	50 mg/mL streptomycin	N2 (wild type)	25°C																																	up	30	yes
65		Alaskan blueberry extract	100 µg/ml	whole life; start: L4	OP50-1	NGM agar	50 mg/mL streptomycin	N2 (wild type)	25°C																																	up	18	yes
65		Alaskan blueberry extract	200 µg/ml	whole life; start: L4	OP50-1	NGM agar	50 mg/mL streptomycin	N2 (wild type)	25°C																																	up	30	yes
65		Alaskan blueberry extract	400 µg/ml	whole life; start: L4	OP50-1	NGM agar	50 mg/mL streptomycin	N2 (wild type)	25°C																																	up	18	yes
65		Alaskan blueberry extract	800 µg/ml	whole life; start: L4	OP50-1	NGM agar	50 mg/mL streptomycin	N2 (wild type)	25°C																																	down	-2	no
65		Alaskan blueberry extract	60 µg/ml	whole life; start: L4	OP50, UV-inactivated	NGM agar	50 mg/mL streptomycin	N2 (wild type)	25°C																																	up	11.7	yes
65		Alaskan blueberry extract	200 µg/ml	whole life; start: L4	OP50, UV-inactivated	NGM agar	50 mg/mL streptomycin	N2 (wild type)	25°C																																	up	20.2	yes
66		Alaskan chaga extract	50 µg/ml	whole life; start: L4	OP50-1	NGM agar	50 mg/mL streptomycin	N2 (wild type)	25°C																																	up	22	yes
66		Alaskan chaga extract	200 µg/ml	whole life; start: L4	OP50-1	NGM agar	50 mg/mL streptomycin	N2 (wild type)	25°C																																	up	21	yes
66		Alaskan chaga extract	800 µg/ml	whole life; start: L4	OP50-1	NGM agar	50 mg/mL streptomycin	N2 (wild type)	25°C																																	up	21	yes
66		Alaskan chaga extract	50 µg/ml	whole life; start: L4	OP50, UV-inactivated	NGM agar	50 mg/mL streptomycin	N2 (wild type)	25°C																																	none		no
66		Alaskan chaga extract	200 µg/ml	whole life; start: L4	OP50, UV-inactivated	NGM agar	50 mg/mL streptomycin	N2 (wild type)	25°C																																	none		no
66		Alaskan chaga extract	800 µg/ml	whole life; start: L4	OP50, UV-inactivated	NGM agar	50 mg/mL streptomycin	N2 (wild type)	25°C																																	none		no
67		Alaskan cranberry extract	50 µg/ml	whole life; start: L4	OP50-1	NGM agar	50 mg/mL streptomycin	N2 (wild type)	25°C																																	up	23	yes
67		Alaskan cranberry extract	100 µg/ml	whole life; start: L4	OP50-1	NGM agar	50 mg/mL streptomycin	N2 (wild type)	25°C																																	down	-2	no
67		Alaskan cranberry extract	200 µg/ml	whole life; start: L4	OP50-1	NGM agar	50 mg/mL streptomycin	N2 (wild type)	25°C																																	up	10	no
67		Alaskan cranberry extract	400 µg/ml	whole life; start: L4	OP50-1	NGM agar	50 mg/mL streptomycin	N2 (wild type)	25°C																																	up	23	yes
67		Alaskan cranberry extract	800 µg/ml	whole life; start: L4	OP50-1	NGM agar	50 mg/mL streptomycin	N2 (wild type)	25°C																																	up	10	no
67		Alaskan cranberry extract	50 µg/ml	whole life; start: L4	OP50, UV-inactivated	NGM agar	50 mg/mL streptomycin	N2 (wild type)	25°C																																	up	14.2	yes
67		Alaskan cranberry extract	400 µg/ml	whole life; start: L4	OP50, UV-inactivated	NGM agar	50 mg/mL streptomycin	N2 (wild type)	25°C																																	up	19.9	yes
68		Alaskan crowberry extract	100 µg/ml	whole life; start: L4	OP50-1	NGM agar	50 mg/mL streptomycin	N2 (wild type)	25°C																																	None		no
68		Alaskan crowberry extract	200 µg/ml	whole life; start: L4	OP50-1	NGM agar	50 mg/mL streptomycin	N2 (wild type)	25°C																																	None		no
68		Alaskan crowberry extract	800 µg/ml	whole life; start: L4	OP50-1	NGM agar	50 mg/mL streptomycin	N2 (wild type)	25°C																																	None		no
69	204	allantoin	250 µM	whole life; start: L4	OP50, ethanol- and UV-inactivated	NGM agar	FUDR	N2 (wild type)	20°C																																	up	20.1	yes
69	204	allantoin	250 µM	whole life; start: L4	OP50, ethanol- and UV-inactivated	NGM agar	FUDR	DA465 [eat-2(ad465)]	20°C																																	up	4.2	variable
69	204	allantoin	500 µM	whole life; start: L4	OP50, ethanol- and UV-inactivated	NGM agar	FUDR	N2 (wild type)	20°C																																	up	14.3	yes
69	204	allantoin	500 µM	whole life; start: L4	OP50, ethanol- and UV-inactivated	NGM agar	FUDR	DA465 [eat-2(ad465)]	20°C																																	up	3.3	yes
69	204	allantoin	250 µM	whole life; start: L4	OP50, ethanol- and UV-inactivated	NGM agar	FUDR	GR1307 [daf-16(mgDf50)]	20°C																																	up	19.7	yes
70	91354	Alloaromadendrene (Essential oil from Cinnamomum osmophloeum Leaves)	1.5 µM	whole life; start: L1	OP50	NGM agar		N2 (wild type)	20°C	up		yes	A1; stressor: 250 μM juglone for 3 h; endpoint: survival
70	91354	Alloaromadendrene (Essential oil from Cinnamomum osmophloeum Leaves)	20 µM	whole life; start: L1	OP50	NGM agar		N2 (wild type)	20°C	up		yes	A1; stressor: 250 μM juglone for 3 h; endpoint: survival
70	91354	Alloaromadendrene (Essential oil from Cinnamomum osmophloeum Leaves)	100 µM	whole life; start: L1	OP50	NGM agar		N2 (wild type)	20°C	up		yes	A1; stressor: 250 μM juglone for 3 h; endpoint: survival																													up	11.67	yes		up	11.11	n.d.
70	91354	Alloaromadendrene (Essential oil from Cinnamomum osmophloeum Leaves)	200 µM	whole life; start: L1	OP50	NGM agar		N2 (wild type)	20°C	up		yes	A1; stressor: 250 μM juglone for 3 h; endpoint: survival
70	91354	Alloaromadendrene (Essential oil from Cinnamomum osmophloeum Leaves)	100 µM	whole life; start: L1	OP50, UV-inactivated	NGM agar		N2 (wild type)	20°C																																	up	15	yes		up	13.64	n.d.
70	91354	Alloaromadendrene (Essential oil from Cinnamomum osmophloeum Leaves)	100 µM	whole life; start: L1	OP50, UV-inactivated	NGM agar		GR1307 [daf-16(mgDf50)]	20°C																																	down	-2	no		none		n.d.
70	91354	Alloaromadendrene (Essential oil from Cinnamomum osmophloeum Leaves)	100 µM	whole life; start: L1	OP50	NGM agar		GR1307 [daf-16(mgDf50)]	20°C	none		no	A1; stressor: 250 μM juglone for 3 h; endpoint: survival
70	91354	Alloaromadendrene (Essential oil from Cinnamomum osmophloeum Leaves)	200 µM	whole life; start: L1	OP50	NGM agar		GR1307 [daf-16(mgDf50)]	20°C	none		no	A1; stressor: 250 μM juglone for 3 h; endpoint: survival
71	5971	allyl isothiocyanate	10 µM	whole life; start: L1	OP50	NGM agar	FUDR	N2 (wild type)	25°C																																	down	-3.42	no		down	-5.26	n.d.
71	5971	allyl isothiocyanate	50 µM	whole life; start: L1	OP50	NGM agar	FUDR	N2 (wild type)	25°C																																	up	1.89	no		down	-10.53	n.d.
71	5971	allyl isothiocyanate	100 µM	whole life; start: L1	OP50	NGM agar	FUDR	N2 (wild type)	25°C																																	down	-0.34	no		none	0	n.d.
71	5971	allyl isothiocyanate	500 µM	whole life; start: L1	OP50	NGM agar	FUDR	N2 (wild type)	25°C																																	down	-5.36	no		up	5.26	n.d.
71	5971	allyl isothiocyanate	1 mM	whole life; start: L1	OP50	NGM agar	FUDR	N2 (wild type)	25°C																																	down	-4.92	no		none	0	n.d.
71	5971	allyl isothiocyanate	2 mM	whole life; start: L1	OP50	NGM agar	FUDR	N2 (wild type)	25°C																																	down	-5.21	yes		none	0	n.d.
71	5971	allyl isothiocyanate	10 µM	whole life; start: L4	OP50	NGM agar	FUDR	N2 (wild type)	25°C																																	down	-2.13	no		down	-10.53	n.d.
71	5971	allyl isothiocyanate	50 µM	whole life; start: L4	OP50	NGM agar	FUDR	N2 (wild type)	25°C																																	down	-0.5	no		none	0	n.d.
71	5971	allyl isothiocyanate	100 µM	whole life; start: L4	OP50	NGM agar	FUDR	N2 (wild type)	25°C																																	up	0.05	no		up	10.53	n.d.
71	5971	allyl isothiocyanate	500 µM	whole life; start: L4	OP50	NGM agar	FUDR	N2 (wild type)	25°C																																	down	-3.09	no		up	5.26	n.d.
71	5971	allyl isothiocyanate	1 mM	whole life; start: L4	OP50	NGM agar	FUDR	N2 (wild type)	25°C																																	down	-2.72	no		down	-5.26	n.d.
71	5971	allyl isothiocyanate	2 mM	whole life; start: L4	OP50	NGM agar	FUDR	N2 (wild type)	25°C																																	down	-9.51	yes		down	-10.53	n.d.
71	5971	allyl isothiocyanate	10 µM	whole life; start: L4	OP50	NGM agar		MJCU049 {kIs48 [gst-4p::gfp]}	25°C
71	5971	allyl isothiocyanate	50 µM	whole life; start: L4	OP50	NGM agar		MJCU049 {kIs48 [gst-4p::gfp]}	25°C
71	5971	allyl isothiocyanate	100 µM	whole life; start: L4	OP50	NGM agar		MJCU049 {kIs48 [gst-4p::gfp]}	25°C
71	5971	allyl isothiocyanate	500 µM	whole life; start: L4	OP50	NGM agar		MJCU049 {kIs48 [gst-4p::gfp]}	25°C
71	5971	allyl isothiocyanate	1 mM	whole life; start: L4	OP50	NGM agar		MJCU049 {kIs48 [gst-4p::gfp]}	25°C
71	5971	allyl isothiocyanate	2 mM	whole life; start: L4	OP50	NGM agar		MJCU049 {kIs48 [gst-4p::gfp]}	25°C
71	5971	allyl isothiocyanate	10 µM	whole life; start: L1	OP50	NGM agar		N2 (wild type)	20°C
71	5971	allyl isothiocyanate	50 µM	whole life; start: L1	OP50	NGM agar		N2 (wild type)	20°C
71	5971	allyl isothiocyanate	100 µM	whole life; start: L1	OP50	NGM agar		N2 (wild type)	20°C
71	5971	allyl isothiocyanate	500 µM	whole life; start: L1	OP50	NGM agar		N2 (wild type)	20°C
71	5971	allyl isothiocyanate	1 mM	whole life; start: L1	OP50	NGM agar		N2 (wild type)	20°C
71	5971	allyl isothiocyanate	2 mM	whole life; start: L1	OP50	NGM agar		N2 (wild type)	20°C
71	5971	allyl isothiocyanate	100 µM	start: L1; stop: A3	OP50	NGM agar	FUDR	N2 (wild type)	20°C	up	6.98	yes	A3; Stressor: 10 mM paraquat; endpoint: mean lifespan
71	5971	allyl isothiocyanate	500 µM	start: L1; stop: A3	OP50	NGM agar	FUDR	N2 (wild type)	20°C	up	6.38	yes	A3; Stressor: 10 mM paraquat; endpoint: mean lifespan
71	5971	allyl isothiocyanate	1 mM	start: L1; stop: A3	OP50	NGM agar	FUDR	N2 (wild type)	20°C	up	11.6	yes	A3; Stressor: 10 mM paraquat; endpoint: mean lifespan
71	5971	allyl isothiocyanate	10 µM	whole life; start: L4	OP50	NGM agar		MJCU050 {kIs22 [ugt-13p::gfp]}	25°C
71	5971	allyl isothiocyanate	50 µM	whole life; start: L4	OP50	NGM agar		MJCU050 {kIs22 [ugt-13p::gfp]}	25°C
71	5971	allyl isothiocyanate	100 µM	whole life; start: L4	OP50	NGM agar		MJCU050 {kIs22 [ugt-13p::gfp]}	25°C
71	5971	allyl isothiocyanate	500 µM	whole life; start: L4	OP50	NGM agar		MJCU050 {kIs22 [ugt-13p::gfp]}	25°C
71	5971	allyl isothiocyanate	1 mM	whole life; start: L4	OP50	NGM agar		MJCU050 {kIs22 [ugt-13p::gfp]}	25°C
71	5971	allyl isothiocyanate	2 mM	whole life; start: L4	OP50	NGM agar		MJCU050 {kIs22 [ugt-13p::gfp]}	25°C
72		Alpinia zerumbet Leaf (Hot water extract)	62.5 µg/ml	whole life; start: L1	OP50	NGM agar		N2 (wild type)	20°C	up	77.2	yes	A2; Stressor: 0.5 mM H2O2 for 8 h	up	1.85	yes	A5; Stressor: 35°C; endpoint: mean lifespan; median lifespan is also significantly increased
72		Alpinia zerumbet Leaf (Hot water extract)	125 µg/ml	whole life; start: L1	OP50	NGM agar		N2 (wild type)	20°C	up	112.9	yes	A2; Stressor: 0.5 mM H2O2 for 8 h	up	14.7	yes	A5; Stressor: 35°C; endpoint: mean lifespan; median lifespan is also significantly increased
72		Alpinia zerumbet Leaf (Hot water extract)	250 µg/ml	whole life; start: L1	OP50	NGM agar		N2 (wild type)	20°C	up	131.6	yes	A2; Stressor: 0.5 mM H2O2 for 8 h	up	23.35	yes	A5; Stressor: 35°C; endpoint: mean lifespan; median lifespan is also significantly increased
73		Alpinia zerumbet Leaf (Phenol-rich fraction)	2.5 µg/ml	whole life; start: L1	OP50	NGM agar		N2 (wild type)	20°C	up	80.6	yes	A2; Stressor: 0.5 mM H2O2 for 8 h	up	8.3	yes	A5; Stressor: 35°C; endpoint: mean lifespan; median lifespan is also significantly increased
73		Alpinia zerumbet Leaf (Phenol-rich fraction)	5.0 µg/ml	whole life; start: L1	OP50	NGM agar		N2 (wild type)	20°C	up	93.7	yes	A2; Stressor: 0.5 mM H2O2 for 8 h	up	13.45	yes	A5; Stressor: 35°C; endpoint: mean lifespan; median lifespan is also significantly increased
73		Alpinia zerumbet Leaf (Phenol-rich fraction)	10.0 µg/ml	whole life; start: L1	OP50	NGM agar		N2 (wild type)	20°C	up	112.8	yes	A2; Stressor: 0.5 mM H2O2 for 8 h	up	16.2	yes	A5; Stressor: 35°C; endpoint: mean lifespan; median lifespan is also significantly increased
73		Alpinia zerumbet Leaf (Phenol-rich fraction)	25 µg/ml	whole life; start: L1	OP50	NGM agar		N2 (wild type)	20°C																																	up	4.22	yes
73		Alpinia zerumbet Leaf (Phenol-rich fraction)	50 µg/ml	whole life; start: L1	OP50	NGM agar		N2 (wild type)	20°C																																	up	20.77	yes
73		Alpinia zerumbet Leaf (Phenol-rich fraction)	100 µg/ml	whole life; start: L1	OP50	NGM agar		N2 (wild type)	20°C																																	up	45.49	yes
73		Alpinia zerumbet Leaf (Phenol-rich fraction)	10.0 µg/ml	whole life; start: L1	OP50	NGM agar		CF1553 {muIs84 [(pAD76)sod-3p::GFP + rol-6(su1006)]}	20°C
73		Alpinia zerumbet Leaf (Phenol-rich fraction)	10.0 µg/ml	whole life; start: L1	OP50	NGM agar		CL2070 {dvIs70 [hsp-16.2p::GFP + rol-6(su1006)]}	20°C
74	2170	Amoxapine	33 µM	whole life; start: A1	Ampicillin-resistant OP50 strain	liquid S-medium	Carbenicillin, Amphotericin B, FUDR	N2 (wild type)	20°C	up	97	yes	A5; Stressor: 100 mM paraquat for 24 h; endpoint: survival																													up	33	yes
75	73334	Amperozide hydrochloride	33 µM	whole life; start: A1	Ampicillin-resistant OP50 strain	liquid S-medium	Carbenicillin, Amphotericin B, FUDR	N2 (wild type)	20°C	up	60	yes	A5; Stressor: 100 mM paraquat for 24 h; endpoint: survival																													up	38	yes
76		Anacardium occidentale, hexane extract	25 µg/ml	whole life; start: L1	OP50	liquid S-medium		BA17 [fem-1(hc17)]	25°C
76		Anacardium occidentale, hexane extract	50 µg/ml	whole life; start: L1	OP50	liquid S-medium		BA17 [fem-1(hc17)]	25°C
76		Anacardium occidentale, hexane extract	100 µg/ml	whole life; start: L1	OP50	liquid S-medium		BA17 [fem-1(hc17)]	25°C
76		Anacardium occidentale, hexane extract	25 µg/ml	whole life; start: L1	OP50	liquid S-medium		N2 (wild type)	20°C	up	36.71	yes	A2; stressor: 80 µM juglone for 24h starting at A1; endpoint: survival rate
76		Anacardium occidentale, hexane extract	50 µg/ml	whole life; start: L1	OP50	liquid S-medium		N2 (wild type)	20°C	up	49.15	yes	A2; stressor: 80 µM juglone for 24h starting at A1; endpoint: survival rate
76		Anacardium occidentale, hexane extract	100 µg/ml	whole life; start: L1	OP50	liquid S-medium		N2 (wild type)	20°C	up		no	A2; stressor: 80 µM juglone for 24h starting at A1; endpoint: survival rate
76		Anacardium occidentale, hexane extract	25 µg/ml	whole life; start: L1	OP50	liquid S-medium		CF1038 [daf-16(mu86)]	20°C	up		no	A2; stressor: 80 µM juglone for 24h starting at A1; endpoint: survival rate
76		Anacardium occidentale, hexane extract	50 µg/ml	whole life; start: L1	OP50	liquid S-medium		CF1038 [daf-16(mu86)]	20°C	up		no	A2; stressor: 80 µM juglone for 24h starting at A1; endpoint: survival rate
76		Anacardium occidentale, hexane extract	100 µg/ml	whole life; start: L1	OP50	liquid S-medium		CF1038 [daf-16(mu86)]	20°C	up		no	A2; stressor: 80 µM juglone for 24h starting at A1; endpoint: survival rate
76		Anacardium occidentale, hexane extract	25 µg/ml	whole life; start: L1	OP50	liquid S-medium		TJ375 {gpIs1 [hsp-16.2p::GFP]}	20°C
76		Anacardium occidentale, hexane extract	50 µg/ml	whole life; start: L1	OP50	liquid S-medium		TJ375 {gpIs1 [hsp-16.2p::GFP]}	20°C
76		Anacardium occidentale, hexane extract	100 µg/ml	whole life; start: L1	OP50	liquid S-medium		TJ375 {gpIs1 [hsp-16.2p::GFP]}	20°C
76		Anacardium occidentale, hexane extract	25 µg/ml	whole life; start: L1	OP50	liquid S-medium		CF1553 {muIs84 [(pAD76)sod-3p::GFP + rol-6(su1006)]}	20°C
76		Anacardium occidentale, hexane extract	50 µg/ml	whole life; start: L1	OP50	liquid S-medium		CF1553 {muIs84 [(pAD76)sod-3p::GFP + rol-6(su1006)]}	20°C
76		Anacardium occidentale, hexane extract	100 µg/ml	whole life; start: L1	OP50	liquid S-medium		CF1553 {muIs84 [(pAD76)sod-3p::GFP + rol-6(su1006)]}	20°C
76		Anacardium occidentale, hexane extract	25 µg/ml	whole life; start: L1	OP50	liquid S-medium		TJ356 {zIs356 [daf-16p::daf-16a/b::GFP + rol-6(su1006)]}	20°C
76		Anacardium occidentale, hexane extract	50 µg/ml	whole life; start: L1	OP50	liquid S-medium		TJ356 {zIs356 [daf-16p::daf-16a/b::GFP + rol-6(su1006)]}	20°C
76		Anacardium occidentale, hexane extract	100 µg/ml	whole life; start: L1	OP50	liquid S-medium		TJ356 {zIs356 [daf-16p::daf-16a/b::GFP + rol-6(su1006)]}	20°C
76		Anacardium occidentale, hexane extract	25 µg/ml	whole life; start: L1	OP50	liquid S-medium		CL2166 {dvIs19 [(pAF15)gst-4p::GFP::NLS]}	20°C
76		Anacardium occidentale, hexane extract	50 µg/ml	whole life; start: L1	OP50	liquid S-medium		CL2166 {dvIs19 [(pAF15)gst-4p::GFP::NLS]}	20°C
76		Anacardium occidentale, hexane extract	100 µg/ml	whole life; start: L1	OP50	liquid S-medium		CL2166 {dvIs19 [(pAF15)gst-4p::GFP::NLS]}	20°C
76		Anacardium occidentale, hexane extract	25 µg/ml	whole life; start: L1	OP50	liquid S-medium		LD1 {ldIs7 [skn-1b/c::GFP + rol-6(su1006)]}	20°C
76		Anacardium occidentale, hexane extract	50 µg/ml	whole life; start: L1	OP50	liquid S-medium		LD1 {ldIs7 [skn-1b/c::GFP + rol-6(su1006)]}	20°C
76		Anacardium occidentale, hexane extract	100 µg/ml	whole life; start: L1	OP50	liquid S-medium		LD1 {ldIs7 [skn-1b/c::GFP + rol-6(su1006)]}	20°C
76		Anacardium occidentale, hexane extract	25 µg/ml	whole life; start: L4	OP50	NGM agar		N2 (wild type)	20°C																																	up	4.41	no
76		Anacardium occidentale, hexane extract	50 µg/ml	whole life; start: L4	OP50	NGM agar		N2 (wild type)	20°C																																	up	20.31	yes
76		Anacardium occidentale, hexane extract	100 µg/ml	whole life; start: L4	OP50	NGM agar		N2 (wild type)	20°C																																	up	5.32	no
76		Anacardium occidentale, hexane extract	25 µg/ml	whole life; start: L4	OP50	NGM agar		TK22 [mev-1(kn1)]	20°C																																	down	-0.91	no
76		Anacardium occidentale, hexane extract	50 µg/ml	whole life; start: L4	OP50	NGM agar		TK22 [mev-1(kn1)]	20°C																																	up	3.16	no
76		Anacardium occidentale, hexane extract	100 µg/ml	whole life; start: L4	OP50	NGM agar		TK22 [mev-1(kn1)]	20°C																																	up	11.31	no
77		Anacardium occidentale, methanol extract	1 µg/ml	whole life; start: L1	OP50	liquid S-medium		BA17 [fem-1(hc17)]	25°C
77		Anacardium occidentale, methanol extract	2.5 µg/ml	whole life; start: L1	OP50	liquid S-medium		BA17 [fem-1(hc17)]	25°C
77		Anacardium occidentale, methanol extract	5 µg/ml	whole life; start: L1	OP50	liquid S-medium		BA17 [fem-1(hc17)]	25°C
77		Anacardium occidentale, methanol extract	1 µg/ml	whole life; start: L1	OP50	liquid S-medium		N2 (wild type)	20°C	up	40.89	yes	A2; stressor: 80 µM juglone for 24h starting at A1; endpoint: survival rate
77		Anacardium occidentale, methanol extract	2.5 µg/ml	whole life; start: L1	OP50	liquid S-medium		N2 (wild type)	20°C	up	45.48	yes	A2; stressor: 80 µM juglone for 24h starting at A1; endpoint: survival rate
77		Anacardium occidentale, methanol extract	5 µg/ml	whole life; start: L1	OP50	liquid S-medium		N2 (wild type)	20°C	up		no	A2; stressor: 80 µM juglone for 24h starting at A1; endpoint: survival rate
77		Anacardium occidentale, methanol extract	1 µg/ml	whole life; start: L1	OP50	liquid S-medium		CF1038 [daf-16(mu86)]	20°C	down		no	A2; stressor: 80 µM juglone for 24h starting at A1; endpoint: survival rate
77		Anacardium occidentale, methanol extract	2.5 µg/ml	whole life; start: L1	OP50	liquid S-medium		CF1038 [daf-16(mu86)]	20°C	down		no	A2; stressor: 80 µM juglone for 24h starting at A1; endpoint: survival rate
77		Anacardium occidentale, methanol extract	5 µg/ml	whole life; start: L1	OP50	liquid S-medium		CF1038 [daf-16(mu86)]	20°C	none		no	A2; stressor: 80 µM juglone for 24h starting at A1; endpoint: survival rate
77		Anacardium occidentale, methanol extract	1 µg/ml	whole life; start: L1	OP50	liquid S-medium		EU1 [skn-1(zu67)/nT1 [unc-?(n754) let-?]]	20°C	none		no	A2; stressor: 80 µM juglone for 24h starting at A1; endpoint: survival rate
77		Anacardium occidentale, methanol extract	2.5 µg/ml	whole life; start: L1	OP50	liquid S-medium		EU1 [skn-1(zu67)/nT1 [unc-?(n754) let-?]]	20°C	none		no	A2; stressor: 80 µM juglone for 24h starting at A1; endpoint: survival rate
77		Anacardium occidentale, methanol extract	5 µg/ml	whole life; start: L1	OP50	liquid S-medium		EU1 [skn-1(zu67)/nT1 [unc-?(n754) let-?]]	20°C	none		no	A2; stressor: 80 µM juglone for 24h starting at A1; endpoint: survival rate
77		Anacardium occidentale, methanol extract	1 µg/ml	whole life; start: L1	OP50	liquid S-medium		TJ375 {gpIs1 [hsp-16.2p::GFP]}	20°C
77		Anacardium occidentale, methanol extract	2.5 µg/ml	whole life; start: L1	OP50	liquid S-medium		TJ375 {gpIs1 [hsp-16.2p::GFP]}	20°C
77		Anacardium occidentale, methanol extract	5 µg/ml	whole life; start: L1	OP50	liquid S-medium		TJ375 {gpIs1 [hsp-16.2p::GFP]}	20°C
77		Anacardium occidentale, methanol extract	1 µg/ml	whole life; start: L1	OP50	liquid S-medium		CF1553 {muIs84 [(pAD76)sod-3p::GFP + rol-6(su1006)]}	20°C
77		Anacardium occidentale, methanol extract	2.5 µg/ml	whole life; start: L1	OP50	liquid S-medium		CF1553 {muIs84 [(pAD76)sod-3p::GFP + rol-6(su1006)]}	20°C
77		Anacardium occidentale, methanol extract	5 µg/ml	whole life; start: L1	OP50	liquid S-medium		CF1553 {muIs84 [(pAD76)sod-3p::GFP + rol-6(su1006)]}	20°C
77		Anacardium occidentale, methanol extract	1 µg/ml	whole life; start: L1	OP50	liquid S-medium		TJ356 {zIs356 [daf-16p::daf-16a/b::GFP + rol-6(su1006)]}	20°C
77		Anacardium occidentale, methanol extract	2.5 µg/ml	whole life; start: L1	OP50	liquid S-medium		TJ356 {zIs356 [daf-16p::daf-16a/b::GFP + rol-6(su1006)]}	20°C
77		Anacardium occidentale, methanol extract	5 µg/ml	whole life; start: L1	OP50	liquid S-medium		TJ356 {zIs356 [daf-16p::daf-16a/b::GFP + rol-6(su1006)]}	20°C
77		Anacardium occidentale, methanol extract	1 µg/ml	whole life; start: L1	OP50	liquid S-medium		CL2166 {dvIs19 [(pAF15)gst-4p::GFP::NLS]}	20°C
77		Anacardium occidentale, methanol extract	2.5 µg/ml	whole life; start: L1	OP50	liquid S-medium		CL2166 {dvIs19 [(pAF15)gst-4p::GFP::NLS]}	20°C
77		Anacardium occidentale, methanol extract	5 µg/ml	whole life; start: L1	OP50	liquid S-medium		CL2166 {dvIs19 [(pAF15)gst-4p::GFP::NLS]}	20°C
77		Anacardium occidentale, methanol extract	1 µg/ml	whole life; start: L1	OP50	liquid S-medium		LD1 {ldIs7 [skn-1b/c::GFP + rol-6(su1006)]}	20°C
77		Anacardium occidentale, methanol extract	2.5 µg/ml	whole life; start: L1	OP50	liquid S-medium		LD1 {ldIs7 [skn-1b/c::GFP + rol-6(su1006)]}	20°C
77		Anacardium occidentale, methanol extract	5 µg/ml	whole life; start: L1	OP50	liquid S-medium		LD1 {ldIs7 [skn-1b/c::GFP + rol-6(su1006)]}	20°C
77		Anacardium occidentale, methanol extract	1 µg/ml	whole life; start: L4	OP50	NGM agar		N2 (wild type)	20°C																																	up	3.36	yes
77		Anacardium occidentale, methanol extract	2.5 µg/ml	whole life; start: L4	OP50	NGM agar		N2 (wild type)	20°C																																	up	2.45	no
77		Anacardium occidentale, methanol extract	5 µg/ml	whole life; start: L4	OP50	NGM agar		N2 (wild type)	20°C																																	up	6.16	no
77		Anacardium occidentale, methanol extract	1 µg/ml	whole life; start: L4	OP50	NGM agar		TK22 [mev-1(kn1)]	20°C																																	up	3.02	no
77		Anacardium occidentale, methanol extract	2.5 µg/ml	whole life; start: L4	OP50	NGM agar		TK22 [mev-1(kn1)]	20°C																																	up	13.48	no
77		Anacardium occidentale, methanol extract	5 µg/ml	whole life; start: L4	OP50	NGM agar		TK22 [mev-1(kn1)]	20°C																																	up	1.23	no
78	135316389	whole apple extract	2.5 mg/ml	whole life; start: A1	OP50	NGM agar	FUDR	N2 (wild type)	20°C	up	55.1	yes	A3; Stressor: 10 mM paraquat; endpoint: mean lifespan	up	29.81	yes	A3; Stressor: 35°C for 10.5 h	up	22	yes	A3; Stressor: Pseudomonas aeruginosa; endpoint: mean lifespan	up	22.6	yes	A3; Stressor: 1200 J/m2; endpoint: mean lifespan																	up	18.7	yes		none
78	135316389	whole apple extract	5 mg/ml	whole life; start: A1	OP50	NGM agar	FUDR	N2 (wild type)	20°C	up	89.3	yes	A3; Stressor: 10 mM paraquat; endpoint: mean lifespan	up	58.36	yes	A3; Stressor: 35°C for 10.5 h	up	35.2	yes	A3; Stressor: Pseudomonas aeruginosa; endpoint: mean lifespan	up	46.2	yes	A3; Stressor: 1200 J/m2; endpoint: mean lifespan																	up	24.1	yes		up	25
78	135316389	whole apple extract	10 mg/ml	whole life; start: A1	OP50	NGM agar	FUDR	N2 (wild type)	20°C	up	71.8	yes	A3; Stressor: 10 mM paraquat; endpoint: mean lifespan	up	63.15	yes	A3; Stressor: 35°C for 10.5 h	up	24.5	yes	A3; Stressor: Pseudomonas aeruginosa; endpoint: mean lifespan	up	61.5	yes	A3; Stressor: 1200 J/m2; endpoint: mean lifespan																	up	39.6	yes		up	25
79		green tea (Camellia sinensis), aqueous extract	100 µg/ml	start: L2; stop: A1	OP50	liquid S-medium		N2 (wild type)	20°C	up	148.97	yes	Stressor: 80 µM juglone for 24 h; endpoint: survival
79		green tea (Camellia sinensis), aqueous extract	100 µg/ml	start: L2; stop: A1	OP50	liquid S-medium		TJ375 {gpIs1 [hsp-16.2p::GFP]}	20°C
79		green tea (Camellia sinensis), aqueous extract	5e-05	whole life; start: A1	OP50	M9 buffer		N2 (wild type)	20°C																																					none		n.d.
79		green tea (Camellia sinensis), aqueous extract	0.0001	whole life; start: A1	OP50	M9 buffer		N2 (wild type)	20°C													up		yes	stressor: UV-A for 3h																					up		n.d.
79		green tea (Camellia sinensis), aqueous extract	0.001	whole life; start: A1	OP50	M9 buffer		N2 (wild type)	20°C																																					up		n.d.
79		green tea (Camellia sinensis), aqueous extract	0.01	whole life; start: A1	OP50	M9 buffer		N2 (wild type)	20°C																																					up		n.d.
79		green tea (Camellia sinensis), aqueous extract	0.0001	whole life; start: A1	OP50	NGM agar		N2 (wild type)	20°C
80	64981	Arctigenin	10 µM	whole life; start: unknown	OP50	NGM agar		N2 (wild type)	20°C
80	64981	Arctigenin	100 µM	whole life; start: unknown	OP50	NGM agar		N2 (wild type)	20°C
80	64981	Arctigenin	200 µM	whole life; start: unknown	OP50	NGM agar		N2 (wild type)	20°C
80	64981	Arctigenin	10 µM	whole life; start: A1	OP50	NGM agar		N2 (wild type)	20°C																																	up	6.7	yes
80	64981	Arctigenin	100 µM	whole life; start: A1	OP50	NGM agar		N2 (wild type)	20°C																																	up	13.7	yes
80	64981	Arctigenin	50 µM	whole life; start: L4	OP50	NGM agar		N2 (wild type)	20°C	up		yes	A2; stressor: 80 µM juglone for 24 h; endpoint: survival
80	64981	Arctigenin	100 µM	whole life; start: L4	OP50	NGM agar		N2 (wild type)	20°C	up	127.12	yes	A2; stressor: 80 µM juglone for 24 h; endpoint: survival
80	64981	Arctigenin	200 µM	whole life; start: L4	OP50	NGM agar		N2 (wild type)	20°C	up		yes	A2; stressor: 80 µM juglone for 24 h; endpoint: survival
80	64981	Arctigenin	100 µM	48 h; start: unknown	OP50	NGM agar		TJ375 {gpIs1 [hsp-16.2p::GFP]}	20°C
80	64981	Arctigenin	100 µM	whole life; start: L1	OP50	NGM agar		TJ356 {zIs356 [daf-16p::daf-16a/b::GFP + rol-6(su1006)]}	20°C
80	64981	Arctigenin	100 µM	whole life; start: A1	OP50	NGM agar		GR1307 [daf-16(mgDf50)]	20°C																																	down	-2	no
80	64981	Arctigenin	100 µM	whole life; start: A1	OP50	NGM agar		TK22 [mev-1(kn1)]	20°C																																	up	2.9	no
81	100528	Arctiin	10 µM	whole life; start: unknown	OP50	NGM agar		N2 (wild type)	20°C
81	100528	Arctiin	100 µM	whole life; start: unknown	OP50	NGM agar		N2 (wild type)	20°C
81	100528	Arctiin	200 µM	whole life; start: unknown	OP50	NGM agar		N2 (wild type)	20°C
81	100528	Arctiin	10 µM	whole life; start: A1	OP50	NGM agar		N2 (wild type)	20°C																																	up	8.9	yes
81	100528	Arctiin	100 µM	whole life; start: A1	OP50	NGM agar		N2 (wild type)	20°C																																	up	15.3	yes
81	100528	Arctiin	50 µM	whole life; start: L4	OP50	NGM agar		N2 (wild type)	20°C	none		no	A2; stressor: 80 µM juglone for 24 h; endpoint: survival
81	100528	Arctiin	100 µM	whole life; start: L4	OP50	NGM agar		N2 (wild type)	20°C	up	45.76	yes	A2; stressor: 80 µM juglone for 24 h; endpoint: survival
81	100528	Arctiin	200 µM	whole life; start: L4	OP50	NGM agar		N2 (wild type)	20°C	up		yes	A2; stressor: 80 µM juglone for 24 h; endpoint: survival
81	100528	Arctiin	100 µM	48 h; start: unknown	OP50	NGM agar		TJ375 {gpIs1 [hsp-16.2p::GFP]}	20°C
81	100528	Arctiin	100 µM	whole life; start: L1	OP50	NGM agar		TJ356 {zIs356 [daf-16p::daf-16a/b::GFP + rol-6(su1006)]}	20°C
81	100528	Arctiin	100 µM	whole life; start: A1	OP50	NGM agar		GR1307 [daf-16(mgDf50)]	20°C																																	down	-2.7	no
81	100528	Arctiin	100 µM	whole life; start: A1	OP50	NGM agar		TK22 [mev-1(kn1)]	20°C																																	up	5.1	no
82	443495	arsenite	0.01 µM	whole life; start: L4	OP50, heat-inactivated	NGM agar	ampicillin	N2 (wild type)	20°C																																	down	-2.49	no		up	0.29	n.d.
82	443495	arsenite	0.1 µM	whole life; start: L4	OP50, heat-inactivated	NGM agar	ampicillin	N2 (wild type)	20°C	up		yes	A6; Stressor: 10 mM paraquat; endpoint: mean lifespan	up		yes	adult animals; Stressor: 37°C; endpoint: mean lifespan																									up	9.54	yes		up	11.5	n.d.
82	443495	arsenite	1 µM	whole life; start: L4	OP50, heat-inactivated	NGM agar	ampicillin	N2 (wild type)	20°C																																	down	-3.32	no		down	-5.6	n.d.
82	443495	arsenite	10 µM	whole life; start: L4	OP50, heat-inactivated	NGM agar	ampicillin	N2 (wild type)	20°C																																	down	-9.13	yes		down	-17.4	n.d.
82	443495	arsenite	100 µM	whole life; start: L4	OP50, heat-inactivated	NGM agar	ampicillin	N2 (wild type)	20°C																																	down	-30.29	yes		down	-32.15	n.d.
82	443495	arsenite	1000 µM	whole life; start: L4	OP50, heat-inactivated	NGM agar	ampicillin	N2 (wild type)	20°C																																	down	-48.55	yes		down	-49.85	n.d.
82	443495	arsenite	0.1 µM	whole life; start: L4	OP50, heat-inactivated	NGM agar	10 µM butylated hydroxyanisole; ampicillin	N2 (wild type)	20°C																																	down	-2.44	no		none		n.d.
82	443495	arsenite	0.1 µM	whole life; start: L4	OP50, heat-inactivated	NGM agar	1 mM N-acetyl-L-cysteine; ampicillin	N2 (wild type)	20°C																																	up	1.67	no		none		n.d.
82	443495	arsenite	0.1 µM	whole life; start: L4	OP50, heat-inactivated	NGM agar	ampicillin	EU1 [skn-1(zu67)/nT1 [unc-?(n754) let-?]]	20°C																																	down	-4.49	yes		down	-12.27	n.d.
82	443495	arsenite	0.1 µM	whole life; start: L4	OP50, heat-inactivated	NGM agar	ampicillin	unknown strain [daf-16(mgDf47)]	20°C																																	down	-3.49	yes		down	-3.94	n.d.
82	443495	arsenite	0.1 µM	whole life; start: L4	OP50, heat-inactivated	NGM agar	ampicillin	VC2268 [tin-9.1(ok2194)]	20°C																																	none		no		up	1.42	n.d.
82	443495	arsenite	0.1 µM	whole life; start: L4	OP50, heat-inactivated	NGM agar	ampicillin	VC128 [mtl-2(gk125)]	20°C																																	up	1.66	no		up	8.62	n.d.
83		Ascarosides ascr#2	0.04 nM	whole life; start: L4	OP50	NGM agar		N2 (wild type)	20°C																																	up	1.52	no
83		Ascarosides ascr#2	4 nM	whole life; start: L4	OP50	NGM agar		N2 (wild type)	20 °C																																	up	9.85	yes
83		Ascarosides ascr#2	200 nM	whole life; start: L4	OP50	NGM agar		N2 (wild type)	20 °C					up	13.5	yes	A1; stressor: 35°C; endpoint: survival
83		Ascarosides ascr#2	400 nM	whole life; start: L4	OP50	NGM agar		N2 (wild type)	20°C					up	18.1	yes	A1; stressor: 35°C; endpoint: survival; pharyngeal pumping was also increased																									up	13.5	yes	mean from 4 individual trials
83		Ascarosides ascr#2	0.04 nM	whole life; start: L4	OP50	NGM agar		VC199 [sir-2.1(ok434)]	20°C																																	down	-4	no
83		Ascarosides ascr#2	4 nM	whole life; start: L4	OP50	NGM agar		VC199 [sir-2.1(ok434)]	20 °C																																	down	-5.6	no
83		Ascarosides ascr#2	200 nM	whole life; start: L4	OP50	NGM agar		VC199 [sir-2.1(ok434)]	20°C					down	-6.7	yes	A1; stressor: 35°C; endpoint: survival
83		Ascarosides ascr#2	400 nM	whole life; start: L4	OP50	NGM agar		VC199 [sir-2.1(ok434)]	20°C					down	-5.6	yes	A1; stressor: 35°C; endpoint: survival																									down	-4.4	no	mean from 2 individual trials
83		Ascarosides ascr#2	4 fM	whole life; start: L4	OP50	NGM agar		NL3909 {unc-119(ed3); pkIs1642[unc-119(+) + R11A8.5(+) + sir-2.1(+)]}	20 °C																																	down	-1.6	no
83		Ascarosides ascr#2	400 fM	whole life; start: L4	OP50	NGM agar		NL3909 {unc-119(ed3); pkIs1642[unc-119(+) + R11A8.5(+) + sir-2.1(+)]}	20 °C																																	up	5.7	no
83		Ascarosides ascr#2	0.04 nM	whole life; start: L4	OP50	NGM agar		NL3909 {unc-119(ed3); pkIs1642[unc-119(+) + R11A8.5(+) + sir-2.1(+)]}	20 °C																																	up	14	yes	mean from 2 individual trials
83		Ascarosides ascr#2	4 nM	whole life; start: L4	OP50	NGM agar		NL3909 {unc-119(ed3); pkIs1642[unc-119(+) + R11A8.5(+) + sir-2.1(+)]}	20 °C																																	up	9.6	yes	mean from 2 individual trials
83		Ascarosides ascr#2	400 nM	whole life; start: L4	OP50	NGM agar		NL3909 {unc-119(ed3); pkIs1642[unc-119(+) + R11A8.5(+) + sir-2.1(+)]}	20 °C																																	up	10.7	yes	mean from 3 individual trials
83		Ascarosides ascr#2	0.04 nM	whole life; start: L4	OP50	NGM agar		NL3908 {unc-119(ed3); pkIs1641[unc-119(+)]}	20°C																																	up	8.3	no
83		Ascarosides ascr#2	4 nM	whole life; start: L4	OP50	NGM agar		NL3908 {unc-119(ed3); pkIs1641[unc-119(+)]}	20°C																																	up	10.8	yes
83		Ascarosides ascr#2	400 nM	whole life; start: L4	OP50	NGM agar		NL3908 {unc-119(ed3); pkIs1641[unc-119(+)]}	20°C																																	up	19	yes	mean from 2 individual trials
83		Ascarosides ascr#2	0.04 nM	whole life; start: L4	OP50	NGM agar		unknown strain {daf-16(mgDf50); unc-119(ed3); pkIs1642[unc-119(+) + R11A8.5(+) + sir-2.1(+)]}	20°C																																	up	16.4	yes
83		Ascarosides ascr#2	4 nM	whole life; start: L4	OP50	NGM agar		unknown strain {daf-16(mgDf50); unc-119(ed3); pkIs1642[unc-119(+) + R11A8.5(+) + sir-2.1(+)]}	20°C																																	up	18.3	yes
83		Ascarosides ascr#2	400 nM	whole life; start: L4	OP50	NGM agar		unknown strain {daf-16(mgDf50); unc-119(ed3); pkIs1642[unc-119(+) + R11A8.5(+) + sir-2.1(+)]}	20°C																																	up	15.3	yes	mean from 2 individual trials
83		Ascarosides ascr#2	0.04 nM	whole life; start: L4	OP50	NGM agar		CF1038 [daf-16(mu86)]	20°C																																	up	8.7	yes
83		Ascarosides ascr#2	4 nM	whole life; start: L4	OP50	NGM agar		CF1038 [daf-16(mu86)]	20°C																																	up	11	yes	mean from 2 individual trials
83		Ascarosides ascr#2	40 nM	whole life; start: L4	OP50	NGM agar		CF1038 [daf-16(mu86)]	20°C																																	up	2.2	no
83		Ascarosides ascr#2	400 nM	whole life; start: L4	OP50	NGM agar		CF1038 [daf-16(mu86)]	20°C																																	up	15.5	yes	mean from 2 individual trials
83		Ascarosides ascr#2	400 nM	whole life; start: L4	OP50	NGM agar		AA86 [daf-12(rh61rh411)]	20°C																																	up	8.6	yes	mean from 2 individual trials
83		Ascarosides ascr#2	400 nM	whole life; start: L4	OP50	NGM agar		DR1572 [daf-2(e1368)]	20°C																																	up	8.4	yes	mean from 2 individual trials; only one trial with p < 0.05
83		Ascarosides ascr#2	400 nM	whole life; start: L4	OP50	NGM agar		unknown strain [daf-7(e1372); daf-3(e1376)]	20°C																																	up	13.7	yes	mean from 2 individual trials
83		Ascarosides ascr#2	400 nM	whole life; start: L4	OP50	NGM agar		PS6025 {qrIs2 [sra-9::mCasp1]}	20°C																																	down	-2.4	no	mean from 3 individual trials
83		Ascarosides ascr#2	400 nM	whole life; start: L4	OP50	NGM agar		unknown strain {daf-37; unc-119; mEx187[gpa-4p::daf-37, unc-119(+)]}	20°C																																	variable	variable	variable	2 from 3 trials showed significantly reduced mean lifespan
83		Ascarosides ascr#2	400 nM	whole life; start: L4	OP50	NGM agar	FUdR	N2 (wild type)	20°C																																	up	9.5	yes	mean from 2 individual trials
83		Ascarosides ascr#2	400 nM	whole life; start: L4	OP50	NGM agar	FUdR	unknown strain [daf-37(DR2585)]	20°C																																	variable	variable	variable	1 from 2 trials showed significantly increased (5.1 %) mean lifespan
83		Ascarosides ascr#2	400 nM	whole life; start: L4	OP50	NGM agar	FUdR	unknown strain {daf-37; unc-119; mEx188[srbc-64p::daf-37,unc-119(+)]}	20°C																																	up	20.5	yes	mean from 2 individual trials
83		Ascarosides ascr#2	400 nM	whole life; start: L4	OP50	NGM agar	FUdR	unknown strain {daf-37; mIs41[daf-37p::daf-37,rol-6(su1006)]}	20°C																																	up	23.8	yes	mean from 2 individual trials
83		Ascarosides ascr#2	20 nM	whole life; start: L4	OP50, UV-inactivated	NGM agar		VC199 [sir-2.1(ok434)]	20°C					none		no	A1; stressor: 35°C; endpoint: survival
83		Ascarosides ascr#2	200 nM	whole life; start: L4	OP50, UV-inactivated	NGM agar		VC199 [sir-2.1(ok434)]	20°C					none		no	A1; stressor: 35°C; endpoint: survival
83		Ascarosides ascr#2	1 µM	whole life; start: L4	OP50, UV-inactivated	NGM agar		VC199 [sir-2.1(ok434)]	20°C					none		no	A1; stressor: 35°C; endpoint: survival
83		Ascarosides ascr#2	2 nM	whole life; start: L4	OP50, UV-inactivated	NGM agar		N2 (wild type)	20°C					up	9.3	yes	A1; stressor: 35°C; endpoint: survival
83		Ascarosides ascr#2	200 nM	whole life; start: L4	OP50, UV-inactivated	NGM agar		N2 (wild type)	20°C					up	19.6	yes	A1; stressor: 35°C; endpoint: survival
83		Ascarosides ascr#2	1 µM	whole life; start: L4	OP50, UV-inactivated	NGM agar		N2 (wild type)	20°C					up	24.7	yes	A1; stressor: 35°C; endpoint: survival
83		Ascarosides ascr#2	200 nM	whole life; start: L4	OP50, UV-inactivated	NGM agar		DR62 [daf-7(m62)]	20°C					up		yes	A1; stressor: 35°C; endpoint: survival
83		Ascarosides ascr#2	200 nM	whole life; start: L4	OP50, UV-inactivated	NGM agar		CB1372 [daf-7(e1372)]	20°C					up		yes	A1; stressor: 35°C; endpoint: survival
83		Ascarosides ascr#2	400 nM	whole life; start: L4	OP50, UV-inactivated	NGM agar		CB1372 [daf-7(e1372)]	20°C					up		yes	A1; stressor: 35°C; endpoint: survival
83		Ascarosides ascr#2	200 nM	whole life; start: L4	OP50, UV-inactivated	NGM agar		CB1376 [daf-3(e1376)]	20°C					up		yes	A1; stressor: 35°C; endpoint: survival
83		Ascarosides ascr#2	200 nM	whole life; start: L4	OP50, UV-inactivated	NGM agar		DR1572 [daf-2(e1368)]	20°C					up		yes	A1; stressor: 35°C; endpoint: survival
83		Ascarosides ascr#2	400 nM	whole life; start: L4	OP50, UV-inactivated	NGM agar		DR1572 [daf-2(e1368)]	20°C					up		yes	A1; stressor: 35°C; endpoint: survival
83		Ascarosides ascr#2	0.04 nM	whole life; start: L4	OP50, UV-inactivated	NGM agar		CF1038 [daf-16(mu86)]	20°C					up		yes	A1; stressor: 35°C; endpoint: survival
83		Ascarosides ascr#2	4 nM	whole life; start: L4	OP50, UV-inactivated	NGM agar		CF1038 [daf-16(mu86)]	20°C					up		yes	A1; stressor: 35°C; endpoint: survival
83		Ascarosides ascr#2	200 nM	whole life; start: L4	OP50, UV-inactivated	NGM agar		CF1038 [daf-16(mu86)]	20°C					up		yes	A1; stressor: 35°C; endpoint: survival
83		Ascarosides ascr#2	400 nM	whole life; start: L4	OP50, UV-inactivated	NGM agar		CF1038 [daf-16(mu86)]	20°C					up		yes	A1; stressor: 35°C; endpoint: survival
83		Ascarosides ascr#2	400 nM	whole life; start: L4	none	NGM agar	streptomycin; penicillin	N2 (wild type)	20°C					down	-3	no	A1; stressor: 35°C; endpoint: survival
83		Ascarosides ascr#2	400 nM	whole life; start: L4	OP50, UV-inactivated	NGM agar		AA86 [daf-12(rh61rh411)]	20°C					up		yes	A1; stressor: 35°C; endpoint: survival
83		Ascarosides ascr#2	1 µM	whole life; start: L4	OP50	NGM agar without peptone		N2 (wild type)	20°C																																	up		no
84		Ascarosides ascr#3	0.04 nM	whole life; start: L4	OP50	NGM agar		N2 (wild type)	20°C																																	up	10.6	yes
84		Ascarosides ascr#3	4 nM	whole life; start: L4	OP50	NGM agar		N2 (wild type)	20 °C																																	up	12.9	yes
84		Ascarosides ascr#3	400 nM	whole life; start: L4	OP50	NGM agar		N2 (wild type)	20°C																																	up	21.2	yes
84		Ascarosides ascr#3	1 µM	whole life; start: L4	OP50	NGM agar		N2 (wild type)	20°C																																	up	12.8	yes
84		Ascarosides ascr#3	0.04 nM	whole life; start: L4	OP50	NGM agar		VC199 [sir-2.1(ok434)]	20°C																																	down	-3.2	no
84		Ascarosides ascr#3	4 nM	whole life; start: L4	OP50	NGM agar		VC199 [sir-2.1(ok434)]	20 °C																																	up	3.2	no
84		Ascarosides ascr#3	400 nM	whole life; start: L4	OP50	NGM agar		VC199 [sir-2.1(ok434)]	20°C																																	down	-4.8	no
84		Ascarosides ascr#3	0.04 nM	whole life; start: L4	OP50	NGM agar		unknown strain {daf-16(mgDf50); unc-119(ed3); pkIs1642[unc-119(+) + R11A8.5(+) + sir-2.1(+)]}	20°C																																	up	14.4	yes
84		Ascarosides ascr#3	4 nM	whole life; start: L4	OP50	NGM agar		unknown strain {daf-16(mgDf50); unc-119(ed3); pkIs1642[unc-119(+) + R11A8.5(+) + sir-2.1(+)]}	20°C																																	up	16.4	yes
84		Ascarosides ascr#3	400 nM	whole life; start: L4	OP50	NGM agar		unknown strain {daf-16(mgDf50); unc-119(ed3); pkIs1642[unc-119(+) + R11A8.5(+) + sir-2.1(+)]}	20°C																																	up	14.4	yes
84		Ascarosides ascr#3	0.04 nM	whole life; start: L4	OP50	NGM agar		CF1038 [daf-16(mu86)]	20°C																																	down	-2.7	no
84		Ascarosides ascr#3	4 nM	whole life; start: L4	OP50	NGM agar		CF1038 [daf-16(mu86)]	20°C																																	up	8.8	yes
84		Ascarosides ascr#3	40 nM	whole life; start: L4	OP50	NGM agar		CF1038 [daf-16(mu86)]	20°C																																	up	8.8	yes
84		Ascarosides ascr#3	400 nM	whole life; start: L4	OP50	NGM agar		CF1038 [daf-16(mu86)]	20°C																																	up	5.1	yes
84		Ascarosides ascr#3	400 nM	whole life; start: L4	OP50	NGM agar		AA86 [daf-12(rh61rh411)]	20°C																																	up	14.3	yes	mean from 2 individual trials
84		Ascarosides ascr#3	400 nM	whole life; start: L4	OP50	NGM agar		DR1572 [daf-2(e1368)]	20°C																																	up	7.5	yes
84		Ascarosides ascr#3	400 nM	whole life; start: L4	OP50	NGM agar		unknown strain [daf-7(e1372); daf-3(e1376)]	20°C																																	up	19	yes	mean from 2 individual trials
84		Ascarosides ascr#3	20 nM	whole life; start: L4	OP50, UV-inactivated	NGM agar		VC199 [sir-2.1(ok434)]	20°C					none		no	A1; stressor: 35°C; endpoint: survival
84		Ascarosides ascr#3	200 nM	whole life; start: L4	OP50, UV-inactivated	NGM agar		VC199 [sir-2.1(ok434)]	20°C					up		no	A1; stressor: 35°C; endpoint: survival
84		Ascarosides ascr#3	1 µM	whole life; start: L4	OP50, UV-inactivated	NGM agar		VC199 [sir-2.1(ok434)]	20°C					up		no	A1; stressor: 35°C; endpoint: survival
84		Ascarosides ascr#3	2 nM	whole life; start: L4	OP50, UV-inactivated	NGM agar		N2 (wild type)	20°C					none		no	A1; stressor: 35°C; endpoint: survival
84		Ascarosides ascr#3	200 nM	whole life; start: L4	OP50, UV-inactivated	NGM agar		N2 (wild type)	20°C					up	29.9	yes	A1; stressor: 35°C; endpoint: survival
84		Ascarosides ascr#3	1 µM	whole life; start: L4	OP50, UV-inactivated	NGM agar		N2 (wild type)	20°C					up	29.9	yes	A1; stressor: 35°C; endpoint: survival
84		Ascarosides ascr#3	200 nM	whole life; start: L4	OP50, UV-inactivated	NGM agar		DR62 [daf-7(m62)]	20°C					up		yes	A1; stressor: 35°C; endpoint: survival
84		Ascarosides ascr#3	200 nM	whole life; start: L4	OP50, UV-inactivated	NGM agar		CB1372 [daf-7(e1372)]	20°C					up		yes	A1; stressor: 35°C; endpoint: survival
84		Ascarosides ascr#3	200 nM	whole life; start: L4	OP50, UV-inactivated	NGM agar		CB1376 [daf-3(e1376)]	20°C					up		yes	A1; stressor: 35°C; endpoint: survival
84		Ascarosides ascr#3	400 nM	whole life; start: L4	OP50, UV-inactivated	NGM agar		CB1376 [daf-3(e1376)]	20°C					up		yes	A1; stressor: 35°C; endpoint: survival
84		Ascarosides ascr#3	200 nM	whole life; start: L4	OP50, UV-inactivated	NGM agar		DR1572 [daf-2(e1368)]	20°C					up		yes	A1; stressor: 35°C; endpoint: survival
84		Ascarosides ascr#3	400 nM	whole life; start: L4	OP50, UV-inactivated	NGM agar		DR1572 [daf-2(e1368)]	20°C					up		no	A1; stressor: 35°C; endpoint: survival
84		Ascarosides ascr#3	0.04 nM	whole life; start: L4	OP50, UV-inactivated	NGM agar		CF1038 [daf-16(mu86)]	20°C					down		no	A1; stressor: 35°C; endpoint: survival
84		Ascarosides ascr#3	4 nM	whole life; start: L4	OP50, UV-inactivated	NGM agar		CF1038 [daf-16(mu86)]	20°C					up		yes	A1; stressor: 35°C; endpoint: survival
84		Ascarosides ascr#3	200 nM	whole life; start: L4	OP50, UV-inactivated	NGM agar		CF1038 [daf-16(mu86)]	20°C					up		yes	A1; stressor: 35°C; endpoint: survival
84		Ascarosides ascr#3	400 nM	whole life; start: L4	OP50, UV-inactivated	NGM agar		CF1038 [daf-16(mu86)]	20°C					up		yes	A1; stressor: 35°C; endpoint: survival
84		Ascarosides ascr#3	400 nM	whole life; start: L4	OP50, UV-inactivated	NGM agar		AA86 [daf-12(rh61rh411)]	20°C					up		yes	A1; stressor: 35°C; endpoint: survival
84		Ascarosides ascr#3	1 µM	whole life; start: L4	OP50	NGM agar without peptone		N2 (wild type)	20°C																																	up		no
85	16752601	Aspalathin	10 µM	whole life; start: L1	OP50	liquid S-medium		N2 (wild type)	20°C	up	158.2	yes	A1; Stressor: 400 µM juglone for 6 h
85	16752601	Aspalathin	20 µM	whole life; start: L1	OP50	liquid S-medium		N2 (wild type)	20°C	up	160.1	yes	A1; Stressor: 400 µM juglone for 6 h
85	16752601	Aspalathin	50 µM	whole life; start: L1	OP50	liquid S-medium		N2 (wild type)	20°C	up	152.6	yes	A1; Stressor: 400 µM juglone for 6 h
85	16752601	Aspalathin	20 µM	start: L1; stop: L4 (48h)	OP50	liquid S-medium		TJ375 {gpIs1 [hsp-16.2p::GFP]}	20°C
85	16752601	Aspalathin	10 µM	whole life; start: L1	OP50	NGM agar		N2 (wild type)	20°C																																	none		no
85	16752601	Aspalathin	20 µM	whole life; start: L1	OP50	NGM agar		N2 (wild type)	20°C																																	none		no
85	16752601	Aspalathin	50 µM	whole life; start: L1	OP50	NGM agar		N2 (wild type)	20°C																																	none		no
85	16752601	Aspalathin	10 µM	whole life; start: L1	OP50	NGM agar		TK22 [mev-1(kn1)]	20°C
85	16752601	Aspalathin	20 µM	whole life; start: L1	OP50	NGM agar		TK22 [mev-1(kn1)]	20°C
85	16752601	Aspalathin	50 µM	whole life; start: L1	OP50	NGM agar		TK22 [mev-1(kn1)]	20°C
85	16752601	Aspalathin	10 µM	whole life; start: L1	OP50	NGM agar	50 mM glucose	N2 (wild type)	20°C																																	up		no
85	16752601	Aspalathin	20 µM	whole life; start: L1	OP50	NGM agar	50 mM glucose	N2 (wild type)	20°C																																	up	24.4	yes
85	16752601	Aspalathin	50 µM	whole life; start: L1	OP50	NGM agar	50 mM glucose	N2 (wild type)	20°C																																	up	20.5	yes
86	2244	Aspirin	100 µM	whole life; start: L4	OP50, heat-inactivated	NGM agar	FUdR	N2 (wild type)	20°C					up	27.4	yes	A5; stressor: 35°C; endpoint: mean survival																									up	14.2	yes	mean of 3 independent trials
86	2244	Aspirin	100 µM	whole life; start: L4	OP50, heat-inactivated	NGM agar		N2 (wild type)	25°C
86	2244	Aspirin	100 µM	whole life; start: L4	OP50, heat-inactivated	NGM agar	FUdR	CF1903 [glp-1(e2144)]	20°C					none		no	A5; stressor: 35°C; endpoint: mean survival																									none		no	25°C exposure from L1-L4
86	2244	Aspirin	100 µM	whole life; start: L4	OP50, heat-inactivated	NGM agar	FUdR	CF1038 [daf-16(mu86)]	20°C					none		no	A5; stressor: 35°C; endpoint: mean survival																									none		no
86	2244	Aspirin	100 µM	whole life; start: L4	OP50, heat-inactivated	NGM agar	FUdR	AA86 [daf-12(rh61rh411)]	20°C					none		no	A5; stressor: 35°C; endpoint: mean survival																									none		no
86	2244	Aspirin	100 µM	whole life; start: L4	OP50, heat-inactivated	NGM agar	FUdR	AA89 [daf-12(rh274)]	20°C					none		no	A5; stressor: 35°C; endpoint: mean survival																									none		no
86	2244	Aspirin	100 µM	whole life; start: L4	OP50, heat-inactivated	NGM agar	FUdR	CF1880 [glp-1(e2141); daf-16(mu86)]	20°C																																	none		no	25°C exposure from L1-L4
86	2244	Aspirin	100 µM	whole life; start: L4	OP50, heat-inactivated	NGM agar	FUdR	CF2248 {glp-1(e2141); daf-12(rh61rh411); daf-16(mu86); muEx158 [daf-16AM::GFP + sur-5p::GFP]}	20°C																																	none		no	25°C exposure from L1-L4
86	2244	Aspirin	100 µM	whole life; start: L4	OP50, heat-inactivated	NGM agar	FUdR	unknown strain [glp-1(e2141); daf-12(rh61rh411)]	20°C																																	none		no	25°C exposure from L1-L4
86	2244	Aspirin	50 µM	whole life; start: L4	OP50, heat-inactivated	NGM agar	FUDR	N2 (wild type)	20°C																																	up	8.6	yes
86	2244	Aspirin	100 µM	whole life; start: L4	OP50, heat-inactivated	NGM agar	FUDR	N2 (wild type)	20°C					up	58.07	yes	A5; Stressor: 35°C; endpoint: mean lifespan																									up	15.5	yes
86	2244	Aspirin	200 µM	whole life; start: L4	OP50, heat-inactivated	NGM agar	FUDR	N2 (wild type)	20°C																																	up	12.95	yes
86	2244	Aspirin	100 µM	whole life; start: L4	OP50, heat-inactivated	NGM agar	FUDR	CF1038 [daf-16(mu86)]	20°C																																	none		no
86	2244	Aspirin	100 µM	whole life; start: L4	OP50, heat-inactivated	NGM agar	FUDR	CB1370 [daf-2(e1370)]	20°C																																	up	3.2	yes
86	2244	Aspirin	100 µM	whole life; start: L4	OP50, heat-inactivated	NGM agar	FUDR	TJ356 {zIs356 [daf-16p::daf-16a/b::GFP + rol-6(su1006)]}	20°C
86	2244	Aspirin	100 µM	whole life; start: L4	OP50, heat-inactivated	NGM agar	FUDR	DA1116 [eat-2(ad1116)]	20°C																																	none		no
86	2244	Aspirin	100 µM	whole life; start: L4	OP50, heat-inactivated	NGM agar	FUDR	VC199 [sir-2.1(ok434)]	20°C																																	up	22.35	yes
86	2244	Aspirin	100 µM	whole life; start: L4	OP50, heat-inactivated	NGM agar	FUDR	MQ887 [isp-1(qm150)]	20°C																																	none		no
86	2244	Aspirin	100 µM	whole life; start: L4	OP50, heat-inactivated	NGM agar	FUDR	CB4876 [clk-1(e2519)]	20°C																																	none		no
86	2244	Aspirin	100 µM	whole life; start: L4	OP50, heat-inactivated	NGM agar	FUDR	RB754 [aak-2(ok524)]	20°C																																	none		no
86	2244	Aspirin	100 µM	whole life; start: L4	OP50, heat-inactivated	NGM agar	FUDR	KK184 [par-4(it47)]	20°C																																	none		no
87	103026223	astragalan (Astragalus membranaceus polysaccharide)	0.25 mg/ml	whole life; start: L1	OP50	liquid S-medium		AM141 {rmIs133 [unc-54p::Q40::YFP]}	20°C
87	103026223	astragalan (Astragalus membranaceus polysaccharide)	1.0 mg/ml	whole life; start: L1	OP50	liquid S-medium		AM141 {rmIs133 [unc-54p::Q40::YFP]}	20°C
87	103026223	astragalan (Astragalus membranaceus polysaccharide)	2.5 mg/ml	whole life; start: L1	OP50	liquid S-medium		AM141 {rmIs133 [unc-54p::Q40::YFP]}	20°C
87	103026223	astragalan (Astragalus membranaceus polysaccharide)	5.0 mg/ml	whole life; start: L1	OP50	liquid S-medium		AM141 {rmIs133 [unc-54p::Q40::YFP]}	20°C
87	103026223	astragalan (Astragalus membranaceus polysaccharide)	0.25 mg/ml	whole life; start: L1	OP50	liquid S-medium		HA759 {rtIs11 [osm-10p::GFP + osm-10p::HtnQ150 + dpy-20(+)]}	15°C
87	103026223	astragalan (Astragalus membranaceus polysaccharide)	1.0 mg/ml	whole life; start: L1	OP50	liquid S-medium		HA759 {rtIs11 [osm-10p::GFP + osm-10p::HtnQ150 + dpy-20(+)]}	15°C
87	103026223	astragalan (Astragalus membranaceus polysaccharide)	2.5 mg/ml	whole life; start: L1	OP50	liquid S-medium		HA759 {rtIs11 [osm-10p::GFP + osm-10p::HtnQ150 + dpy-20(+)]}	15°C
87	103026223	astragalan (Astragalus membranaceus polysaccharide)	1.0 mg/ml	whole life; start: A1	OP50	liquid S-medium	carbenicillin, fungizine, FUDR	N2 (wild type)	20°C																																	up		yes
87	103026223	astragalan (Astragalus membranaceus polysaccharide)	2.5 mg/ml	whole life; start: A1	OP50	liquid S-medium	carbenicillin, fungizine, FUDR	N2 (wild type)	20°C																																	up		yes
87	103026223	astragalan (Astragalus membranaceus polysaccharide)	1.0 mg/ml	whole life; start: A1	OP50	liquid S-medium	carbenicillin, fungizine, FUDR	HA759 {rtIs11 [osm-10p::GFP + osm-10p::HtnQ150 + dpy-20(+)]}	20°C																																	up		yes
87	103026223	astragalan (Astragalus membranaceus polysaccharide)	2.5 mg/ml	whole life; start: A1	OP50	liquid S-medium	carbenicillin, fungizine, FUDR	HA759 {rtIs11 [osm-10p::GFP + osm-10p::HtnQ150 + dpy-20(+)]}	20°C																																	up		yes
87	103026223	astragalan (Astragalus membranaceus polysaccharide)	1.0 mg/ml	whole life; start: A1	OP50	liquid S-medium	carbenicillin, fungizine, FUDR	AM141 {rmIs133 [unc-54p::Q40::YFP]}	20°C																																	up		yes
87	103026223	astragalan (Astragalus membranaceus polysaccharide)	2.5 mg/ml	whole life; start: A1	OP50	liquid S-medium	carbenicillin, fungizine, FUDR	AM141 {rmIs133 [unc-54p::Q40::YFP]}	20°C																																	up		yes
87	103026223	astragalan (Astragalus membranaceus polysaccharide)	1.0 mg/ml	whole life; start: A1	OP50	liquid S-medium	carbenicillin, fungizine, FUDR	CB1370 [daf-2(e1370)]	15°C																																	up		yes
87	103026223	astragalan (Astragalus membranaceus polysaccharide)	2.5 mg/ml	whole life; start: A1	OP50	liquid S-medium	carbenicillin, fungizine, FUDR	CB1370 [daf-2(e1370)]	15°C																																	up		yes
87	103026223	astragalan (Astragalus membranaceus polysaccharide)	1.0 mg/ml	whole life; start: A1	OP50	liquid S-medium	carbenicillin, fungizine, FUDR	TJ1052 [age-1(hx546)]	20°C																																	up		yes
87	103026223	astragalan (Astragalus membranaceus polysaccharide)	2.5 mg/ml	whole life; start: A1	OP50	liquid S-medium	carbenicillin, fungizine, FUDR	TJ1052 [age-1(hx546)]	20°C																																	up		yes
87	103026223	astragalan (Astragalus membranaceus polysaccharide)	1.0 mg/ml	whole life; start: A1	OP50	liquid S-medium	carbenicillin, fungizine, FUDR	DR26 [daf-16(m26)]	20°C																																	none		no
87	103026223	astragalan (Astragalus membranaceus polysaccharide)	2.5 mg/ml	whole life; start: A1	OP50	liquid S-medium	carbenicillin, fungizine, FUDR	DR26 [daf-16(m26)]	20°C																																	none		no
87	103026223	astragalan (Astragalus membranaceus polysaccharide)	1.0 mg/ml	whole life; start: L1	OP50	liquid S-medium		N2 (wild type)	20°C
87	103026223	astragalan (Astragalus membranaceus polysaccharide)	1.0 mg/ml	whole life; start: L1	OP50	liquid S-medium		HA759 {rtIs11 [osm-10p::GFP + osm-10p::HtnQ150 + dpy-20(+)]}	20°C
87	103026223	astragalan (Astragalus membranaceus polysaccharide)	1.0 mg/ml	whole life; start: L1	OP50	liquid S-medium		AM141 {rmIs133 [unc-54p::Q40::YFP]}	20°C
87	103026223	astragalan (Astragalus membranaceus polysaccharide)	1.0 mg/ml	whole life; start: L1	OP50	liquid S-medium		DR26 [daf-16(m26)]	20°C
88		Ayurvedic polyherbal extract (includes 6 herbs: B. aristata roots, C.rotundus rhizome, C. deodara stem bark, E. officinalisfruits, T. chebula fruits and T. bellirica fruits)	0.01 µg/ml	whole life; start: L4	OP50	NGM agar	FUDR	N2 (wild type)	20°C																																	up	16.09	yes
88		Ayurvedic polyherbal extract (includes 6 herbs: B. aristata roots, C.rotundus rhizome, C. deodara stem bark, E. officinalisfruits, T. chebula fruits and T. bellirica fruits)	0.001 µg/ml	whole life; start: L4	OP50	NGM agar	FUDR	N2 (wild type)	15°C																																	up	9.67	yes
88		Ayurvedic polyherbal extract (includes 6 herbs: B. aristata roots, C.rotundus rhizome, C. deodara stem bark, E. officinalisfruits, T. chebula fruits and T. bellirica fruits)	0.01 µg/ml	whole life; start: L4	OP50	NGM agar	FUDR	N2 (wild type)	15°C																																	up	23.13	yes
88		Ayurvedic polyherbal extract (includes 6 herbs: B. aristata roots, C.rotundus rhizome, C. deodara stem bark, E. officinalisfruits, T. chebula fruits and T. bellirica fruits)	0.1 µg/ml	whole life; start: L4	OP50	NGM agar	FUDR	N2 (wild type)	15°C																																	up	4.21	yes
88		Ayurvedic polyherbal extract (includes 6 herbs: B. aristata roots, C.rotundus rhizome, C. deodara stem bark, E. officinalisfruits, T. chebula fruits and T. bellirica fruits)	0.001 µg/ml	whole life; start: L4	OP50	NGM agar	FUDR	N2 (wild type)	20°C																																	up	11.09	yes
88		Ayurvedic polyherbal extract (includes 6 herbs: B. aristata roots, C.rotundus rhizome, C. deodara stem bark, E. officinalisfruits, T. chebula fruits and T. bellirica fruits)	0.1 µg/ml	whole life; start: L4	OP50	NGM agar	FUDR	N2 (wild type)	20°C																																	up	5.87	yes
88		Ayurvedic polyherbal extract (includes 6 herbs: B. aristata roots, C.rotundus rhizome, C. deodara stem bark, E. officinalisfruits, T. chebula fruits and T. bellirica fruits)	0.001 µg/ml	whole life; start: L4	OP50	NGM agar	FUDR	N2 (wild type)	25°C																																	up	23.45	yes
88		Ayurvedic polyherbal extract (includes 6 herbs: B. aristata roots, C.rotundus rhizome, C. deodara stem bark, E. officinalisfruits, T. chebula fruits and T. bellirica fruits)	0.01 µg/ml	whole life; start: L4	OP50	NGM agar	FUDR	N2 (wild type)	25°C																																	up	28.19	yes
88		Ayurvedic polyherbal extract (includes 6 herbs: B. aristata roots, C.rotundus rhizome, C. deodara stem bark, E. officinalisfruits, T. chebula fruits and T. bellirica fruits)	0.1 µg/ml	whole life; start: L4	OP50	NGM agar	FUDR	N2 (wild type)	25°C																																	up	10.39	yes
88		Ayurvedic polyherbal extract (includes 6 herbs: B. aristata roots, C.rotundus rhizome, C. deodara stem bark, E. officinalisfruits, T. chebula fruits and T. bellirica fruits)	0.01 µg/ml	whole life; start: L4	OP50	NGM agar		N2 (wild type)	20°C	up	50	yes	A4; stressor: 250 µM juglone for 24 h; endpoint: survival	up	15.09	yes	A2; stressor: 35°C for 4 h; endpoint: survival
88		Ayurvedic polyherbal extract (includes 6 herbs: B. aristata roots, C.rotundus rhizome, C. deodara stem bark, E. officinalisfruits, T. chebula fruits and T. bellirica fruits)	0.1 µg/ml	whole life; start: L4	OP50	NGM agar	FUDR	TK22 [mev-1(kn1)]	20°C																																	up	13.13	yes
88		Ayurvedic polyherbal extract (includes 6 herbs: B. aristata roots, C.rotundus rhizome, C. deodara stem bark, E. officinalisfruits, T. chebula fruits and T. bellirica fruits)	0.1 µg/ml	whole life; start: L4	OP50	NGM agar	FUDR	DA1116 [eat-2(ad1116)]	20°C																																	up	1.77	no
88		Ayurvedic polyherbal extract (includes 6 herbs: B. aristata roots, C.rotundus rhizome, C. deodara stem bark, E. officinalisfruits, T. chebula fruits and T. bellirica fruits)	0.1 µg/ml	whole life; start: L4	OP50	NGM agar	FUDR	PS3551 [hsf-1(sy441)]	20°C																																	up	2.33	no
88		Ayurvedic polyherbal extract (includes 6 herbs: B. aristata roots, C.rotundus rhizome, C. deodara stem bark, E. officinalisfruits, T. chebula fruits and T. bellirica fruits)	0.1 µg/ml	whole life; start: L4	OP50	NGM agar	FUDR	GR1307 [daf-16(mgDf50)]	20°C																																	down	-1.14	no
88		Ayurvedic polyherbal extract (includes 6 herbs: B. aristata roots, C.rotundus rhizome, C. deodara stem bark, E. officinalisfruits, T. chebula fruits and T. bellirica fruits)	0.1 µg/ml	whole life; start: L4	OP50	NGM agar	FUDR	EU1 [skn-1(zu67)/nT1 [unc-?(n754) let-?]]	20°C																																	up	3.63	no
88		Ayurvedic polyherbal extract (includes 6 herbs: B. aristata roots, C.rotundus rhizome, C. deodara stem bark, E. officinalisfruits, T. chebula fruits and T. bellirica fruits)	0.1 µg/ml	whole life; start: L4	OP50	NGM agar	FUDR	CB1370 [daf-2(e1370)]	20°C																																	up	1.71	no
88		Ayurvedic polyherbal extract (includes 6 herbs: B. aristata roots, C.rotundus rhizome, C. deodara stem bark, E. officinalisfruits, T. chebula fruits and T. bellirica fruits)	0.1 µg/ml	whole life; start: L4	OP50	NGM agar	FUDR	CL2166 {dvIs19 [(pAF15)gst-4p::GFP::NLS]}	20°C
88		Ayurvedic polyherbal extract (includes 6 herbs: B. aristata roots, C.rotundus rhizome, C. deodara stem bark, E. officinalisfruits, T. chebula fruits and T. bellirica fruits)	0.1 µg/ml	whole life; start: L4	OP50	NGM agar	FUDR	CF1553 {muIs84 [(pAD76)sod-3p::GFP + rol-6(su1006)]}	20°C
88		Ayurvedic polyherbal extract (includes 6 herbs: B. aristata roots, C.rotundus rhizome, C. deodara stem bark, E. officinalisfruits, T. chebula fruits and T. bellirica fruits)	0.1 µg/ml	whole life; start: L4	OP50	NGM agar	FUDR	CL4176 {smg-1(cc546); dvIs27 [myo-3p::A-Beta (1-42)::let-851 3'UTR) + rol-6(su1006)]}	15°C																																	up	17.62	yes
89		Açaí extract (Euterpe oleracea Mart.)	100 µg/ml	whole life; start: A1	OP50	liquid S-medium		N2 (wild type)	20°C
89		Açaí extract (Euterpe oleracea Mart.)	200 µg/ml	whole life; start: A1	OP50	liquid S-medium		N2 (wild type)	20°C
89		Açaí extract (Euterpe oleracea Mart.)	50 µg/ml	whole life; start: A1	OP50	liquid S-medium		N2 (wild type)	20°C
89		Açaí extract (Euterpe oleracea Mart.)	100 mg/ml	whole life; start: L1	OP50	NGM agar		BA17 [fem-1(hc17)]	25°C																																	none		no
89		Açaí extract (Euterpe oleracea Mart.)	100 mg/ml	start: L1; stop: L3	OP50	NGM agar		N2 (wild type)	20°C
89		Açaí extract (Euterpe oleracea Mart.)	100 mg/ml	whole life; start: L1	OP50	NGM agar		N2 (wild type)	20°C
89		Açaí extract (Euterpe oleracea Mart.)	100 mg/ml	start: L1; stop: L4	OP50	NGM agar		N2 (wild type)	20°C	up	8.11	yes	L4/A1; Stressor: 7.5 mM tert-butyl hydrogen peroxide; endpoints: survival after 3 h, 6 h, 9 h, and 12 h; similar results by the use of dead bacteria	none		no	A5; Stressor: 35°C; endpoints: survival after 3 h, 6 h, 9 h, and 12 h.									up		yes	A1; Stressor: 500 mM NaCl; endpoint: motility
89		Açaí extract (Euterpe oleracea Mart.)	100 mg/ml	whole life; start: L1	OP50	NGM agar		LD1171 {ldIs3 [gcs-1p::GFP + rol-6(su1006)]}	20°C
89		Açaí extract (Euterpe oleracea Mart.)	100 mg/ml	whole life; start: L1	OP50	NGM agar		CL2166 {dvIs19 [(pAF15)gst-4p::GFP::NLS]}	20°C
89		Açaí extract (Euterpe oleracea Mart.)	100 mg/ml	whole life; start: L1	OP50	NGM agar		CF1553 {muIs84 [(pAD76)sod-3p::GFP + rol-6(su1006)]}	20°C
89		Açaí extract (Euterpe oleracea Mart.)	100 mg/ml	whole life; start: L1	OP50	NGM agar		CF1038 [daf-16(mu86)]	20°C	up	5.26	no	L4/A1; Stressor: 7.5 mM tert-butyl hydrogen peroxide; endpoints: survival after 3 h, 6 h, 9 h, and 12 h
89		Açaí extract (Euterpe oleracea Mart.)	100 mg/ml	whole life; start: L1	OP50	NGM agar		VC8 [jnk-1(gk7)]	20°C	up	7.14	yes	L4/A1; Stressor: 7.5 mM tert-butyl hydrogen peroxide; endpoints: survival after 3 h, 6 h, 9 h, and 12 h
89		Açaí extract (Euterpe oleracea Mart.)	100 mg/ml	whole life; start: L1	OP50	NGM agar		AU3 [nsy-1(ag3)]	20°C	up	6.74	yes	L4/A1; Stressor: 7.5 mM tert-butyl hydrogen peroxide; endpoints: survival after 3 h, 6 h, 9 h, and 12 h
89		Açaí extract (Euterpe oleracea Mart.)	100 mg/ml	whole life; start: L1	OP50	NGM agar		KU4 [sek-1(km4)]	20°C	up	4.11	no	L4/A1; Stressor: 7.5 mM tert-butyl hydrogen peroxide; endpoints: survival after 3 h, 6 h, 9 h, and 12 h
89		Açaí extract (Euterpe oleracea Mart.)	100 mg/ml	whole life; start: L1	OP50	NGM agar		EU1 [skn-1(zu67)/nT1 [unc-?(n754) let-?]]	20°C	up	8.96	yes	L4/A1; Stressor: 7.5 mM tert-butyl hydrogen peroxide; endpoints: survival after 3 h, 6 h, 9 h, and 12 h
89		Açaí extract (Euterpe oleracea Mart.)	100 mg/ml	whole life; start: L1	OP50	NGM agar		MT2605 [unc-43(n498n1186)]	20°C	up	1.52	no	L4/A1; Stressor: 7.5 mM tert-butyl hydrogen peroxide; endpoints: survival after 3 h, 6 h, 9 h, and 12 h
89		Açaí extract (Euterpe oleracea Mart.)	100 mg/ml	whole life; start: L1	OP50	NGM agar		AM1 [osr-1(rm1)]	20°C	down	-12.96	yes	L4/A1; Stressor: 7.5 mM tert-butyl hydrogen peroxide; endpoints: survival after 3 h, 6 h, 9 h, and 12 h
89		Açaí extract (Euterpe oleracea Mart.)	100 mg/ml	whole life; start: L1	OP50	NGM agar		TJ356 {zIs356 [daf-16p::daf-16a/b::GFP + rol-6(su1006)]}	20°C
89		Açaí extract (Euterpe oleracea Mart.)	100 mg/ml	whole life; start: L1	OP50	NGM agar		VP198 {kbIs5 [gpdh-1p::GFP + rol-6(su1006)]}	20°C
89		Açaí extract (Euterpe oleracea Mart.)	100 mg/ml	whole life; start: L1	OP50	NGM agar		unknown strain [vha-6::Q44::YFP]	20°C
89		Açaí extract (Euterpe oleracea Mart.)	50 µg/ml	whole life; start: L1	OP50	liquid S-medium		N2 (wild type)	20°C	up		no	L4; 80 µM juglone for 24 h; endpoint: survival
89		Açaí extract (Euterpe oleracea Mart.)	100 µg/ml	whole life; start: L1	OP50	liquid S-medium		N2 (wild type)	20°C	up		yes	L4; 80 µM juglone for 24 h; endpoint: survival
89		Açaí extract (Euterpe oleracea Mart.)	200 µg/ml	whole life; start: L1	OP50	liquid S-medium		N2 (wild type)	20°C	up	124.26	yes	L4; 80 µM juglone for 24 h; endpoint: survival
89		Açaí extract (Euterpe oleracea Mart.)	300 µg/ml	whole life; start: A1	OP50	liquid S-medium		N2 (wild type)	20°C																																	none		no
89		Açaí extract (Euterpe oleracea Mart.)	300 µg/ml	whole life; start: A1	OP50	liquid S-medium		TK22 [mev-1(kn1)]	20°C																																	none		no
89		Açaí extract (Euterpe oleracea Mart.)	50 µg/ml	whole life; start: L4	OP50	liquid S-medium		TJ375 {gpIs1 [hsp-16.2p::GFP]}	20°C
89		Açaí extract (Euterpe oleracea Mart.)	100 µg/ml	whole life; start: L4	OP50	liquid S-medium		TJ375 {gpIs1 [hsp-16.2p::GFP]}	20°C
89		Açaí extract (Euterpe oleracea Mart.)	200 µg/ml	whole life; start: L4	OP50	liquid S-medium		TJ375 {gpIs1 [hsp-16.2p::GFP]}	20°C
89		Açaí extract (Euterpe oleracea Mart.)	50 µg/ml	whole life; start: L1	OP50	liquid S-medium		CF1553 {muIs84 [(pAD76)sod-3p::GFP + rol-6(su1006)]}	20°C
89		Açaí extract (Euterpe oleracea Mart.)	100 µg/ml	whole life; start: L1	OP50	liquid S-medium		CF1553 {muIs84 [(pAD76)sod-3p::GFP + rol-6(su1006)]}	20°C
89		Açaí extract (Euterpe oleracea Mart.)	200 µg/ml	whole life; start: L1	OP50	liquid S-medium		CF1553 {muIs84 [(pAD76)sod-3p::GFP + rol-6(su1006)]}	20°C
89		Açaí extract (Euterpe oleracea Mart.)	50 µg/ml	whole life; start: L1	OP50	liquid S-medium		TJ356 {zIs356 [daf-16p::daf-16a/b::GFP + rol-6(su1006)]}	20°C
89		Açaí extract (Euterpe oleracea Mart.)	100 µg/ml	whole life; start: L1	OP50	liquid S-medium		TJ356 {zIs356 [daf-16p::daf-16a/b::GFP + rol-6(su1006)]}	20°C
89		Açaí extract (Euterpe oleracea Mart.)	200 µg/ml	whole life; start: L1	OP50	liquid S-medium		TJ356 {zIs356 [daf-16p::daf-16a/b::GFP + rol-6(su1006)]}	20°C
89		Açaí extract (Euterpe oleracea Mart.)	50 µg/ml	whole life; start: L1	OP50	liquid S-medium		CF1038 [daf-16(mu86)]	20°C	none		no	L4; 80 µM juglone for 24 h; endpoint: survival
89		Açaí extract (Euterpe oleracea Mart.)	100 µg/ml	whole life; start: L1	OP50	liquid S-medium		CF1038 [daf-16(mu86)]	20°C	up		no	L4; 80 µM juglone for 24 h; endpoint: survival
89		Açaí extract (Euterpe oleracea Mart.)	200 µg/ml	whole life; start: L1	OP50	liquid S-medium		CF1038 [daf-16(mu86)]	20°C	up		no	L4; 80 µM juglone for 24 h; endpoint: survival
89		Açaí extract (Euterpe oleracea Mart.)	50 µg/ml	whole life; start: L1	OP50	liquid S-medium		GR1307 [daf-16(mgDf50)]	20°C	none		no	L4; 80 µM juglone for 24 h; endpoint: survival
89		Açaí extract (Euterpe oleracea Mart.)	100 µg/ml	whole life; start: L1	OP50	liquid S-medium		GR1307 [daf-16(mgDf50)]	20°C	down		no	L4; 80 µM juglone for 24 h; endpoint: survival
89		Açaí extract (Euterpe oleracea Mart.)	200 µg/ml	whole life; start: L1	OP50	liquid S-medium		GR1307 [daf-16(mgDf50)]	20°C	none		no	L4; 80 µM juglone for 24 h; endpoint: survival
89		Açaí extract (Euterpe oleracea Mart.)	300 µg/ml	whole life; start: L4	OP50	NGM agar		N2 (wild type)	20°C
89		Açaí extract (Euterpe oleracea Mart.)	200 µg/ml	whole life; start: A1	OP50	NGM agar		N2 (wild type)	20°C
89		Açaí extract (Euterpe oleracea Mart.)	300 µg/ml	whole life; start: A1	OP50	NGM agar		N2 (wild type)	20°C
90	24785538	BMS-754807	150 µM	3 h at A1 and 3 h at A2	HT115 (DE3)	NGM agar		CL2070 {dvIs70 [hsp-16.2p::GFP + rol-6(su1006)]}	20°C
90	24785538	BMS-754807	300 µM	3 h at A1 and 3 h at A2	HT115 (DE3)	NGM agar		CL2070 {dvIs70 [hsp-16.2p::GFP + rol-6(su1006)]}	20°C
90	24785538	BMS-754807	600 µM	3 h at A1 and 3 h at A2	HT115 (DE3)	NGM agar		CL2070 {dvIs70 [hsp-16.2p::GFP + rol-6(su1006)]}	20°C
90	24785538	BMS-754807	900 µM	3 h at A1 and 3 h at A2	HT115 (DE3)	NGM agar		CL2070 {dvIs70 [hsp-16.2p::GFP + rol-6(su1006)]}	20°C
91	3654103	BRL 15572	33 µM	whole life; start: A1	Ampicillin-resistant OP50 strain	liquid S-medium	Carbenicillin, Amphotericin B, FUDR	N2 (wild type)	20°C	up	15	no	A5; Stressor: 100 mM paraquat for 24 h; endpoint: survival																													up	10	yes
92	2921148	BRL 50481	33 µM	whole life; start: A1	Ampicillin-resistant OP50 strain	liquid S-medium	Carbenicillin, Amphotericin B, FUDR	N2 (wild type)	20°C	up	1	no	A5; Stressor: 100 mM paraquat for 24 h; endpoint: survival																													up	18	yes
93	11957484	BTCP hydrochloride	33 µM	whole life; start: A1	Ampicillin-resistant OP50 strain	liquid S-medium	Carbenicillin, Amphotericin B, FUDR	N2 (wild type)	20°C	up	23	no	A5; Stressor: 100 mM paraquat for 24 h; endpoint: survival																													up	14	yes
94		Bacopa monnieri, hexane extract	10 µg/ml	whole life; start: A1	OP50	M9 buffer		N2 (wild type)	15°C																																					up	18.46	yes
94		Bacopa monnieri, hexane extract	1 µg/ml	whole life; start: A1	OP50	M9 buffer		N2 (wild type)	15°C																																					up	6.14	no
94		Bacopa monnieri, hexane extract	2 µg/ml	whole life; start: A1	OP50	M9 buffer		N2 (wild type)	15°C																																					up	7.66	yes
94		Bacopa monnieri, hexane extract	3 µg/ml	whole life; start: A1	OP50	M9 buffer		N2 (wild type)	15°C																																					up	6.14	no
94		Bacopa monnieri, hexane extract	4 µg/ml	whole life; start: A1	OP50	M9 buffer		N2 (wild type)	15°C																																					up	7.66	yes
94		Bacopa monnieri, hexane extract	5 µg/ml	whole life; start: A1	OP50	M9 buffer		N2 (wild type)	15°C																																					up	10.75	yes
94		Bacopa monnieri, hexane extract	6 µg/ml	whole life; start: A1	OP50	M9 buffer		N2 (wild type)	15°C																																					up	9.23	yes
94		Bacopa monnieri, hexane extract	7 µg/ml	whole life; start: A1	OP50	M9 buffer		N2 (wild type)	15°C																																					up	16.89	yes
94		Bacopa monnieri, hexane extract	8 µg/ml	whole life; start: A1	OP50	M9 buffer		N2 (wild type)	15°C																																					up	12.28	yes
94		Bacopa monnieri, hexane extract	9 µg/ml	whole life; start: A1	OP50	M9 buffer		N2 (wild type)	15°C																																					up	7.66	yes
94		Bacopa monnieri, hexane extract	20 µg/ml	whole life; start: A1	OP50	M9 buffer		N2 (wild type)	15°C																																					up	4.61	no
94		Bacopa monnieri, hexane extract	30 µg/ml	whole life; start: A1	OP50	M9 buffer		N2 (wild type)	15°C																																					none	-1.57	no
94		Bacopa monnieri, hexane extract	40 µg/ml	whole life; start: A1	OP50	M9 buffer		N2 (wild type)	15°C																																					none	3.05	no
94		Bacopa monnieri, hexane extract	50 µg/ml	whole life; start: A1	OP50	M9 buffer		N2 (wild type)	15°C																																					down	-6.18	no
94		Bacopa monnieri, hexane extract	60 µg/ml	whole life; start: A1	OP50	M9 buffer		N2 (wild type)	15°C																																					down	-9.23	no
94		Bacopa monnieri, hexane extract	70 µg/ml	whole life; start: A1	OP50	M9 buffer		N2 (wild type)	15°C																																					down	-10.8	no
94		Bacopa monnieri, hexane extract	80 µg/ml	whole life; start: A1	OP50	M9 buffer		N2 (wild type)	15°C																																					down	-10.8	no
94		Bacopa monnieri, hexane extract	90 µg/ml	whole life; start: A1	OP50	M9 buffer		N2 (wild type)	15°C																																					down	-16.94	yes
94		Bacopa monnieri, hexane extract	100 µg/ml	whole life; start: A1	OP50	M9 buffer		N2 (wild type)	15°C																																					down	-21.55	yes
95		Bacopa monnieri aqueous extract	0.001 mg/ml	whole life; start: L1	OP50	NGM agar	FUDR	N2 (wild type)	20°C	up	56.01	yes	A2; stressor: 10 mM paraquat; endpoint: mean lifespan; similar results in median lifespan	up	25.37	yes	A2; stressor: 37°C; endpoint: mean lifespan; similar results in median lifespan																									up	3.9	no		none		n.d.
95		Bacopa monnieri aqueous extract	0.01 mg/ml	whole life; start: L1	OP50	NGM agar	FUDR	N2 (wild type)	20°C	up	68.22	yes	A2; stressor: 10 mM paraquat; endpoint: mean lifespan; similar results in median lifespan	up	20.27	yes	A2; stressor: 37°C; endpoint: mean lifespan; similar results in median lifespan																									up	6.05	no		up	8.33	n.d.
95		Bacopa monnieri aqueous extract	0.1 mg/ml	whole life; start: L1	OP50	NGM agar	FUDR	N2 (wild type)	20°C	up	79.71	yes	A2; stressor: 10 mM paraquat; endpoint: mean lifespan; similar results in median lifespan	up	22.5	yes	A2; stressor: 37°C; endpoint: mean lifespan; similar results in median lifespan																									up	4.07	no		up	4.17	n.d.
95		Bacopa monnieri aqueous extract	0.001 mg/ml	whole life; start: L1	OP50	NGM agar	FUDR	TK22 [mev-1(kn1)]	20°C																																	up	14.55	yes		up	6.1	n.d.
95		Bacopa monnieri aqueous extract	0.01 mg/ml	whole life; start: L1	OP50	NGM agar	FUDR	TK22 [mev-1(kn1)]	20°C																																	up	13.79	yes		up	6.1	n.d.
95		Bacopa monnieri aqueous extract	0.1 mg/ml	whole life; start: L1	OP50	NGM agar	FUDR	TK22 [mev-1(kn1)]	20°C																																	up	25.39	yes		up	3.66	n.d.
95		Bacopa monnieri aqueous extract	0.001 mg/ml	48 h; start: A1	OP50	NGM agar		CL2070 {dvIs70 [hsp-16.2p::GFP + rol-6(su1006)]}	20°C
95		Bacopa monnieri aqueous extract	0.01 mg/ml	48 h; start: A1	OP50	NGM agar		CL2070 {dvIs70 [hsp-16.2p::GFP + rol-6(su1006)]}	20°C
95		Bacopa monnieri aqueous extract	0.1 mg/ml	48 h; start: A1	OP50	NGM agar		CL2070 {dvIs70 [hsp-16.2p::GFP + rol-6(su1006)]}	20°C
96	5281605	Baicalein	25 µM	whole life; start: L4/A1	OP50-1	liquid NGM	BSA, streptomycin	N2 (wild type)	25°C																																					up	7	no
96	5281605	Baicalein	50 µM	whole life; start: L4/A1	OP50-1	liquid NGM	BSA, streptomycin	N2 (wild type)	25°C																																					up	17	yes
96	5281605	Baicalein	100 µM	whole life; start: L4/A1	OP50-1	liquid NGM	BSA, streptomycin	N2 (wild type)	25°C
96	5281605	Baicalein	100 µM	whole life; start: L4/A1	HT115 (DE3)	liquid NGM	BSA, IPTG, ampicillin, tetracycline	N2 (wild type)	25°C																																					up	39	yes
96	5281605	Baicalein	100 µM	whole life; start: L4/A1	HT115 (DE3) with RNAi-vector against skn-1	liquid NGM	BSA, IPTG, ampicillin, tetracycline	N2 (wild type)	25°C																																					up	6	no
96	5281605	Baicalein	100 µM	whole life; start: L4/A1	HT115 (DE3)	liquid NGM	BSA, IPTG, ampicillin, tetracycline	CF1038 [daf-16(mu86)]	25°C
96	5281605	Baicalein	100 µM	whole life; start: L4/A1	HT115 (DE3) with RNAi-vector against skn-1	liquid NGM	BSA, IPTG, ampicillin, tetracycline	CF1038 [daf-16(mu86)]	25°C
96	5281605	Baicalein	100 µM	whole life; start: L4/A1	OP50-1	liquid NGM	BSA, streptomycin	N2 (wild type)	20°C					up	11	yes	A3; stressor: 37°C; endpoint: survival
96	5281605	Baicalein	100 µM	whole life; start: L4/A1	OP50-1	liquid NGM	BSA, streptomycin, FUDR	N2 (wild type)	20°C																					up	16	yes	A3; stressor: 5 mM sodium arsenite; endpoint: survival
96	5281605	Baicalein	100 µM	1 h; start: L4/A1	OP50-1	liquid NGM	BSA, streptomycin, FUDR	TJ356 {zIs356 [daf-16p::daf-16a/b::GFP + rol-6(su1006)]}	20°C
97		Balm leaves extract (Melissa officinalis)	0.1 % (w/w)	whole life; start: A1	OP50	liquid NGM	10 mM glucose, Carbenicillin	N2 (wild type)	20°C					up		yes	A3; Stressor: 37°C; endpoint: mean lifespan
98	5757	ß-Estradiol	33 µM	whole life; start: A1	Ampicillin-resistant OP50 strain	liquid S-medium	Carbenicillin, Amphotericin B, FUDR	N2 (wild type)	20°C	up	12	no	A5; Stressor: 100 mM paraquat for 24 h; endpoint: survival																													up	7	yes
99	73581	Bilobalide	50 µg/ml	whole life; start: A1	OP50	NGM agar		N2 (wild type)	22 °C																																					down	-5.56
100		black tea extract (Camellia sinensis)	50 mg/L	whole life; start: A1	OP50, UV-inactivated	NGM agar	FUDR	N2 (wild type)	25°C					up	24.74	yes	A3; stressor: 35°C; endpoint: survival					up	19.64	yes	A3; stressor: UV-light with 2000 J/m2; endpoint: survival									up	1.5	no	A3; stressor: 35 mM MnCl2 for 30 min; endpoint: survival; similar result when compound treatment ended after stressor exposure	up	71.05	yes	A3; stressor: 500 mM NaCl for 12 h; endpoint: survival	up	1.07	no
100		black tea extract (Camellia sinensis)	100 mg/L	whole life; start: A1	OP50, UV-inactivated	NGM agar	FUDR	N2 (wild type)	25°C					up	15.46	yes	A3; stressor: 35°C; endpoint: survival					up	10.71	yes	A3; stressor: UV-light with 2000 J/m2; endpoint: survival									down	-0.75	no	A3; stressor: 35 mM MnCl2 for 30 min; endpoint: survival; similar result when compound treatment ended after stressor exposure	up	88.82	yes	A3; stressor: 500 mM NaCl for 12 h; endpoint: survival	up	0.53	no
100		black tea extract (Camellia sinensis)	200 mg/L	whole life; start: A1	OP50, UV-inactivated	NGM agar	FUDR	N2 (wild type)	25°C					up	11.34	yes	A3; stressor: 35°C; endpoint: survival					up	7.14	yes	A3; stressor: UV-light with 2000 J/m2; endpoint: survival									down	-3.76	yes	A3; stressor: 35 mM MnCl2 for 30 min; endpoint: survival; no significant change when compound treatment ended after stressor exposure	up	41.12	yes	A3; stressor: 500 mM NaCl for 12 h; endpoint: survival	up	0.53	no
100		black tea extract (Camellia sinensis)	50 mg/L	whole life; start: A1	OP50, UV-inactivated	NGM agar	FUDR	TK22 [mev-1(kn1)]	25°C																																	up	2.94	no
100		black tea extract (Camellia sinensis)	100 mg/L	whole life; start: A1	OP50, UV-inactivated	NGM agar	FUDR	TK22 [mev-1(kn1)]	25°C																																	up	5.88	no
100		black tea extract (Camellia sinensis)	200 mg/L	whole life; start: A1	OP50, UV-inactivated	NGM agar	FUDR	TK22 [mev-1(kn1)]	25°C																																	up	6.62	no
100		black tea extract (Camellia sinensis)	50 mg/L	whole life; start: A1	OP50, UV-inactivated	NGM agar	FUDR	VC199 [sir-2.1(ok434)]	25°C					up	3.13	no	A3; stressor: 35°C; endpoint: survival					none		no	A3; stressor: UV-light with 2000 J/m2; endpoint: survival													up	39.09	yes	A3; stressor: 500 mM NaCl for 12 h; endpoint: survival
100		black tea extract (Camellia sinensis)	100 mg/L	whole life; start: A1	OP50, UV-inactivated	NGM agar	FUDR	VC199 [sir-2.1(ok434)]	25°C					up	2.08	no	A3; stressor: 35°C; endpoint: survival					up	1.79	no	A3; stressor: UV-light with 2000 J/m2; endpoint: survival													up	70.68	yes	A3; stressor: 500 mM NaCl for 12 h; endpoint: survival
100		black tea extract (Camellia sinensis)	200 mg/L	whole life; start: A1	OP50, UV-inactivated	NGM agar	FUDR	VC199 [sir-2.1(ok434)]	25°C					up	1.04	no	A3; stressor: 35°C; endpoint: survival					down	-1.79	no	A3; stressor: UV-light with 2000 J/m2; endpoint: survival													up	43.97	yes	A3; stressor: 500 mM NaCl for 12 h; endpoint: survival
101		Black tea leaves extract (Camellia sinensis)	0.1 % (w/w)	whole life; start: A1	OP50	liquid NGM	10 mM glucose, Carbenicillin	N2 (wild type)	20°C					up		yes	A3; Stressor: 37°C; endpoint: mean lifespan
102		Blackberry leaves extract (Rubus fruticosus)	0.1 % (w/w)	whole life; start: A1	OP50	liquid NGM	10 mM glucose, Carbenicillin	N2 (wild type)	20°C					up		yes	A3; Stressor: 37°C; endpoint: mean lifespan
103		Bletilla striata polysaccharide	10 µg/ml	whole life; start: L4	OP50	NGM agar		N2 (wild type)	20°C																																	up		no
103		Bletilla striata polysaccharide	50 µg/ml	whole life; start: L4	OP50	NGM agar		N2 (wild type)	20°C	up		yes	A2; stressor: paraquat; endpoint: survival	up		yes	A2; stressor: 35°C; endpoint: survival																									up		yes
103		Bletilla striata polysaccharide	100 µg/ml	whole life; start: L4	OP50	NGM agar		N2 (wild type)	20°C																																	up		no
103		Bletilla striata polysaccharide	50 µg/ml	whole life; start: L4	OP50	NGM agar		unknown strain [daf-16 deletion mutant]	20°C																																	none		no
104	135310604	Blueberry (Vaccinium angustifolium) anthocyanin fraction	67 µg/ml	whole life; start: A1	OP50	NGM agar		BA17 [fem-1(hc17)]	25°C					none		no	A5; Stressor: 35°C for 16h																									none		no
104	135310604	Blueberry (Vaccinium angustifolium) anthocyanin fraction	200 µg/ml	whole life; start: A1	OP50	NGM agar		BA17 [fem-1(hc17)]	25°C					none		no	A5; Stressor: 35°C for 16h
105	135310604	Blueberry (Vaccinium angustifolium) crude extract	1.5 mg/ml	whole life; start: A1	OP50	NGM agar		BA17 [fem-1(hc17)]	25°C																																	up	37	yes
106	135310604	Blueberry (Vaccinium angustifolium) polyphenol fraction	200 µg/ml	whole life; start: A1	OP50	NGM agar		BA17 [fem-1(hc17)]	25°C	none	none	no	Stressor: 10 mM Paraquat or different concentrations of hydrogen peroxide	up		yes	A5; Stressor: 35°C for 16h																									up	28	yes		up	14	yes	25°C; Strain fem-1(hc17) was used
106	135310604	Blueberry (Vaccinium angustifolium) polyphenol fraction	67 µg/ml	whole life; start: A1	OP50	NGM agar		BA17 [fem-1(hc17)]	25°C					up		yes	A5; Stressor: 35°C for 16h																									up
106	135310604	Blueberry (Vaccinium angustifolium) polyphenol fraction	200 µg/ml	whole life; start: A1	OP50	NGM agar		BA17 [fem-1(hc17)]	20°C																																	up	16	yes
106	135310604	Blueberry (Vaccinium angustifolium) polyphenol fraction	200 µg/ml	whole life; start: A1	OP50	NGM agar		BA17 [fem-1(hc17)]	15°C																																	down	-3	no
106	135310604	Blueberry (Vaccinium angustifolium) polyphenol fraction	67 µg/ml	whole life; start: A1	OP50	NGM agar	Ampicillin	BA17 [fem-1(hc17)]	25°C					up		yes	Similar values to tests without ampicillin
106	135310604	Blueberry (Vaccinium angustifolium) polyphenol fraction	200 µg/ml	whole life; start: A1	OP50	NGM agar	Ampicillin	BA17 [fem-1(hc17)]	25°C					up		yes	Similar values to tests without ampicillin																									up	3.43	no	Compared to Ampicillin treatment without polyphenol fraction
106	135310604	Blueberry (Vaccinium angustifolium) polyphenol fraction	200 µg/ml	whole life; start: A1	OP50	NGM agar		GR1307 [daf-16(mgDf50)]	25°C																																	up	21	yes
106	135310604	Blueberry (Vaccinium angustifolium) polyphenol fraction	200 µg/ml	whole life; start: A1	OP50	NGM agar	Ampicillin	GR1307 [daf-16(mgDf50)]	25°C																																	up	15.75	yes	Compared to Ampicillin treatment without polyphenol fraction
106	135310604	Blueberry (Vaccinium angustifolium) polyphenol fraction	200 µg/ml	whole life; start: A1	OP50	NGM agar		TK22 [mev-1(kn1)]	25°C																																	down	-5	no
106	135310604	Blueberry (Vaccinium angustifolium) polyphenol fraction	200 µg/ml	whole life; start: A1	OP50	NGM agar		VC199 [sir-2.1(ok434)]	25°C																																	up	30	yes
106	135310604	Blueberry (Vaccinium angustifolium) polyphenol fraction	200 µg/ml	whole life; start: A1	OP50	NGM agar		EU1 [skn-1(zu67)/nT1 [unc-?(n754) let-?]]	25°C																																	up	32	yes
106	135310604	Blueberry (Vaccinium angustifolium) polyphenol fraction	200 µg/ml	whole life; start: A1	OP50	NGM agar		AM1 [osr-1(rm1)]	25°C																																	down	-4	no
106	135310604	Blueberry (Vaccinium angustifolium) polyphenol fraction	200 µg/ml	whole life; start: A1	OP50	NGM agar		AU1 [sek-1(ag1)]	25°C																																	down	-7	no
106	135310604	Blueberry (Vaccinium angustifolium) polyphenol fraction	200 µg/ml	whole life; start: A1	OP50	NGM agar		MT2605 [unc-43(n498n1186)]	25°C																																	down	-2	no
107	135310604	Blueberry (Vaccinium angustifolium) proanthocyanidin fraction	67 µg/ml	whole life; start: A1	OP50	NGM agar		BA17 [fem-1(hc17)]	25°C					up		yes	A5; Stressor: 35°C for 16h																									up	20	yes
107	135310604	Blueberry (Vaccinium angustifolium) proanthocyanidin fraction	200 µg/ml	whole life; start: A1	OP50	NGM agar		BA17 [fem-1(hc17)]	25°C					up		yes	A5; Stressor: 35°C for 16h																									up	14.17	yes
108	73384	brazilin (from Caesalpinia sappan)	50 µM	whole life; start: egg stage	OP50	NGM agar		N2 (wild type)	20°C	up	46.4	yes	A7; stressor: 900 µM juglone; endpoint: mean lifespan; also increased maximum lifespan	up	16.7	yes	A4; stressor: 36°C; endpoint: mean survival; also increased maximum lifespan									up		no	A3; stressor: 500 mM NaCl for 12 h; endpoint: survival													up	11.3	yes		up	11.76	n.d.
108	73384	brazilin (from Caesalpinia sappan)	100 µM	whole life; start: egg stage	OP50	NGM agar		N2 (wild type)	20°C	up	97.1	yes	A7; stressor: 900 µM juglone; endpoint: mean lifespan; also increased maximum lifespan	up	32.6	yes	A4; stressor: 36°C; endpoint: mean survival; also increased maximum lifespan									up		yes	A3; stressor: 500 mM NaCl for 12 h; endpoint: survival													up	17.9	yes		up	17.65	n.d.
108	73384	brazilin (from Caesalpinia sappan)	50 µM	whole life; start: egg stage	OP50	NGM agar		CF1553 {muIs84 [(pAD76)sod-3p::GFP + rol-6(su1006)]}	20°C
108	73384	brazilin (from Caesalpinia sappan)	100 µM	whole life; start: egg stage	OP50	NGM agar		CF1553 {muIs84 [(pAD76)sod-3p::GFP + rol-6(su1006)]}	20°C
108	73384	brazilin (from Caesalpinia sappan)	50 µM	whole life; start: egg stage	OP50	NGM agar		CL2070 {dvIs70 [hsp-16.2p::GFP + rol-6(su1006)]}	20°C
108	73384	brazilin (from Caesalpinia sappan)	100 µM	whole life; start: egg stage	OP50	NGM agar		CL2070 {dvIs70 [hsp-16.2p::GFP + rol-6(su1006)]}	20°C
109		Buckwheat trypsin inhibitor (recombinant)	2.5 µM	whole life; start: L4/A1	OP50	NGM agar	FUDR	N2 (wild type)	20°C																																	up	7.51	yes		up	4.78	n.d.
109		Buckwheat trypsin inhibitor (recombinant)	5 µM	whole life; start: L4/A1	OP50	NGM agar	FUDR	N2 (wild type)	20°C																																	up	15.61	yes		up	11.4	n.d.
109		Buckwheat trypsin inhibitor (recombinant)	10 µM	whole life; start: L4/A1	OP50	NGM agar	FUDR	N2 (wild type)	20°C	up	16.3	yes	A6; stressor: 240 μM juglone; endpoint: mean survival; 23.20 % increase in maximum survival																													up	23.7	yes		up	16.54	n.d.
109		Buckwheat trypsin inhibitor (recombinant)	10 µM	whole life; start: L4/A1	OP50	NGM agar	1 mM NAC, FUDR	N2 (wild type)	20°C																																	up	7.83	no		up	1.02	n.d.
109		Buckwheat trypsin inhibitor (recombinant)	10 µM	whole life; start: L4/A1	OP50	NGM agar	FUDR	CF1038 [daf-16(mu86)]	20°C																																	up	8.78	no		up	6.56	n.d.
109		Buckwheat trypsin inhibitor (recombinant)	10 µM	whole life; start: L4/A1	OP50	NGM agar		TJ356 {zIs356 [daf-16p::daf-16a/b::GFP + rol-6(su1006)]}	20°C
109		Buckwheat trypsin inhibitor (recombinant)	10 µM	whole life; start: L4/A1	OP50	NGM agar		DA2123 {adls2122 [lgg-1p::GFP::lgg-1 + rol-6(su1006)]}	20°C
109		Buckwheat trypsin inhibitor (recombinant)	10 µM	whole life; start: L4/A1	OP50	NGM agar	FUDR	DR1572 [daf-2(e1368)]	20°C																																	up	1.15	no		up	1.08	n.d.
110		Caesalpinia sappan L. (ethyl acetate fraction)	500 µg/ml	whole life; start: egg stage	OP50	NGM agar		N2 (wild type)	20°C																																	up	21.1	yes
111		Caesalpinia sappan L. (methanol extract)	500 µg/ml	whole life; start: egg stage	OP50	NGM agar		N2 (wild type)	20°C																																	none		no
112		Caesalpinia sappan L. (methylene chloride fraction)	500 µg/ml	whole life; start: egg stage	OP50	NGM agar		N2 (wild type)	20°C																																	none		no
113		Caesalpinia sappan L. (n-butanol fraction)	500 µg/ml	whole life; start: egg stage	OP50	NGM agar		N2 (wild type)	20°C																																	none		no
114	5281787	caffeic acid phenethylester	100 µM	whole life; start: L4/A1	OP50-1	liquid NGM	streptomycin; BSA	N2 (wild type)	20°C					up		yes	A3; stressor: 37°C; endpoint: mean lifespan
114	5281787	caffeic acid phenethylester	100 µM	1 h; start: L4/A1	OP50-1	liquid NGM	streptomycin; BSA	LD1 {ldIs7 [skn-1b/c::GFP + rol-6(su1006)]}	20°C
114	5281787	caffeic acid phenethylester	100 µM	1 h; start: L4/A1	OP50-1	liquid NGM	streptomycin; BSA	TJ356 {zIs356 [daf-16p::daf-16a/b::GFP + rol-6(su1006)]}	20°C
114	5281787	caffeic acid phenethylester	100 µM	whole life; start: L4/A1	OP50-1	liquid NGM	streptomycin; BSA	CF1038 [daf-16(mu86)]	20°C					none		no	A3; stressor: 37°C; endpoint: mean lifespan
114	5281787	caffeic acid phenethylester	100 µM	whole life; start: L4/A1	HT115 (DE3) with RNAi-vector against skn-1	liquid NGM	tetracycline; ampicillin; IPTG; BSA	N2 (wild type)	20°C					none		no	A3; stressor: 37°C; endpoint: mean lifespan
114	5281787	caffeic acid phenethylester	100 µM	whole life; start: L4/A1	OP50-1	liquid NGM	streptomycin; BSA	N2 (wild type)	25°C																																					up	17	yes
114	5281787	caffeic acid phenethylester	100 µM	whole life; start: L4/A1	OP50-1	liquid NGM	streptomycin; BSA	CF1038 [daf-16(mu86)]	25°C
114	5281787	caffeic acid phenethylester	100 µM	whole life; start: L4/A1	HT115 (DE3) with RNAi-vector against skn-1	liquid NGM	tetracycline; ampicillin; IPTG; BSA	N2 (wild type)	25°C
114	5281787	caffeic acid phenethylester	100 µM	whole life; start: L4/A1	HT115 (DE3) with RNAi-vector against skn-1	liquid NGM	tetracycline; ampicillin; IPTG; BSA	CF1038 [daf-16(mu86)]	25°C
115		Calycophyllum spruceanum, water extract	50 µg/ml	whole life; start: L1	OP50	liquid S-medium		N2 (wild type)	20°C	none		no	L4; stressor: 20 µM juglone; endpoint: mean survival
115		Calycophyllum spruceanum, water extract	100 µg/ml	whole life; start: L1	OP50	liquid S-medium		N2 (wild type)	20°C	up		yes	L4; stressor: 20 µM juglone; endpoint: mean survival
115		Calycophyllum spruceanum, water extract	200 µg/ml	whole life; start: L1	OP50	liquid S-medium		N2 (wild type)	20°C	up	40	yes	L4; stressor: 20 µM juglone; endpoint: mean survival
115		Calycophyllum spruceanum, water extract	300 µg/ml	whole life; start: A1	OP50	liquid S-medium		N2 (wild type)	20°C
115		Calycophyllum spruceanum, water extract	50 µg/ml	whole life; start: L3/L4	OP50	liquid S-medium		N2 (wild type)	20°C
115		Calycophyllum spruceanum, water extract	100 µg/ml	whole life; start: L3/L4	OP50	liquid S-medium		N2 (wild type)	20°C
115		Calycophyllum spruceanum, water extract	200 µg/ml	whole life; start: L3/L4	OP50	liquid S-medium		N2 (wild type)	20°C
115		Calycophyllum spruceanum, water extract	50 µg/ml	whole life; start: L1	OP50	liquid S-medium		CF1038 [daf-16(mu86)]	20°C	down		no	L4; stressor: 20 µM juglone; endpoint: mean survival
115		Calycophyllum spruceanum, water extract	100 µg/ml	whole life; start: L1	OP50	liquid S-medium		CF1038 [daf-16(mu86)]	20°C	none		no	L4; stressor: 20 µM juglone; endpoint: mean survival
115		Calycophyllum spruceanum, water extract	200 µg/ml	whole life; start: L1	OP50	liquid S-medium		CF1038 [daf-16(mu86)]	20°C	none		no	L4; stressor: 20 µM juglone; endpoint: mean survival
115		Calycophyllum spruceanum, water extract	300 µg/ml	whole life; start: L1	OP50	liquid S-medium		CF1038 [daf-16(mu86)]	20°C																																	none		no
115		Calycophyllum spruceanum, water extract	50 µg/ml	whole life; start: L1	OP50	liquid S-medium		GR1307 [daf-16(mgDf50)]	20°C	none		no	L4; stressor: 20 µM juglone; endpoint: mean survival
115		Calycophyllum spruceanum, water extract	100 µg/ml	whole life; start: L1	OP50	liquid S-medium		GR1307 [daf-16(mgDf50)]	20°C	up		no	L4; stressor: 20 µM juglone; endpoint: mean survival
115		Calycophyllum spruceanum, water extract	200 µg/ml	whole life; start: L1	OP50	liquid S-medium		GR1307 [daf-16(mgDf50)]	20°C	up		no	L4; stressor: 20 µM juglone; endpoint: mean survival
115		Calycophyllum spruceanum, water extract	50 µg/ml	whole life; start: L1	OP50	liquid S-medium		CF1553 {muIs84 [(pAD76)sod-3p::GFP + rol-6(su1006)]}	20°C
115		Calycophyllum spruceanum, water extract	100 µg/ml	whole life; start: L1	OP50	liquid S-medium		CF1553 {muIs84 [(pAD76)sod-3p::GFP + rol-6(su1006)]}	20°C
115		Calycophyllum spruceanum, water extract	200 µg/ml	whole life; start: L1	OP50	liquid S-medium		CF1553 {muIs84 [(pAD76)sod-3p::GFP + rol-6(su1006)]}	20°C
115		Calycophyllum spruceanum, water extract	50 µg/ml	whole life; start: L4	OP50	liquid S-medium		TJ375 {gpIs1 [hsp-16.2p::GFP]}	20°C
115		Calycophyllum spruceanum, water extract	100 µg/ml	whole life; start: L4	OP50	liquid S-medium		TJ375 {gpIs1 [hsp-16.2p::GFP]}	20°C
115		Calycophyllum spruceanum, water extract	200 µg/ml	whole life; start: L4	OP50	liquid S-medium		TJ375 {gpIs1 [hsp-16.2p::GFP]}	20°C
115		Calycophyllum spruceanum, water extract	200 µg/ml	whole life; start: A1	OP50	liquid S-medium		BA17 [fem-1(hc17)]	25°C																																	none		no
115		Calycophyllum spruceanum, water extract	300 µg/ml	whole life; start: A1	OP50	liquid S-medium		BA17 [fem-1(hc17)]	25°C																																	up	16	yes
116	5280448	calycosin	50 µM	whole life; start: L4	OP50, heat-inactivated	NGM agar	FUDR	N2 (wild type)	20°C																																	up	6.24	yes
116	5280448	calycosin	100 µM	whole life; start: L4	OP50, heat-inactivated	NGM agar	FUDR	N2 (wild type)	20°C																																	up	15.64	yes
116	5280448	calycosin	200 µM	whole life; start: L4	OP50, heat-inactivated	NGM agar	FUDR	N2 (wild type)	20°C	up		yes	A3; stressor: 10 mM paraquat; endpoint: mean lifespan	up		yes	A3; stressor: 36°C for 4 h; endpoint: mean lifespan																									up	24.86	yes
116	5280448	calycosin	400 µM	whole life; start: L4	OP50, heat-inactivated	NGM agar	FUDR	N2 (wild type)	20°C																																	up	17.8	yes
116	5280448	calycosin	200 µM	whole life; start: L4	OP50, heat-inactivated	NGM agar	FUDR	GR1307 [daf-16(mgDf50)]	20°C																																	none		no
116	5280448	calycosin	200 µM	whole life; start: L4	OP50, heat-inactivated	NGM agar	FUDR	CB1370 [daf-2(e1370)]	20°C																																	up	0.82	no
116	5280448	calycosin	200 µM	whole life; start: L4	OP50, heat-inactivated	NGM agar	FUDR	TJ1052 [age-1(hx546)]	20°C																																	up	1.04	no
116	5280448	calycosin	200 µM	whole life; start: L4	OP50, heat-inactivated	NGM agar	FUDR	DA1116 [eat-2(ad1116)]	20°C																																	up	7.41	yes
116	5280448	calycosin	200 µM	whole life; start: L4	OP50, heat-inactivated	NGM agar	FUDR	MT2605 [unc-43(n498n1186)]	20°C																																	up	20.85	yes
116	5280448	calycosin	200 µM	whole life; start: L4	OP50, heat-inactivated	NGM agar	FUDR	EU35 [skn-1(zu169)/nT1 [unc-?(n754) let-?]]	20°C																																	up	34.34	yes
116	5280448	calycosin	200 µM	2 h; start: L4	OP50, heat-inactivated	NGM agar		TJ356 {zIs356 [daf-16p::daf-16a/b::GFP + rol-6(su1006)]}	20°C
116	5280448	calycosin	200 µM	2 h; start: L4	OP50, heat-inactivated	NGM agar		unknown strain [SKN-1::GFP]	20°C
117		Camellia tenuifolia Seed Oil	0.0001	whole life; start: L1	OP50	liquid S-medium		N2 (wild type)	20°C	up	74	yes	A1; stressor: 250 µM juglone for 2.5 h; endpoint: survival
117		Camellia tenuifolia Seed Oil	0.001	whole life; start: L1	OP50	liquid S-medium		N2 (wild type)	20°C	up	78	yes	A1; stressor: 250 µM juglone for 2.5 h; endpoint: survival
117		Camellia tenuifolia Seed Oil	0.0001	whole life; start: L1	OP50	liquid S-medium		GR1307 [daf-16(mgDf50)]	20°C	none		no	A1; stressor: 250 µM juglone for 2.5 h; endpoint: survival
117		Camellia tenuifolia Seed Oil	0.0001	whole life; start: L1	OP50	liquid S-medium		TJ356 {zIs356 [daf-16p::daf-16a/b::GFP + rol-6(su1006)]}	20°C
118		Camomile flowers extract (Matricaria chamomilla)	0.1 % (w/w)	whole life; start: A1	OP50	liquid NGM	10 mM glucose, Carbenicillin	N2 (wild type)	20°C					up		yes	A3; Stressor: 37°C; endpoint: mean lifespan
119		Carqueja hydroalcoholic extract	0.5 mg/ml	whole life; start: L1	OP50	NGM agar		N2 (wild type)	20°C	down	-7.84	no	L4; stressor: 7.5 mM tert-butyl hydrogen peroxide; endpoint: survival
119		Carqueja hydroalcoholic extract	5 mg/ml	whole life; start: L1	OP50	NGM agar		N2 (wild type)	20°C	down	-2.21	no	L4; stressor: 7.5 mM tert-butyl hydrogen peroxide; endpoint: survival
119		Carqueja hydroalcoholic extract	50 mg/ml	whole life; start: L1	OP50	NGM agar		N2 (wild type)	20°C	up	27.08	yes	L4; stressor: 7.5 mM tert-butyl hydrogen peroxide; endpoint: survival
119		Carqueja hydroalcoholic extract	0.5 mg/ml	whole life; start: L1	OP50	NGM agar	Kanamycin	N2 (wild type)	20°C	up	1.75	no	L4; stressor: 7.5 mM tert-butyl hydrogen peroxide; endpoint: survival
119		Carqueja hydroalcoholic extract	5 mg/ml	whole life; start: L1	OP50	NGM agar	Kanamycin	N2 (wild type)	20°C	down	-16.94	yes	L4; stressor: 7.5 mM tert-butyl hydrogen peroxide; endpoint: survival
119		Carqueja hydroalcoholic extract	50 mg/ml	whole life; start: L1	OP50	NGM agar	Kanamycin	N2 (wild type)	20°C	up	8.96	yes	L4; stressor: 7.5 mM tert-butyl hydrogen peroxide; endpoint: survival
119		Carqueja hydroalcoholic extract	50 mg/ml	whole life; start: L1	HT115 (DE3)	NGM agar	ampicillin, IPTG	N2 (wild type)	20°C	up	7.75	yes	L4; stressor: 7.5 mM tert-butyl hydrogen peroxide; endpoint: survival
119		Carqueja hydroalcoholic extract	50 mg/ml	whole life; start: L1	HT115 (DE3) with RNAi-vector against skn-1 & daf-16	NGM agar	ampicillin, IPTG	N2 (wild type)	20°C	up	28.08	yes	L4; stressor: 7.5 mM tert-butyl hydrogen peroxide; endpoint: survival
119		Carqueja hydroalcoholic extract	0.5 mg/ml	whole life; start: L1	OP50	NGM agar		BA17 [fem-1(hc17)]	25°C																																	up	5.04	no		up	1.1	n.d.
119		Carqueja hydroalcoholic extract	5 mg/ml	whole life; start: L1	OP50	NGM agar		BA17 [fem-1(hc17)]	25°C																																	down	-0.08	no		up	7.73	n.d.
119		Carqueja hydroalcoholic extract	50 mg/ml	whole life; start: L1	OP50	NGM agar		BA17 [fem-1(hc17)]	25°C																																	up	0.92	no		up	1.66	n.d.
119		Carqueja hydroalcoholic extract	50 mg/ml	whole life; start: L1	OP50	NGM agar		EU1 [skn-1(zu67)/nT1 [unc-?(n754) let-?]]	20°C	up	47.69	yes	L4; stressor: 7.5 mM tert-butyl hydrogen peroxide; endpoint: survival
119		Carqueja hydroalcoholic extract	50 mg/ml	whole life; start: L1	OP50	NGM agar		CF1038 [daf-16(mu86)]	20°C	up	21.95	yes	L4; stressor: 7.5 mM tert-butyl hydrogen peroxide; endpoint: survival
119		Carqueja hydroalcoholic extract	50 mg/ml	whole life; start: L1	OP50	NGM agar		AU3 [nsy-1(ag3)]	20°C	up	15.79	yes	L4; stressor: 7.5 mM tert-butyl hydrogen peroxide; endpoint: survival
119		Carqueja hydroalcoholic extract	50 mg/ml	whole life; start: L1	OP50	NGM agar	Kanamycin	AU3 [nsy-1(ag3)]	20°C	up	13.63	yes	L4; stressor: 7.5 mM tert-butyl hydrogen peroxide; endpoint: survival
119		Carqueja hydroalcoholic extract	50 mg/ml	whole life; start: L1	OP50	NGM agar		KU4 [sek-1(km4)]	20°C	up	26.76	yes	L4; stressor: 7.5 mM tert-butyl hydrogen peroxide; endpoint: survival
119		Carqueja hydroalcoholic extract	50 mg/ml	whole life; start: L1	OP50	NGM agar		VC8 [jnk-1(gk7)]	20°C	up	10	yes	L4; stressor: 7.5 mM tert-butyl hydrogen peroxide; endpoint: survival
119		Carqueja hydroalcoholic extract	50 mg/ml	whole life; start: L1	OP50	NGM agar	Kanamycin	VC8 [jnk-1(gk7)]	20°C	up	6.27	yes	L4; stressor: 7.5 mM tert-butyl hydrogen peroxide; endpoint: survival
119		Carqueja hydroalcoholic extract	50 mg/ml	whole life; start: L1	OP50	NGM agar		AM1 [osr-1(rm1)]	20°C	up	15.48	yes	L4; stressor: 7.5 mM tert-butyl hydrogen peroxide; endpoint: survival
119		Carqueja hydroalcoholic extract	50 mg/ml	whole life; start: L1	OP50	NGM agar		KU25 [pmk-1(km25)]	20°C	up	19.18	yes	L4; stressor: 7.5 mM tert-butyl hydrogen peroxide; endpoint: survival
119		Carqueja hydroalcoholic extract	50 mg/ml	whole life; start: L1	OP50	NGM agar		MH37 [mpk-1(ku1); unc-32(e189)]	20°C	up	24	yes	L4; stressor: 7.5 mM tert-butyl hydrogen peroxide; endpoint: survival
119		Carqueja hydroalcoholic extract	50 mg/ml	whole life; start: L1	OP50	NGM agar	Kanamycin	MH37 [mpk-1(ku1); unc-32(e189)]	20°C	up	13.77	yes	L4; stressor: 7.5 mM tert-butyl hydrogen peroxide; endpoint: survival
119		Carqueja hydroalcoholic extract	50 mg/ml	whole life; start: L1	OP50	NGM agar		MT2605 [unc-43(n498n1186)]	20°C	up	22.35	yes	L4; stressor: 7.5 mM tert-butyl hydrogen peroxide; endpoint: survival
119		Carqueja hydroalcoholic extract	50 mg/ml	whole life; start: L1	OP50	NGM agar		LD1171 {ldIs3 [gcs-1p::GFP + rol-6(su1006)]}	20°C
119		Carqueja hydroalcoholic extract	5 mg/ml	whole life; start: L1	OP50	NGM agar		CL2166 {dvIs19 [(pAF15)gst-4p::GFP::NLS]}	20°C
119		Carqueja hydroalcoholic extract	50 mg/ml	whole life; start: L1	OP50	NGM agar		CL2166 {dvIs19 [(pAF15)gst-4p::GFP::NLS]}	20°C
119		Carqueja hydroalcoholic extract	50 mg/ml	whole life; start: L1	OP50	NGM agar		CF1553 {muIs84 [(pAD76)sod-3p::GFP + rol-6(su1006)]}	20°C
119		Carqueja hydroalcoholic extract	50 mg/ml	whole life; start: L1	OP50	NGM agar		CL2070 {dvIs70 [hsp-16.2p::GFP + rol-6(su1006)]}	20°C
119		Carqueja hydroalcoholic extract	50 mg/ml	whole life; start: L1	OP50	NGM agar		SJ4005 {zcIs4 [hsp-4::GFP]}	20°C
119		Carqueja hydroalcoholic extract	50 mg/ml	whole life; start: L1	OP50	NGM agar		CL4176 {smg-1(cc546); dvIs27 [myo-3p::A-Beta (1-42)::let-851 3'UTR) + rol-6(su1006)]}	25°C
119		Carqueja hydroalcoholic extract	50 mg/ml	whole life; start: L1	OP50	NGM agar	Kanamycin	CL4176 {smg-1(cc546); dvIs27 [myo-3p::A-Beta (1-42)::let-851 3'UTR) + rol-6(su1006)]}	25°C
120	1742210	caryophyllene oxide (from Cinnamomum osmophloeum Leaves)	100 µM	whole life; start: L1	OP50	NGM agar		N2 (wild type)	20°C	none		no	A1; stressor: 250 μM juglone for 3 h; endpoint: survival
121	91520	Catalpol	25 µM	whole life; start: egg stage	OP50	NGM agar		N2 (wild type)	22°C	up		n.d.	A4; stressor: 60 mM paraquat; endpoint: survival	up		n.d.	A4; stressor: 36°C, endpoint: survival									none		no	A4; stressor: 500 mM NaCl for 12 h; endpoint: survival													up	28.5	yes		up	50	n.d.
121	91520	Catalpol	150 µg/ml	whole life; start: n.d.	OP50	NGM agar		N2 (wild type)	20°C	up		n.d.	A4; stressor: H2O2; endpoint: mean survival	up		n.d.	A4; stressor: 37°C; endpoint: mean survival																									up	7.3	no
121	91520	Catalpol	6.25 µM	whole life; start: egg stage	OP50	NGM agar		N2 (wild type)	22°C	up		n.d.	A4; stressor: 60 mM paraquat; endpoint: survival	none		n.d.	A4; stressor: 36°C, endpoint: survival									none		no	A4; stressor: 500 mM NaCl for 12 h; endpoint: survival													up		no		up		n.d.
121	91520	Catalpol	12.5 µM	whole life; start: egg stage	OP50	NGM agar		N2 (wild type)	22°C	up		n.d.	A4; stressor: 60 mM paraquat; endpoint: survival	up		n.d.	A4; stressor: 36°C, endpoint: survival									none		no	A4; stressor: 500 mM NaCl for 12 h; endpoint: survival													up		yes		up		n.d.
121	91520	Catalpol	6.25 µM	whole life; start: A7	OP50	NGM agar		N2 (wild type)	22°C																																	up		no		none		n.d.
121	91520	Catalpol	12.5 µM	whole life; start: A7	OP50	NGM agar		N2 (wild type)	22°C																																	up		no		up		n.d.
121	91520	Catalpol	25 µM	whole life; start: A7	OP50	NGM agar		N2 (wild type)	22°C																																	up		yes		up		n.d.
121	91520	Catalpol	25 µM	whole life; start: egg stage	OP50	NGM agar		CF1553 {muIs84 [(pAD76)sod-3p::GFP + rol-6(su1006)]}	22°C
121	91520	Catalpol	25 µM	whole life; start: egg stage	OP50	NGM agar		EU1 [skn-1(zu67)/nT1 [unc-?(n754) let-?]]	22°C																																	down	-0.8	no		down	-5	n.d.
121	91520	Catalpol	25 µM	whole life; start: egg stage	OP50	NGM agar		VC199 [sir-2.1(ok434)]	22°C																																	up	10.3	yes		up	21.05	n.d.
121	91520	Catalpol	25 µM	whole life; start: egg stage	OP50	NGM agar		GR1307 [daf-16(mgDf50)]	22°C																																	up	0.9	no		none		n.d.
121	91520	Catalpol	25 µM	whole life; start: egg stage	OP50	NGM agar		DR1572 [daf-2(e1368)]	22°C																																	none		no		down	-3.7	n.d.
121	91520	Catalpol	25 µM	whole life; start: egg stage	OP50	NGM agar		TJ1052 [age-1(hx546)]	22°C																																	up	3.4	no		up	3.57	n.d.
121	91520	Catalpol	25 µM	whole life; start: egg stage	OP50	NGM agar		FK171 [mek-1(ks54)]	22°C																																					down	-5.56	n.d.
122	9064	(_x0003_±) Catechin	100 µM	whole life; start: parental generation	OP50	NGM agar		N2 (wild type)	20°C																																	up	8.39	yes
122	9064	(_x0003_±) Catechin	200 µM	whole life; start: parental generation	OP50	NGM agar		N2 (wild type)	20°C	up	17.33	yes	A6; Stressor: 0.8 mM H2O2 for 8 h; endpoint: survival	up	8.6	yes	A6; Stressor: 35°C for 8 h; endpoint: survival																									up	8.87	yes
122	9064	(_x0003_±) Catechin	300 µM	whole life; start: parental generation	OP50	NGM agar		N2 (wild type)	20°C																																	up	5.86	yes
122	9064	(_x0003_±) Catechin	200 µM	start: parental generation; stop: A6	OP50	NGM agar		N2 (wild type)	20°C																																	up	1.13	no
122	9064	(_x0003_±) Catechin	200 µM	whole life; start: parental generation	OP50	NGM agar		N2 (wild type)	15°C																																	up	14.68	yes
122	9064	(_x0003_±) Catechin	200 µM	whole life; start: parental generation	OP50	NGM agar		N2 (wild type)	23°C																																	up	10.92	yes
122	9064	(_x0003_±) Catechin	200 µM	whole life; start: parental generation	OP50 until A6; from A6: OP50, heat-inactivated	NGM agar	Ampicillin	N2 (wild type)	20°C																																	up	7.81	yes
122	9064	(_x0003_±) Catechin	200 µM	whole life; start: parental generation	OP50	NGM agar		TJ1052 [age-1(hx546)]	23°C																																	up	11.05	yes
122	9064	(_x0003_±) Catechin	200 µM	whole life; start: parental generation	OP50	NGM agar		VC204 [akt-2(ok393)]	20°C																																	up	2.79	no
122	9064	(_x0003_±) Catechin	200 µM	whole life; start: parental generation	OP50	NGM agar		DR20 [daf-12(m20)]	20°C																																	up	9.49	yes
122	9064	(_x0003_±) Catechin	200 µM	whole life; start: parental generation	OP50	NGM agar		GR1307 [daf-16(mgDf50)]	20°C																																	up	6.21	yes
122	9064	(_x0003_±) Catechin	200 µM	whole life; start: parental generation	OP50	NGM agar		VC8 [jnk-1(gk7)]	20°C																																	up	5.59	yes
122	9064	(_x0003_±) Catechin	200 µM	whole life; start: parental generation	OP50	NGM agar		TK22 [mev-1(kn1)]	20°C																																	up	0.7	no
122	9064	(_x0003_±) Catechin	200 µM	whole life; start: parental generation	OP50	NGM agar		AE501 [nhr-8(ok186)]	20°C																																	up	1.98	no
122	9064	(_x0003_±) Catechin	200 µM	whole life; start: parental generation	OP50	NGM agar		AM1 [osr-1(rm1)]	20°C																																	up	13.7	yes
122	9064	(_x0003_±) Catechin	200 µM	whole life; start: parental generation	OP50	NGM agar		VC199 [sir-2.1(ok434)]	20°C																																	up	5.88	yes
122	9064	(_x0003_±) Catechin	200 µM	whole life; start: parental generation	OP50	NGM agar		EU1 [skn-1(zu67)/nT1 [unc-?(n754) let-?]]	20°C																																	up	11.73	yes
122	9064	(_x0003_±) Catechin	200 µM	whole life; start: parental generation	OP50	NGM agar		MT2605 [unc-43(n498n1186)]	20°C																																	up	3.99	yes
122	9064	(_x0003_±) Catechin	200 µM	whole life; start: parental generation	OP50	NGM agar		DR1567 [daf-2(m577)]	23°C																																	up	0.21	no
122	9064	(_x0003_±) Catechin	200 µM	whole life; start: parental generation	OP50	NGM agar		AU1 [sek-1(ag1)]	15°C																																	up	11.16	yes
122	9064	(_x0003_±) Catechin	100 µM	whole life; start: parental generation	OP50	NGM agar		N2 (wild type)	20°C	up		no	A6; Stressor: 0.8 mM H2O2 for 8 h; endpoint: survival	none		no	A6; Stressor: 35°C for 8 h; endpoint: survival																									up		yes
122	9064	(_x0003_±) Catechin	200 µM	whole life; start: parental generation	OP50	NGM agar		N2 (wild type)	20°C	up		yes	A6; Stressor: 0.8 mM H2O2 for 8 h; endpoint: survival	up		yes	A6; Stressor: 35°C for 8 h; endpoint: survival																									up		yes
122	9064	(_x0003_±) Catechin	300 µM	whole life; start: parental generation	OP50	NGM agar		N2 (wild type)	20°C	up		yes	A6; Stressor: 0.8 mM H2O2 for 8 h; endpoint: survival	up		no	A6; Stressor: 35°C for 8 h; endpoint: survival																									up		yes
122	9064	(_x0003_±) Catechin	400 µM	whole life; start: parental generation	OP50	NGM agar		N2 (wild type)	20°C	up		yes	A6; Stressor: 0.8 mM H2O2 for 8 h; endpoint: survival	up		no	A6; Stressor: 35°C for 8 h; endpoint: survival																									up		yes
122	9064	(_x0003_±) Catechin	800 µM	whole life; start: parental generation	OP50	NGM agar		N2 (wild type)	20°C	up		yes	A6; Stressor: 0.8 mM H2O2 for 8 h; endpoint: survival	up		no	A6; Stressor: 35°C for 8 h; endpoint: survival																									up		yes
122	9064	(_x0003_±) Catechin	200 µM	whole life; start: parental generation	OP50	NGM agar		TK22 [mev-1(kn1)]	20°C																																	none		no
122	9064	(_x0003_±) Catechin	200 µM	whole life; start: parental generation	OP50	NGM agar		DA465 [eat-2(ad465)]	20°C																																	none		no
123		Catechinic acid	1 µM	whole life; start: L1	OP50	NGM agar	FUdR	N2 (wild type)	20°C																																					none		n.d.
123		Catechinic acid	50 µM	whole life; start: L1	OP50	NGM agar	FUdR	N2 (wild type)	20°C																																					none		n.d.
123		Catechinic acid	200 µM	whole life; start: L1	OP50	NGM agar	FUdR	N2 (wild type)	20°C																																					up		n.d.
123		Catechinic acid	200 µM	whole life; start: L1	OP50	NGM agar		N2 (wild type)	20°C
123		Catechinic acid	200 µM	whole life; start: L1	HT115 (DE3) with RNAi-vector against eat-2	NGM agar	Ampicillin, IPTG, FUDR	N2 (wild type)	20°C
123		Catechinic acid	200 µM	whole life; start: L1	HT115 (DE3) with RNAi-vector against daf-16	NGM agar	Ampicillin, IPTG, FUDR	N2 (wild type)	20°C
123		Catechinic acid	200 µM	whole life; start: L1	HT115 (DE3) with RNAi-vector against aak-2	NGM agar	Ampicillin, IPTG, FUDR	N2 (wild type)	20°C
123		Catechinic acid	200 µM	whole life; start: L1	HT115 (DE3) with RNAi-vector against mev-1	NGM agar	Ampicillin, IPTG, FUDR	N2 (wild type)	20°C
123		Catechinic acid	200 µM	whole life; start: L1	HT115 (DE3) with RNAi-vector against bec-1	NGM agar	Ampicillin, IPTG, FUDR	N2 (wild type)	20°C
123		Catechinic acid	200 µM	whole life; start: L1	HT115 (DE3) with RNAi-vector against vps-34	NGM agar	Ampicillin, IPTG, FUDR	N2 (wild type)	20°C
123		Catechinic acid	200 µM	whole life; start: L1	HT115 (DE3) with RNAi-vector against pink-1	NGM agar	Ampicillin, IPTG, FUDR	N2 (wild type)	20°C
123		Catechinic acid	200 µM	whole life; start: L1	HT115 (DE3) with RNAi-vector against dct-1	NGM agar	Ampicillin, IPTG, FUDR	N2 (wild type)	20°C
123		Catechinic acid	200 µM	whole life; start: L1	HT115 (DE3) with RNAi-vector against sqst-1	NGM agar	Ampicillin, IPTG, FUDR	N2 (wild type)	20°C
123		Catechinic acid	200 µM	whole life; start: L1	HT115 (DE3) with RNAi-vector against skn-1	NGM agar	Ampicillin, IPTG, FUDR	N2 (wild type)	20°C
123		Catechinic acid	200 µM	whole life; start: L1	OP50	NGM agar		SJ4103 {zcIs14 [myo-3::GFP(mit)]}	20°C
123		Catechinic acid	200 µM	whole life; start: L1	OP50	NGM agar		SJ4143 {zcIs17 [ges-1::GFP(mit)]}	20°C
123		Catechinic acid	200 µM	whole life; start: L1	OP50	NGM agar		SJ4100 {zcIs13 [hsp-6::GFP]}	20°C
123		Catechinic acid	200 µM	whole life; start: L1	HT115 (DE3) with RNAi-vector against bec-1	NGM agar	Ampicillin, IPTG	SJ4103 {zcIs14 [myo-3::GFP(mit)]}	20°C
123		Catechinic acid	200 µM	whole life; start: L1	HT115 (DE3) with RNAi-vector against pink-1	NGM agar	Ampicillin, IPTG	SJ4103 {zcIs14 [myo-3::GFP(mit)]}	20°C
123		Catechinic acid	200 µM	whole life; start: L1	HT115 (DE3) with RNAi-vector against bec-1	NGM agar	Ampicillin, IPTG	SJ4143 {zcIs17 [ges-1::GFP(mit)]}	20°C
123		Catechinic acid	200 µM	whole life; start: L1	HT115 (DE3) with RNAi-vector against pink-1	NGM agar	Ampicillin, IPTG	SJ4143 {zcIs17 [ges-1::GFP(mit)]}	20°C
124	73963	Cerium oxide nanoparticles	0.172 μg/mL	whole life; start: L4	OP50-1	NGM agar		N2 (wild type)	20°C																																	none		no
124	73963	Cerium oxide nanoparticles	1.72 μg/mL	whole life; start: L4	OP50-1	NGM agar		N2 (wild type)	20°C																																	none		no
124	73963	Cerium oxide nanoparticles	17.21 μg/mL	whole life; start: L4	OP50-1	NGM agar		N2 (wild type)	20°C																																	none		no
124	73963	Cerium oxide nanoparticles	0.172 μg/mL	whole life; start: L4	OP50-1	NGM agar		CL2166 {dvIs19 [(pAF15)gst-4p::GFP::NLS]}	20°C					down		no	A3; stressor: 35°C for 8 h; endpoint: survival
124	73963	Cerium oxide nanoparticles	1.72 μg/mL	whole life; start: L4	OP50-1	NGM agar		CL2166 {dvIs19 [(pAF15)gst-4p::GFP::NLS]}	20°C					down		no	A3; stressor: 35°C for 8 h; endpoint: survival
124	73963	Cerium oxide nanoparticles	17.21 μg/mL	whole life; start: L4	OP50-1	NGM agar		CL2166 {dvIs19 [(pAF15)gst-4p::GFP::NLS]}	20°C					none		no	A3; stressor: 35°C for 8 h; endpoint: survival
124	73963	Cerium oxide nanoparticles	0.172 μg/mL	whole life; start: L4	OP50-1	NGM agar		SJ4005 {zcIs4 [hsp-4::GFP]}	20°C					down		yes	A3; stressor: 35°C for 8 h; endpoint: survival
124	73963	Cerium oxide nanoparticles	1.72 μg/mL	whole life; start: L4	OP50-1	NGM agar		SJ4005 {zcIs4 [hsp-4::GFP]}	20°C					down		yes	A3; stressor: 35°C for 8 h; endpoint: survival
124	73963	Cerium oxide nanoparticles	17.21 μg/mL	whole life; start: L4	OP50-1	NGM agar		SJ4005 {zcIs4 [hsp-4::GFP]}	20°C					down		yes	A3; stressor: 35°C for 8 h; endpoint: survival
125	1794427	Chlorogenic acid	67 µg/ml	whole life; start: A1	OP50	NGM agar		BA17 [fem-1(hc17)]	25°C					none		no	A5; Stressor: 35°C for 16h																									none	none	no
125	1794427	Chlorogenic acid	200 µg/ml	whole life; start: A1	OP50	NGM agar		BA17 [fem-1(hc17)]	25°C					none		no	A5; Stressor: 35°C for 16h
125	1794427	Chlorogenic acid	5 µM	whole life; start: L4/A1	OP50, heat-inactivated	NGM agar	FUDR	N2 (wild type)	20°C																																	variable		no
125	1794427	Chlorogenic acid	10 µM	whole life; start: L4/A1	OP50, heat-inactivated	NGM agar	FUDR	N2 (wild type)	20°C																																	up	6.83	no
125	1794427	Chlorogenic acid	50 µM	whole life; start: L4/A1	OP50, heat-inactivated	NGM agar	FUDR	N2 (wild type)	20°C	up	20	yes	A1; stressor: 5 mM paraquat; endpoint: mean lifespan	up	28	yes	A5; Stressor: 35°C; endpoint: mean lifespan																									up	20.1	yes		up	14.29	n.d.
125	1794427	Chlorogenic acid	50 µM	whole life; start: L4/A1	OP50, heat-inactivated	NGM agar		N2 (wild type)	20°C
125	1794427	Chlorogenic acid	500 µM	whole life; start: L4/A1	OP50, heat-inactivated	NGM agar	FUDR	N2 (wild type)	20°C																																	up	16.07	variable
125	1794427	Chlorogenic acid	2000 µM	whole life; start: L4/A1	OP50, heat-inactivated	NGM agar	FUDR	N2 (wild type)	20°C																																	up	6.1	no
125	1794427	Chlorogenic acid	50 µM	whole life; start: L4/A1	OP50, heat-inactivated	NGM agar	FUDR	N2 (wild type)	25°C									up	8.6	yes	L4/A1; stressor: Pseudomonas aeruginosa infection; endpoint: mean lifespan																					up	25.1	yes		up	25	n.d.
125	1794427	Chlorogenic acid	500 µM	whole life; start: L4/A1	OP50, heat-inactivated	NGM agar	FUDR	N2 (wild type)	25°C																																	up	11.35	yes
125	1794427	Chlorogenic acid	2000 µM	whole life; start: L4/A1	OP50, heat-inactivated	NGM agar	FUDR	N2 (wild type)	25°C																																	up	6.45	variable
125	1794427	Chlorogenic acid	50 µM	whole life; start: L1	OP50, heat-inactivated	NGM agar	FUDR	N2 (wild type)	20°C																																	up	27.1	yes
125	1794427	Chlorogenic acid	50 µM	whole life; start: L1	OP50	NGM agar	FUDR	DA1116 [eat-2(ad1116)]	20°C																																	up	23.3	yes
125	1794427	Chlorogenic acid	50 µM	whole life; start: L1	OP50	NGM agar	FUDR	VC199 [sir-2.1(ok434)]	20°C																																	up	23.25	yes
125	1794427	Chlorogenic acid	50 µM	whole life; start: L1	OP50	NGM agar	FUDR	MQ887 [isp-1(qm150)]	20°C																																	up	18.7	yes
125	1794427	Chlorogenic acid	50 µM	whole life; start: L1	OP50	NGM agar	FUDR	CB4876 [clk-1(e2519)]	20°C																																	up	8.4	yes
125	1794427	Chlorogenic acid	50 µM	whole life; start: L1	OP50	NGM agar	FUDR	EU1 [skn-1(zu67)/nT1 [unc-?(n754) let-?]]	20°C																																	up	12.1	yes
125	1794427	Chlorogenic acid	50 µM	whole life; start: L1	OP50	NGM agar	FUDR	PS3551 [hsf-1(sy441)]	20°C																																	up	8.3	yes
125	1794427	Chlorogenic acid	50 µM	whole life; start: L1	OP50	NGM agar	FUDR	CB1370 [daf-2(e1370)]	20°C					down		no	A5; Stressor: 35°C; endpoint: mean lifespan																									down	-5.88	no
125	1794427	Chlorogenic acid	50 µM	whole life; start: L1	OP50	NGM agar	FUDR	CF1038 [daf-16(mu86)]	20°C					down		no	A5; Stressor: 35°C; endpoint: mean lifespan																									variable		no
125	1794427	Chlorogenic acid	50 µM	12 h; start: L4	OP50	NGM agar		TJ356 {zIs356 [daf-16p::daf-16a/b::GFP + rol-6(su1006)]}	20°C
125	1794427	Chlorogenic acid	50 µM	whole life; start: L1	OP50	NGM agar	FUDR	JT9609 [pdk-1(sa680)]	20°C					up	5.9	yes																										up	6.6	yes
125	1794427	Chlorogenic acid	50 µM	whole life; start: L1	OP50	NGM agar	FUDR	RB759 [akt-1(ok525)]	20°C					none		no	A5; Stressor: 35°C; endpoint: mean lifespan																									down	-5.24	no
125	1794427	Chlorogenic acid	50 µM	whole life; start: L1	OP50	NGM agar	FUDR	VC204 [akt-2(ok393)]	20°C																																	variable		no
125	1794427	Chlorogenic acid	50 µM	whole life; start: L1	OP50	NGM agar	FUDR	VC345 [sgk-1(ok538)]	20°C																																	down	-0.85	no
125	1794427	Chlorogenic acid	50 µM	whole life; start: L1	OP50	NGM agar	FUDR	CF1903 [glp-1(e2144)]	25°C																																	up	15.5	yes
125	1794427	Chlorogenic acid	50 µM	whole life; start: L1	OP50	NGM agar	FUDR	ZG31 [hif-1(ia4)]	20°C																																	up	5	yes
126	5282478	Chlorprothixene hydrochloride	33 µM	whole life; start: A1	Ampicillin-resistant OP50 strain	liquid S-medium	Carbenicillin, Amphotericin B, FUDR	N2 (wild type)	20°C	up	91	yes	A5; Stressor: 100 mM paraquat for 24 h; endpoint: survival																													up	33	yes
127		Cinnamomum osmophloeum leaves extract (essential oils)	1 µg/ml	whole life; start: L1	OP50	NGM agar		N2 (wild type)	20°C	none		no	A1; stressor: 250 μM juglone for 3 h; endpoint: survival
127		Cinnamomum osmophloeum leaves extract (essential oils)	5 µg/ml	whole life; start: L1	OP50	NGM agar		N2 (wild type)	20°C	up		yes	A1; stressor: 250 μM juglone for 3 h; endpoint: survival
127		Cinnamomum osmophloeum leaves extract (essential oils)	10 µg/ml	whole life; start: L1	OP50	NGM agar		N2 (wild type)	20°C	up		yes	A1; stressor: 250 μM juglone for 3 h; endpoint: survival
127		Cinnamomum osmophloeum leaves extract (essential oils)	20 µg/ml	whole life; start: L1	OP50	NGM agar		N2 (wild type)	20°C	up		yes	A1; stressor: 250 μM juglone for 3 h; endpoint: survival
128		Cinnamon bark extract	0.1 % (w/w)	whole life; start: A1	OP50	liquid NGM	10 mM glucose, Carbenicillin	N2 (wild type)	20°C					none		no	A3; Stressor: 37°C; endpoint: mean lifespan
129	1547484	Cinnarizine	33 µM	whole life; start: A1	Ampicillin-resistant OP50 strain	liquid S-medium	Carbenicillin, Amphotericin B, FUDR	N2 (wild type)	20°C	up	8	no	A5; Stressor: 100 mM paraquat for 24 h; endpoint: survival																													up	15	yes
130	2771	citalopram	10 µM	whole life; start: egg stage	OP50	NGM agar		CL2006 {dvIs2 [pCL12(unc-54/human Abeta peptide 1-42 minigene) + pRF4]}	20°C
130	2771	citalopram	100 µM	whole life; start: egg stage	OP50	NGM agar		CL2006 {dvIs2 [pCL12(unc-54/human Abeta peptide 1-42 minigene) + pRF4]}	20°C
130	2771	citalopram	1000 µM	whole life; start: egg stage	OP50	NGM agar		CL2006 {dvIs2 [pCL12(unc-54/human Abeta peptide 1-42 minigene) + pRF4]}	20°C
130	2771	citalopram	2000 µM	whole life; start: egg stage	OP50	NGM agar		CL2006 {dvIs2 [pCL12(unc-54/human Abeta peptide 1-42 minigene) + pRF4]}	20°C
130	2771	citalopram	2000 µM	whole life; start: egg stage	OP50	NGM agar		TJ356 {zIs356 [daf-16p::daf-16a/b::GFP + rol-6(su1006)]}	20°C
131	1794427	Coffee seeds extract	0.1 % (w/w)	whole life; start: A1	OP50	liquid NGM	10 mM glucose, Carbenicillin	N2 (wild type)	20°C					none		no	A3; Stressor: 37°C; endpoint: mean lifespan
132		Cola seeds extract	0.1 % (w/w)	whole life; start: A1	OP50	liquid NGM	10 mM glucose, Carbenicillin	N2 (wild type)	20°C					none		no	A3; Stressor: 37°C; endpoint: mean lifespan
133	6604000	Cortexolone maleate	33 µM	whole life; start: A1	Ampicillin-resistant OP50 strain	liquid S-medium	Carbenicillin, Amphotericin B, FUDR	N2 (wild type)	20°C	down	-17	no	A5; Stressor: 100 mM paraquat for 24 h; endpoint: survival																													up	11	yes
134	135331993	Cranberry extract (Vaccinium macrocarpon)	0.2 mg/ml	whole life; start: L4/A1	OP50	NGM agar	FUDR	N2 (wild type)	25°C																																	up	12.37	no
134	135331993	Cranberry extract (Vaccinium macrocarpon)	2 mg/ml	whole life; start: L4/A1	OP50	NGM agar	FUDR	N2 (wild type)	25°C																																	up	25.6	yes
134	135331993	Cranberry extract (Vaccinium macrocarpon)	10 mg/ml	whole life; start: L4/A1	OP50	NGM agar	FUDR	N2 (wild type)	25°C																																	down	-12.67	no
134	135331993	Cranberry extract (Vaccinium macrocarpon)	2 mg/ml	whole life; start: 2 generations before	OP50	NGM agar		N2 (wild type)	25°C	none		no	L4/A1; stressor: 5 mM paraquat; endpoint: survival	up		yes	L4/A1; stressor: 37°C for 3.5 h; endpoint: survival					none		no	L4/A1; stressor: 0.05 J/cm2 for 20 s; endpoint: survival	down		yes	L4/A1; stressor: 300 or 500 mM NaCl for 10 min; endpoint: motility
134	135331993	Cranberry extract (Vaccinium macrocarpon)	2 mg/ml	whole life; start: L4/A1	OP50	NGM agar		N2 (wild type)	25°C
134	135331993	Cranberry extract (Vaccinium macrocarpon)	2 mg/ml	whole life; start: L4/A1	OP50	NGM agar		N2 (wild type)	20°C
134	135331993	Cranberry extract (Vaccinium macrocarpon)	2 mg/ml	whole life; start: L4/A1	OP50	NGM agar		N2 (wild type)	16°C
134	135331993	Cranberry extract (Vaccinium macrocarpon)	2 mg/ml	whole life; start: L4/A1	OP50	NGM agar	FUDR	GR1307 [daf-16(mgDf50)]	25°C																																	up	5.04	no
134	135331993	Cranberry extract (Vaccinium macrocarpon)	2 mg/ml	whole life; start: L4/A1	OP50	NGM agar	FUDR	VC199 [sir-2.1(ok434)]	25°C																																	up	19.25	yes
134	135331993	Cranberry extract (Vaccinium macrocarpon)	2 mg/ml	whole life; start: L4/A1	OP50	NGM agar	FUDR	AM1 [osr-1(rm1)]	25°C																																	down	-6.06	no
134	135331993	Cranberry extract (Vaccinium macrocarpon)	2 mg/ml	whole life; start: L4/A1	OP50	NGM agar	FUDR	AU1 [sek-1(ag1)]	25°C																																	up	10.71	no
134	135331993	Cranberry extract (Vaccinium macrocarpon)	2 mg/ml	whole life; start: L4/A1	OP50	NGM agar	FUDR	MT2605 [unc-43(n498n1186)]	25°C																																	up	6.48	no
134	135331993	Cranberry extract (Vaccinium macrocarpon)	2 mg/ml	whole life; start: L4/A1	OP50	NGM agar	FUDR	CB1370 [daf-2(e1370)]	25°C																																	up	4.58	no
134	135331993	Cranberry extract (Vaccinium macrocarpon)	2 mg/ml	whole life; start: L4/A1	OP50	NGM agar	FUDR	VC8 [jnk-1(gk7)]	25°C																																	up	25.66	yes
134	135331993	Cranberry extract (Vaccinium macrocarpon)	2 mg/ml	whole life; start: L4/A1	OP50	NGM agar	FUDR	TJ1052 [age-1(hx546)]	25°C																																	down	-2.89	no
134	135331993	Cranberry extract (Vaccinium macrocarpon)	2 mg/ml	1 h; start: young adults	OP50	NGM agar		GR1352 {daf-16(mgDf47); xrIs87 [daf-16(alpha)::GFP::daf-16B + rol-6(su1006)]}	25°C
134	135331993	Cranberry extract (Vaccinium macrocarpon)	2 mg/ml	whole life; start: unknown	OP50	NGM agar		N2 (wild type)	25°C
134	135331993	Cranberry extract (Vaccinium macrocarpon)	2 mg/ml	start: egg stage; stop: A2	OP50	NGM agar	FUDR	N2 (wild type)	25°C					up		yes	A2; Stressor: 37 °C for 1.5 h; endpoint: mean lifespan	up	11.5	yes	A2; Stressor: Vibrio cholerae; endpoint: mean lifespan																					up	12.8	yes	Change of remaining lifespan after stop of treatment = 11.10 %
134	135331993	Cranberry extract (Vaccinium macrocarpon)	2 mg/ml	start: egg stage; stop: A6	OP50	NGM agar	FUDR	N2 (wild type)	25°C					up	61.3	yes	A6; Stressor: 37 °C for 1.5 h; endpoint: mean lifespan	up	23.3	yes	A6; Stressor: Vibrio cholerae; endpoint: mean lifespan																					up	14.4	yes	Change of remaining lifespan after stop of treatment = 32.70 %
134	135331993	Cranberry extract (Vaccinium macrocarpon)	2 mg/ml	start: egg stage; stop: A10	OP50	NGM agar	FUDR	N2 (wild type)	25°C					up	76.5	yes	A10; Stressor: 37 °C for 1.5 h; endpoint: mean lifespan	up	25.3	yes	A10; Stressor: Vibrio cholerae; endpoint: mean lifespan																					up	20	yes	Change of remaining lifespan after stop of treatment = 80.80 %
134	135331993	Cranberry extract (Vaccinium macrocarpon)	2 mg/ml	start: L4; stop: A2	OP50	NGM agar	FUDR	N2 (wild type)	25°C					up		yes	A2; Stressor: 37 °C for 1.5 h; endpoint: mean lifespan	none		no	A2; Stressor: Vibrio cholerae; endpoint: mean lifespan																					up	8.2	yes	percentage values correspond to the remaining lifespan after stop of treatment
134	135331993	Cranberry extract (Vaccinium macrocarpon)	2 mg/ml	start: L4; stop: A6	OP50	NGM agar	FUDR	N2 (wild type)	25°C					up	9.3	yes	A6; Stressor: 37 °C for 1.5 h; endpoint: mean lifespan	none		no	A6; Stressor: Vibrio cholerae; endpoint: mean lifespan																					up	21.2	yes	percentage values correspond to the remaining lifespan after stop of treatment
134	135331993	Cranberry extract (Vaccinium macrocarpon)	2 mg/ml	start: L4; stop: A10	OP50	NGM agar	FUDR	N2 (wild type)	25°C					up	33.8	yes	A10; Stressor: 37 °C for 1.5 h; endpoint: mean lifespan	none		no	A10; Stressor: Vibrio cholerae; endpoint: mean lifespan																					up	69.7	yes	percentage values correspond to the remaining lifespan after stop of treatment
134	135331993	Cranberry extract (Vaccinium macrocarpon)	2 mg/ml	from eggs - L3	OP50	NGM agar		CL4176 {smg-1(cc546); dvIs27 [myo-3p::A-Beta (1-42)::let-851 3'UTR) + rol-6(su1006)]}	16°C
134	135331993	Cranberry extract (Vaccinium macrocarpon)	2 mg/ml	whole life; start: L3	OP50	NGM agar		CL4176 {smg-1(cc546); dvIs27 [myo-3p::A-Beta (1-42)::let-851 3'UTR) + rol-6(su1006)]}	16°C
134	135331993	Cranberry extract (Vaccinium macrocarpon)	2 mg/ml	whole life; start: egg stage	OP50	NGM agar		CL4176 {smg-1(cc546); dvIs27 [myo-3p::A-Beta (1-42)::let-851 3'UTR) + rol-6(su1006)]}	16°C
135		water-soluble cranberry extract standardized to 4.0% proanthocyanidins	2 mg/ml	whole life; start: L1	OP50	NGM agar	FUDR	N2 (wild type)	25°C																																	up	20.74	yes
135		water-soluble cranberry extract standardized to 4.0% proanthocyanidins	2 mg/ml	whole life; start: L1	OP50 until L4; from A1: Vibrio cholerae (C6706)	NGM agar	FUDR	N2 (wild type)	25°C																																	up	13.43	yes
135		water-soluble cranberry extract standardized to 4.0% proanthocyanidins	2 mg/ml	whole life; start: L1	OP50 until L4; from A1: Vibrio cholerae (C6706)	NGM agar	FUDR	AU1 [sek-1(ag1)]	25°C																																	up	2.81	no
135		water-soluble cranberry extract standardized to 4.0% proanthocyanidins	2 mg/ml	whole life; start: L1	OP50 until L4; from A1: Vibrio cholerae (C6706)	NGM agar	FUDR	KU25 [pmk-1(km25)]	25°C																																	up	2.84	no
135		water-soluble cranberry extract standardized to 4.0% proanthocyanidins	2 mg/ml	whole life; start: L1	OP50 until L4; from A1: Vibrio cholerae (C6706)	NGM agar	FUDR	CB1370 [daf-2(e1370)]	25°C																																	up	2.06	no
135		water-soluble cranberry extract standardized to 4.0% proanthocyanidins	2 mg/ml	whole life; start: L1	OP50 until L4; from A1: Vibrio cholerae (C6706)	NGM agar	FUDR	TJ1052 [age-1(hx546)]	25°C																																	up	2.48	no
135		water-soluble cranberry extract standardized to 4.0% proanthocyanidins	2 mg/ml	whole life; start: L1	OP50 until L4; from A1: Vibrio cholerae (C6706)	NGM agar	FUDR	GR1307 [daf-16(mgDf50)]	25°C																																	up	13.54	yes
135		water-soluble cranberry extract standardized to 4.0% proanthocyanidins	2 mg/ml	whole life; start: L1	OP50 until L4; from A1: Vibrio cholerae (C6706)	NGM agar	FUDR	PS3551 [hsf-1(sy441)]	25°C																																	up	4.81	no
135		water-soluble cranberry extract standardized to 4.0% proanthocyanidins	2 mg/ml	whole life; start: L1	OP50 until L4; from A1: Vibrio cholerae (C6706)	NGM agar	FUDR	VC1668 [fmo-2(ok2147)]	25°C																																	up	25.91	yes
135		water-soluble cranberry extract standardized to 4.0% proanthocyanidins	2 mg/ml	whole life; start: L1	OP50 until L4; from A1: Vibrio cholerae (C6706)	NGM agar	FUDR	RB1573 [dod-22(ok1918)]	25°C																																	up	16.32	yes
135		water-soluble cranberry extract standardized to 4.0% proanthocyanidins	2 mg/ml	whole life; start: L1	OP50 until L4; from A1: Vibrio cholerae (C6706)	NGM agar	FUDR	CL2070 {dvIs70 [hsp-16.2p::GFP + rol-6(su1006)]}	20°C
135		water-soluble cranberry extract standardized to 4.0% proanthocyanidins	2 mg/ml	whole life; start: egg stage	Vibrio cholerae (JZV133)	NGM agar	FUDR	N2 (wild type)	20°C
135		water-soluble cranberry extract standardized to 4.0% proanthocyanidins	2 mg/ml	whole life; start: L1	OP50 until L4; from A1: Staphylococcus aureus	NGM agar	FUDR	N2 (wild type)	25°C																																	up	21.69	yes
135		water-soluble cranberry extract standardized to 4.0% proanthocyanidins	2 mg/ml	whole life; start: L1	OP50 until L4; from A1: Pseudomonas aeruginosa	NGM agar	FUDR	N2 (wild type)	25°C																																	up	25.55	yes
135		water-soluble cranberry extract standardized to 4.0% proanthocyanidins	2 mg/ml	whole life; start: L1	OP50 until L4; from A1: Enterococcus faecalis	NGM agar	FUDR	N2 (wild type)	25°C																																	up	12.16	yes
135		water-soluble cranberry extract standardized to 4.0% proanthocyanidins	2 mg/ml	whole life; start: L1	OP50 until L4; from A1: Salmonella typhimurium	NGM agar	FUDR	N2 (wild type)	25°C																																	up	15.97	yes
135		water-soluble cranberry extract standardized to 4.0% proanthocyanidins	2 mg/ml	whole life; start: L1	OP50 until L4; from A1: E. coli O157:H7	NGM agar	FUDR	N2 (wild type)	25°C																																	up	16.63	yes
136	969516	Curcumin	100 µM	whole life; start: L4/A1	OP50	NGM agar	FUDR	N2 (wild type)	20°C																																	up	22.54	n.d.		up	15.07	n.d.
136	969516	Curcumin	5 µM	whole life; start: L1	OP50	liquid S-medium		NL5901 {pkIs2386 [unc-54p::alphasynuclein::YFP + unc-119(+)]}	20°C
136	969516	Curcumin	100 µM	whole life; start: L4/A1	OP50, heat-inactivated	NGM agar		CL2006 {dvIs2 [pCL12(unc-54/human Abeta peptide 1-42 minigene) + pRF4]}	16°C
136	969516	Curcumin	100 µM	whole life; start: L3	OP50, heat-inactivated	NGM agar		CL4176 {smg-1(cc546); dvIs27 [myo-3p::A-Beta (1-42)::let-851 3'UTR) + rol-6(su1006)]}	16°C
136	969516	Curcumin	100 µM	whole life; start: L1	OP50, heat-inactivated	NGM agar		CL2122 {dvIs15 [(pPD30.38) unc-54(vector) + (pCL26) mtl-2::GFP]}	16°C
136	969516	Curcumin	100 µM	whole life; start: L1	OP50, heat-inactivated	NGM agar		CL2355 {smg-1(cc546); dvIs50 [pCL45 (snb-1::Abeta 1-42::3' UTR(long) + mtl-2::GFP]}	16°C
136	969516	Curcumin	10 µM	whole life; start: L1	OP50	liquid S-medium		N2 (wild type)	20°C	up		yes	A1; stressor: 250 µM juglone; endpoint: survival
136	969516	Curcumin	20 µM	whole life; start: L1	OP50	liquid S-medium		N2 (wild type)	20°C	up	41.83	yes	A1; stressor: 250 µM juglone; endpoint: survival
136	969516	Curcumin	100 µM	whole life; start: L1	OP50	liquid S-medium		N2 (wild type)	20°C	up		yes	A1; stressor: 250 µM juglone; endpoint: survival
136	969516	Curcumin	200 µM	whole life; start: L1	OP50	liquid S-medium		N2 (wild type)	20°C	up		yes	A1; stressor: 250 µM juglone; endpoint: survival
136	969516	Curcumin	20 µM	whole life; start: L1	OP50	liquid S-medium		TK22 [mev-1(kn1)]	20°C	up	27.24	yes	A1; stressor: 250 µM juglone; endpoint: survival
136	969516	Curcumin	20 µM	whole life; start: L1	OP50	liquid S-medium		CB1370 [daf-2(e1370)]	20°C	up	42.99	yes	A1; stressor: 250 µM juglone; endpoint: survival
136	969516	Curcumin	20 µM	whole life; start: L1	OP50	liquid S-medium		TJ1052 [age-1(hx546)]	20°C	up	13.93	no	A1; stressor: 250 µM juglone; endpoint: survival
136	969516	Curcumin	20 µM	whole life; start: L1	OP50	liquid S-medium		GR1310 [akt-1(mg144)]	20°C	up	3.31	no	A1; stressor: 250 µM juglone; endpoint: survival
136	969516	Curcumin	20 µM	whole life; start: L1	OP50	liquid S-medium		GR1318 [pdk-1(mg142)]	20°C	down	-1.48	no	A1; stressor: 250 µM juglone; endpoint: survival
136	969516	Curcumin	20 µM	whole life; start: L1	OP50	liquid S-medium		GR1307 [daf-16(mgDf50)]	20°C	up	31.99	yes	A1; stressor: 250 µM juglone; endpoint: survival
136	969516	Curcumin	20 µM	whole life; start: L1	OP50	liquid S-medium		AM1 [osr-1(rm1)]	20°C	down	-2.65	no	A1; stressor: 50 µM juglone; endpoint: survival
136	969516	Curcumin	20 µM	whole life; start: L1	OP50	liquid S-medium		MT2605 [unc-43(n498n1186)]	20°C	down	-4.55	no	A1; stressor: 250 µM juglone; endpoint: survival
136	969516	Curcumin	20 µM	whole life; start: L1	OP50	liquid S-medium		AU1 [sek-1(ag1)]	20°C	up	5.45	no	A1; stressor: 250 µM juglone; endpoint: survival
136	969516	Curcumin	20 µM	whole life; start: L1	OP50	liquid S-medium		EU1 [skn-1(zu67)/nT1 [unc-?(n754) let-?]]	20°C	down	-5.8	no	A1; stressor: 250 µM juglone; endpoint: survival
136	969516	Curcumin	20 µM	whole life; start: L1	OP50	liquid S-medium		VC199 [sir-2.1(ok434)]	20°C	down	-6.87	no	A1; stressor: 250 µM juglone; endpoint: survival
136	969516	Curcumin	20 µM	whole life; start: L1	OP50	liquid S-medium		FK171 [mek-1(ks54)]	20°C	up	41.97	yes	A1; stressor: 250 µM juglone; endpoint: survival
136	969516	Curcumin	20 µM	whole life; start: L1	OP50	liquid S-medium		CF1553 {muIs84 [(pAD76)sod-3p::GFP + rol-6(su1006)]}	20°C
136	969516	Curcumin	20 µM	whole life; start: L1	OP50	liquid S-medium		CL2166 {dvIs19 [(pAF15)gst-4p::GFP::NLS]}	20°C
136	969516	Curcumin	20 µM	whole life; start: L1	OP50	liquid S-medium		CL2070 {dvIs70 [hsp-16.2p::GFP + rol-6(su1006)]}	20°C
137	6602304	cyanidin-3-sambubiosid	1 µM	whole life; start: A1	OP50	liquid NGM	10 mM glucose, Carbenicillin	N2 (wild type)	20°C					none		no	A3; Stressor: 37°C; endpoint: mean lifespan
137	6602304	cyanidin-3-sambubiosid	10 µM	whole life; start: A1	OP50	liquid NGM	10 mM glucose, Carbenicillin	N2 (wild type)	20°C					none		no	A3; Stressor: 37°C; endpoint: mean lifespan
137	6602304	cyanidin-3-sambubiosid	100 µM	whole life; start: A1	OP50	liquid NGM	10 mM glucose, Carbenicillin	N2 (wild type)	20°C					none		no	A3; Stressor: 37°C; endpoint: mean lifespan
138	5284373	Cyclosporin A	33 µM	whole life; start: A1	Ampicillin-resistant OP50 strain	liquid S-medium	Carbenicillin, Amphotericin B, FUDR	N2 (wild type)	20°C	up	43	yes	A5; Stressor: 100 mM paraquat for 24 h; endpoint: survival																													up	18	yes
139	9880	Cyproterone acetate	33 µM	whole life; start: A1	Ampicillin-resistant OP50 strain	liquid S-medium	Carbenicillin, Amphotericin B, FUDR	N2 (wild type)	20°C	down	-7	no	A5; Stressor: 100 mM paraquat for 24 h; endpoint: survival																													up	23	yes
140	5862	Cysteine	10 µM	whole life; start: A1	OP50, UV-inactivated	liquid S-medium	amphotericin B	CL2166 {dvIs19 [(pAF15)gst-4p::GFP::NLS]}	20°C
141	1697	DAPH	33 µM	whole life; start: A1	Ampicillin-resistant OP50 strain	liquid S-medium	Carbenicillin, Amphotericin B, FUDR	N2 (wild type)	20°C	up	43	yes	A5; Stressor: 100 mM paraquat for 24 h; endpoint: survival																													up	15	yes
142	3120	3-(3,4-dichlorophenyl)-1,1-dimethylurea (DCMU)	0.81 mg/l	whole life; start: egg stage	OP50	Simulated Soil Pore Water (SSPW)		N2 (wild type)	18°C
142	3120	3-(3,4-dichlorophenyl)-1,1-dimethylurea (DCMU)	0.81 mg/l	whole life; start: A1	OP50	Simulated Soil Pore Water (SSPW)		N2 (wild type)	18°C
142	3120	3-(3,4-dichlorophenyl)-1,1-dimethylurea (DCMU)	1.22 mg/l	whole life; start: A1	OP50	Simulated Soil Pore Water (SSPW)		N2 (wild type)	18°C
142	3120	3-(3,4-dichlorophenyl)-1,1-dimethylurea (DCMU)	1.82 mg/l	whole life; start: A1	OP50	Simulated Soil Pore Water (SSPW)		N2 (wild type)	18°C
142	3120	3-(3,4-dichlorophenyl)-1,1-dimethylurea (DCMU)	2.74 mg/l	whole life; start: A1	OP50	Simulated Soil Pore Water (SSPW)		N2 (wild type)	18°C
142	3120	3-(3,4-dichlorophenyl)-1,1-dimethylurea (DCMU)	4.1 mg/l	whole life; start: A1	OP50	Simulated Soil Pore Water (SSPW)		N2 (wild type)	18°C
142	3120	3-(3,4-dichlorophenyl)-1,1-dimethylurea (DCMU)	6.14 mg/l	whole life; start: A1	OP50	Simulated Soil Pore Water (SSPW)		N2 (wild type)	18°C
142	3120	3-(3,4-dichlorophenyl)-1,1-dimethylurea (DCMU)	9.2 mg/l	whole life; start: A1	OP50	Simulated Soil Pore Water (SSPW)		N2 (wild type)	18°C
143	9793807	3,3-diethyl-2-pyrrolidinon (DEABL)	2 mg/ml	whole life; start: parental generation	OP50	NGM agar		N2 (wild type)	20°C																																	up	31	yes		up	49	yes
144	135402056	DETA NONOate (NO donor)	1 mM	3 times at L4, A2 and A4	OP50	NGM agar		N2 (wild type)	20°C																																	up	8.9	yes
145	6228	DMF (Dimethyl formamide)	0.005	whole life; start: egg stage	OP50	liquid S-medium		N2 (wild type)	20°C																																					up	56.25	n.d.
145	6228	DMF (Dimethyl formamide)	0.0075	whole life; start: egg stage	OP50	liquid S-medium		N2 (wild type)	20°C	down		no	A2; Stressor: 1 mM H2O2 for 12 h; endpoint: median lifespan	down		yes	A3; Stressor: 35°C for 19 h																													up	54.68	n.d.
145	6228	DMF (Dimethyl formamide)	0.01	whole life; start: egg stage	OP50	liquid S-medium		N2 (wild type)	20°C																																					up	33.33	n.d.
145	6228	DMF (Dimethyl formamide)	0.015	whole life; start: egg stage	OP50	liquid S-medium		N2 (wild type)	20°C																																					down		n.d.
145	6228	DMF (Dimethyl formamide)	0.0075	whole life; start: end of egg-laying period	OP50	liquid S-medium		N2 (wild type)	20°C																																					up	25.71	n.d.
145	6228	DMF (Dimethyl formamide)	0.0075	whole life; start: egg stage	OP50	liquid S-medium		DR1572 [daf-2(e1368)]	20°C																																					up	57	n.d.
145	6228	DMF (Dimethyl formamide)	0.0075	whole life; start: egg stage	OP50	liquid S-medium		TJ1052 [age-1(hx546)]	20°C																																					up	75	n.d.
145	6228	DMF (Dimethyl formamide)	0.0075	whole life; start: egg stage	OP50	liquid S-medium		DR26 [daf-16(m26)]	20°C																																					up	43	n.d.
145	6228	DMF (Dimethyl formamide)	0.0075	whole life; start: egg stage	OP50	liquid S-medium		CF1139[daf-16(mu86); muIs61 [(pKL78) daf16::GFP + rol-6(su1006)]]	20°C
145	6228	DMF (Dimethyl formamide)	0.0075	whole life; start: egg stage	low-concentrated OP50 (DR conditions)	liquid S-medium		N2 (wild type)	20°C																																					up	54	n.d.
145	6228	DMF (Dimethyl formamide)	0.0075	2 h; start: A2	OP50	liquid S-medium		N2 (wild type)	20°C	up		yes	A2; Stressor: 1 mM H2O2 for 12 h; endpoint: median lifespan
145	6228	DMF (Dimethyl formamide)	0.0075	whole life; start: egg stage	OP50	liquid S-medium		CL2070 {dvIs70 [hsp-16.2p::GFP + rol-6(su1006)]}	20°C
145	6228	DMF (Dimethyl formamide)	0.0005	whole life; start: L3	OP50	NGM agar		CL4176 {smg-1(cc546); dvIs27 [myo-3p::A-Beta (1-42)::let-851 3'UTR) + rol-6(su1006)]}	25°C
145	6228	DMF (Dimethyl formamide)	0.001	whole life; start: L3	OP50	NGM agar		CL4176 {smg-1(cc546); dvIs27 [myo-3p::A-Beta (1-42)::let-851 3'UTR) + rol-6(su1006)]}	25°C
145	6228	DMF (Dimethyl formamide)	0.0025	whole life; start: L3	OP50	NGM agar		CL4176 {smg-1(cc546); dvIs27 [myo-3p::A-Beta (1-42)::let-851 3'UTR) + rol-6(su1006)]}	25°C
145	6228	DMF (Dimethyl formamide)	0.005	whole life; start: L3	OP50	NGM agar		CL4176 {smg-1(cc546); dvIs27 [myo-3p::A-Beta (1-42)::let-851 3'UTR) + rol-6(su1006)]}	25°C
145	6228	DMF (Dimethyl formamide)	0.01	whole life; start: L3	OP50	NGM agar		CL4176 {smg-1(cc546); dvIs27 [myo-3p::A-Beta (1-42)::let-851 3'UTR) + rol-6(su1006)]}	25°C
146	679	DMSO (Dimethyl sulfoxide)	0.008	whole life; start: egg stage	OP50	liquid S-medium		N2 (wild type)	20°C																																					up	24.15	n.d.
146	679	DMSO (Dimethyl sulfoxide)	0.009	whole life; start: egg stage	OP50	liquid S-medium		N2 (wild type)	20°C	none		no	A2; Stressor: 1 mM H2O2 for 12 h; endpoint: median lifespan	none		no	A3; Stressor: 35°C for 19 h																													up	21.43	n.d.
146	679	DMSO (Dimethyl sulfoxide)	0.01	whole life; start: egg stage	OP50	liquid S-medium		N2 (wild type)	20°C																																					up	24.07	n.d.
146	679	DMSO (Dimethyl sulfoxide)	0.02	whole life; start: egg stage	OP50	liquid S-medium		N2 (wild type)	20°C																																					up		n.d.
146	679	DMSO (Dimethyl sulfoxide)	0.008	whole life; start: egg stage	OP50, UV-inactivated	liquid S-medium		N2 (wild type)	20°C																																					up		n.d.
146	679	DMSO (Dimethyl sulfoxide)	0.01	whole life; start: end of egg-laying period	OP50	liquid S-medium		N2 (wild type)	20°C																																					none
146	679	DMSO (Dimethyl sulfoxide)	0.008	whole life; start: egg stage	OP50	liquid S-medium		DR1572 [daf-2(e1368)]	20°C																																					up	11	n.d.
146	679	DMSO (Dimethyl sulfoxide)	0.008	whole life; start: egg stage	OP50	liquid S-medium		TJ1052 [age-1(hx546)]	20°C																																					up	27	n.d.
146	679	DMSO (Dimethyl sulfoxide)	0.008	whole life; start: egg stage	OP50	liquid S-medium		DR26 [daf-16(m26)]	20°C																																					up	17	n.d.
146	679	DMSO (Dimethyl sulfoxide)	0.008	whole life; start: egg stage	OP50	liquid S-medium		CF1139[daf-16(mu86); muIs61 [(pKL78) daf16::GFP + rol-6(su1006)]]	20°C
146	679	DMSO (Dimethyl sulfoxide)	0.008	whole life; start: egg stage	low-concentrated OP50 (DR conditions)	liquid S-medium		N2 (wild type)	20°C																																					up	2	n.d.
146	679	DMSO (Dimethyl sulfoxide)	0.009	2 h; start: A2	OP50	liquid S-medium		N2 (wild type)	20°C	up		yes	A2; Stressor: 1 mM H2O2 for 12 h; endpoint: median lifespan
146	679	DMSO (Dimethyl sulfoxide)	0.009	whole life; start: egg stage	OP50	liquid S-medium		CL2070 {dvIs70 [hsp-16.2p::GFP + rol-6(su1006)]}	20°C
146	679	DMSO (Dimethyl sulfoxide)	0.0005	whole life; start: L3	OP50	NGM agar		CL4176 {smg-1(cc546); dvIs27 [myo-3p::A-Beta (1-42)::let-851 3'UTR) + rol-6(su1006)]}	25°C
146	679	DMSO (Dimethyl sulfoxide)	0.001	whole life; start: L3	OP50	NGM agar		CL4176 {smg-1(cc546); dvIs27 [myo-3p::A-Beta (1-42)::let-851 3'UTR) + rol-6(su1006)]}	25°C
146	679	DMSO (Dimethyl sulfoxide)	0.0025	whole life; start: L3	OP50	NGM agar		CL4176 {smg-1(cc546); dvIs27 [myo-3p::A-Beta (1-42)::let-851 3'UTR) + rol-6(su1006)]}	25°C
146	679	DMSO (Dimethyl sulfoxide)	0.005	whole life; start: L3	OP50	NGM agar		CL4176 {smg-1(cc546); dvIs27 [myo-3p::A-Beta (1-42)::let-851 3'UTR) + rol-6(su1006)]}	25°C
146	679	DMSO (Dimethyl sulfoxide)	0.01	whole life; start: L3	OP50	NGM agar		CL4176 {smg-1(cc546); dvIs27 [myo-3p::A-Beta (1-42)::let-851 3'UTR) + rol-6(su1006)]}	25°C
147	28417	Danazol	33 µM	whole life; start: A1	Ampicillin-resistant OP50 strain	liquid S-medium	Carbenicillin, Amphotericin B, FUDR	N2 (wild type)	20°C	down	-2	no	A5; Stressor: 100 mM paraquat for 24 h; endpoint: survival																													up	13	yes
148	10196837	Delphinidin-3-sambubiosid	1 µM	whole life; start: A1	OP50	liquid NGM	10 mM glucose, Carbenicillin	N2 (wild type)	20°C					none		no	A3; Stressor: 37°C; endpoint: mean lifespan
148	10196837	Delphinidin-3-sambubiosid	10 µM	whole life; start: A1	OP50	liquid NGM	10 mM glucose, Carbenicillin	N2 (wild type)	20°C					none		no	A3; Stressor: 37°C; endpoint: mean lifespan
148	10196837	Delphinidin-3-sambubiosid	100 µM	whole life; start: A1	OP50	liquid NGM	10 mM glucose, Carbenicillin	N2 (wild type)	20°C					none		no	A3; Stressor: 37°C; endpoint: mean lifespan
149	54686764	Demeclocycline hydrochloride	33 µM	whole life; start: A1	Ampicillin-resistant OP50 strain	liquid S-medium	Carbenicillin, Amphotericin B, FUDR	N2 (wild type)	20°C	up	37	yes	A5; Stressor: 100 mM paraquat for 24 h; endpoint: survival																													up	16	yes
150	16590	Diallyldisulfide	10 µM	whole life; start: A1	OP50, UV-inactivated	liquid S-medium	amphotericin B	CL2166 {dvIs19 [(pAF15)gst-4p::GFP::NLS]}	20°C
150	16590	Diallyldisulfide	10 µM	whole life; start: A1	OP50, UV-inactivated	liquid S-medium	FUDR, amphotericin B	N2 (wild type)	20°C	up	161.88	yes	A3; stressor: 250 µM juglone for 2 h; endpoint: survival	up		yes	A3; stressor: 35 °C for 7 h; endpoint: survival
151	11617	Diallylsulfide	10 µM	whole life; start: A1	OP50, UV-inactivated	liquid S-medium	amphotericin B	CL2166 {dvIs19 [(pAF15)gst-4p::GFP::NLS]}	20°C
152	16315	Diallyltrisulfide	10 µM	whole life; start: A1	OP50, UV-inactivated	liquid S-medium	amphotericin B	CL2166 {dvIs19 [(pAF15)gst-4p::GFP::NLS]}	20°C
152	16315	Diallyltrisulfide	10 µM	whole life; start: A1	OP50, UV-inactivated	liquid S-medium	FUDR, amphotericin B	N2 (wild type)	20°C	up	158.75	yes	A3; stressor: 250 µM juglone for 2 h; endpoint: survival	up		yes	A3; stressor: 35 °C for 7 h; endpoint: survival
153	5353800	Diamide	0.1 mM	whole life; start: L4	OP50; from A12: OP50-1	NGM agar	streptomycin (from A12)	N2 (wild type)	20°C																																	variable	variable	no		down	-2.83	n.d.
153	5353800	Diamide	0.1 mM	whole life; start: L1	OP50	NGM agar		TJ356 {zIs356 [daf-16p::daf-16a/b::GFP + rol-6(su1006)]}	20°C
153	5353800	Diamide	1 mM	whole life; start: L1	OP50	NGM agar		TJ356 {zIs356 [daf-16p::daf-16a/b::GFP + rol-6(su1006)]}	20°C
153	5353800	Diamide	3 mM	whole life; start: L1	OP50	NGM agar		TJ356 {zIs356 [daf-16p::daf-16a/b::GFP + rol-6(su1006)]}	20°C
154	12433	dibromoacetic acid	50 µM	whole life; start: parental generation	OP50	NGM agar		N2 (wild type)	20°C					none		no	A1; stressor: 35°C; endpoint: survival																									up	7.65	yes		up	6.59	n.d.
154	12433	dibromoacetic acid	100 µM	whole life; start: parental generation	OP50	NGM agar		N2 (wild type)	20°C																																	up	14.57	yes		up	0.76	n.d.
154	12433	dibromoacetic acid	0.1 mM	whole life; start: parental generation	OP50	NGM agar		N2 (wild type)	20°C					none		no	A1; stressor: 35°C; endpoint: survival
154	12433	dibromoacetic acid	0.5 µM	whole life; start: parental generation	OP50	NGM agar		N2 (wild type)	20°C					none		no	A1; stressor: 35°C; endpoint: survival
154	12433	dibromoacetic acid	2 µM	whole life; start: parental generation	OP50	NGM agar		N2 (wild type)	20°C					none		no	A1; stressor: 35°C; endpoint: survival
154	12433	dibromoacetic acid	10 µM	whole life; start: parental generation	OP50	NGM agar		N2 (wild type)	20°C					none		no	A1; stressor: 35°C; endpoint: survival
155	25975	dichloroacetate (DCA)	50 µg/ml	whole life; start: L4	OP50, heat-inactivated	NGM agar	FUDR	N2 (wild type)	20°C																																	up	19.22	yes	only one trial	up	16.03	yes	only one trial
155	25975	dichloroacetate (DCA)	50 µg/ml	whole life; start: L4	OP50	NGM agar	FUDR	N2 (wild type)	20°C																																	up	6.73	yes	3 from 4 trials are significant	up	6.79	variable	2 from 4 trials are significant
156	5271566	Diethyl maleate	1 µM	whole life; start: L4	OP50; from A12: OP50-1	NGM agar	streptomycin (from A12)	N2 (wild type)	20°C																																	up	0.83	no		variable	0.84	n.d.
156	5271566	Diethyl maleate	10 µM	whole life; start: L4	OP50; from A12: OP50-1	NGM agar	streptomycin (from A12)	N2 (wild type)	20°C																																	up	1.75	no		variable	1.67	n.d.
156	5271566	Diethyl maleate	100 µM	whole life; start: L4	OP50; from A12: OP50-1	NGM agar	streptomycin (from A12)	N2 (wild type)	20°C																																	up	4.64	yes		up	4.32	n.d.
156	5271566	Diethyl maleate	1 mM	whole life; start: L4	OP50; from A12: OP50-1	NGM agar	streptomycin (from A12)	N2 (wild type)	20°C																																	down	-6.65	yes		down	-6.22	n.d.
156	5271566	Diethyl maleate	1 µM	whole life; start: L4	OP50, heat-inactivated	NGM agar	ampicillin	N2 (wild type)	20°C	down	-3.34	no	A5; stressor: 10 mM paraquat; endpoint: survival																													up	8.34	yes		up	13.33	n.d.
156	5271566	Diethyl maleate	10 µM	whole life; start: L4	OP50, heat-inactivated	NGM agar	ampicillin	N2 (wild type)	20°C	up	6.92	yes	A5; stressor: 10 mM paraquat; endpoint: survival																													up	6.53	yes		up	16.67	n.d.
156	5271566	Diethyl maleate	100 µM	whole life; start: L4	OP50, heat-inactivated	NGM agar	ampicillin	N2 (wild type)	20°C	variable	variable	no	A5; stressor: 10 mM paraquat; endpoint: survival																													up	0.98	no		up	6.67	n.d.
156	5271566	Diethyl maleate	1 mM	whole life; start: L4	OP50, heat-inactivated	NGM agar	ampicillin	N2 (wild type)	20°C	down	-19.44	yes	A5; stressor: 10 mM paraquat; endpoint: survival																													down	-18.53	yes		down	-15	n.d.
156	5271566	Diethyl maleate	100 µM	whole life; start: L4	OP50; from A12: OP50-1	NGM agar	streptomycin (from A12)	EU31 [skn-1(zu135)/nT1 [unc-?(n754) let-?]]	20°C																																	up	1.34	no		variable	1.39	n.d.
156	5271566	Diethyl maleate	1 mM	whole life; start: L4	OP50; from A12: OP50-1	NGM agar	streptomycin (from A12)	EU31 [skn-1(zu135)/nT1 [unc-?(n754) let-?]]	20°C																																	down	-6.21	yes		down	-4.54	n.d.
156	5271566	Diethyl maleate	100 µM	whole life; start: L4	OP50; from A12: OP50-1	NGM agar	streptomycin (from A12)	CF1038 [daf-16(mu86)]	20°C																																	variable	variable	variable	only one trial showed significantly decreased mean lifespan; 3 further trials showed no difference	variable	variable	n.d.
156	5271566	Diethyl maleate	1 mM	whole life; start: L4	OP50; from A12: OP50-1	NGM agar	streptomycin (from A12)	CF1038 [daf-16(mu86)]	20°C																																	down	-5.89	yes		down	-4.62	n.d.
156	5271566	Diethyl maleate	0.1 mM	whole life; start: L1	OP50	NGM agar		TJ356 {zIs356 [daf-16p::daf-16a/b::GFP + rol-6(su1006)]}	20°C
156	5271566	Diethyl maleate	1 mM	whole life; start: L1	OP50	NGM agar		TJ356 {zIs356 [daf-16p::daf-16a/b::GFP + rol-6(su1006)]}	20°C
156	5271566	Diethyl maleate	100 µM	2-3 h; start: L4/A1	OP50	NGM agar		N2 (wild type)	20°C
156	5271566	Diethyl maleate	1 mM	2-3 h; start: L4/A1	OP50	NGM agar		N2 (wild type)	20°C
157	444034	Dihydroergocristine methanesulfonate	33 µM	whole life; start: A1	Ampicillin-resistant OP50 strain	liquid S-medium	Carbenicillin, Amphotericin B, FUDR	N2 (wild type)	20°C	up	74	yes	A5; Stressor: 100 mM paraquat for 24 h; endpoint: survival																													up	34	yes
158	71171	Dihydroergotamine methanesulfonate	33 µM	whole life; start: A1	Ampicillin-resistant OP50 strain	liquid S-medium	Carbenicillin, Amphotericin B, FUDR	N2 (wild type)	20°C	up	69	yes	A5; Stressor: 100 mM paraquat for 24 h; endpoint: survival																													up	24	yes
159		Diplocyclos palmatus, methanolic leaf extract	200 µg/ml	whole life; start: L4	OP50	NGM agar		N2 (wild type)	20°C									up		n.d.	stressor: S. marcescens; medium: M9 buffer; endpoint: survival rate	up		yes	stressor: UV-A; medium: M9 buffer; endpoint: survival rate and pharyngeal pumping
159		Diplocyclos palmatus, methanolic leaf extract	400 µg/ml	whole life; start: L4	OP50	NGM agar		N2 (wild type)	20°C									up		n.d.	stressor: S. marcescens; medium: M9 buffer; endpoint: survival rate
159		Diplocyclos palmatus, methanolic leaf extract	600 µg/ml	whole life; start: L4	OP50	NGM agar		N2 (wild type)	20°C									up		n.d.	stressor: S. marcescens; medium: M9 buffer; endpoint: survival rate
159		Diplocyclos palmatus, methanolic leaf extract	800 µg/ml	whole life; start: L4	OP50	NGM agar		N2 (wild type)	20°C
159		Diplocyclos palmatus, methanolic leaf extract	1000 µg/ml	whole life; start: L4	OP50	NGM agar		N2 (wild type)	20°C
160	62978	Doxazosin mesylate	33 µM	whole life; start: A1	Ampicillin-resistant OP50 strain	liquid S-medium	Carbenicillin, Amphotericin B, FUDR	N2 (wild type)	20°C	up	4	no	A5; Stressor: 100 mM paraquat for 24 h; endpoint: survival																													up	15	yes
161	54685920	Doxycycline hydrochloride	33 µM	whole life; start: A1	Ampicillin-resistant OP50 strain	liquid S-medium	Carbenicillin, Amphotericin B, FUDR	N2 (wild type)	20°C	up	51	yes	A5; Stressor: 100 mM paraquat for 24 h; endpoint: survival																													up	18	yes
162	65064	Epigallocatechin gallate (EGCG)	220 µM	whole life; start: A1	OP50	NGM agar		BA17 [fem-1(hc17)]	25°C																																	up	14.27	yes
162	65064	Epigallocatechin gallate (EGCG)	220 µM	whole life; start: L2/L3	OP50	liquid S-medium		BA17 [fem-1(hc17)]	25°C
162	65064	Epigallocatechin gallate (EGCG)	25 µg/ml	whole life; start: L1	OP50	liquid S-medium		BA17 [fem-1(hc17)]	25°C
162	65064	Epigallocatechin gallate (EGCG)	25 µg/ml	whole life; start: n.d.	OP50	NGM agar		BA17 [fem-1(hc17)]	25°C
162	65064	Epigallocatechin gallate (EGCG)	220 µM	whole life; start: A1	OP50	NGM agar		N2 (wild type)	20°C																																	up	10.14	yes
162	65064	Epigallocatechin gallate (EGCG)	220 µM	whole life; start: L2/L3	OP50	NGM agar		N2 (wild type)	20°C	up	289	yes	A1; Stressor: 80 µM juglone for 24 h
162	65064	Epigallocatechin gallate (EGCG)	220 µM	whole life; start: L2/L3	OP50	NGM agar		TJ375 {gpIs1 [hsp-16.2p::GFP]}	20°C
162	65064	Epigallocatechin gallate (EGCG)	55 µM	whole life; start: A1	OP50	NGM agar		TK22 [mev-1(kn1)]	20°C																																	up	16.11	yes
162	65064	Epigallocatechin gallate (EGCG)	220 µM	start: L2/L3; stop: A1	OP50	liquid S-medium		N2 (wild type)	20°C
162	65064	Epigallocatechin gallate (EGCG)	220 µM	1 h; start: L2	OP50	liquid S-medium		TJ356 {zIs356 [daf-16p::daf-16a/b::GFP + rol-6(su1006)]}	20°C
162	65064	Epigallocatechin gallate (EGCG)	220 µM	whole life; start: L4	OP50	liquid S-medium		CL2006 {dvIs2 [pCL12(unc-54/human Abeta peptide 1-42 minigene) + pRF4]}	20°C
162	65064	Epigallocatechin gallate (EGCG)	50 µg/ml	whole life; start: L1	OP50	liquid S-medium		N2 (wild type)	20°C	up	92.35	yes	A2; stressor: 80 µM juglone for 24h starting at A1; endpoint: survival rate
162	65064	Epigallocatechin gallate (EGCG)	50 µg/ml	whole life; start: L1	OP50	liquid S-medium		EU1 [skn-1(zu67)/nT1 [unc-?(n754) let-?]]	20°C	up		yes	A2; stressor: 80 µM juglone for 24h starting at A1; endpoint: survival rate
162	65064	Epigallocatechin gallate (EGCG)	50 µg/ml	whole life; start: L1	OP50	liquid S-medium		CF1553 {muIs84 [(pAD76)sod-3p::GFP + rol-6(su1006)]}	20°C
162	65064	Epigallocatechin gallate (EGCG)	50 µg/ml	whole life; start: L1	OP50	liquid S-medium		CL2166 {dvIs19 [(pAF15)gst-4p::GFP::NLS]}	20°C
162	65064	Epigallocatechin gallate (EGCG)	50 µg/ml	whole life; start: L1	OP50	liquid S-medium		CF1038 [daf-16(mu86)]	20°C	up		yes	A2; stressor: 80 µM juglone for 24h starting at A1; endpoint: survival rate
162	65064	Epigallocatechin gallate (EGCG)	50 µg/ml	whole life; start: L1	OP50	liquid S-medium		TJ375 {gpIs1 [hsp-16.2p::GFP]}	20°C
162	65064	Epigallocatechin gallate (EGCG)	10 µM	whole life; start: L1	OP50	NGM agar		N2 (wild type)	20°C
162	65064	Epigallocatechin gallate (EGCG)	25 µM	whole life; start: L1	OP50	NGM agar		N2 (wild type)	20°C																																	up	4.8	no		up	4.76	no
162	65064	Epigallocatechin gallate (EGCG)	50 µM	whole life; start: L1	OP50	NGM agar		N2 (wild type)	20°C
162	65064	Epigallocatechin gallate (EGCG)	100 µM	whole life; start: L1	OP50	NGM agar		N2 (wild type)	20°C
162	65064	Epigallocatechin gallate (EGCG)	25 µM	whole life; start: L1	OP50	NGM agar		N2 (wild type)	20°C
162	65064	Epigallocatechin gallate (EGCG)	25 µM	whole life; start: L1	OP50	NGM agar		GR1307 [daf-16(mgDf50)]	20°C																																	none	8.6	no		none	0	no
162	65064	Epigallocatechin gallate (EGCG)	25 µM	whole life; start: egg stage	OP50	NGM agar		CL4176 {smg-1(cc546); dvIs27 [myo-3p::A-Beta (1-42)::let-851 3'UTR) + rol-6(su1006)]}	16°C
162	65064	Epigallocatechin gallate (EGCG)	25 µg/ml	whole life; start: L1	OP50	liquid S-medium		N2 (wild type)	20°C	up	40.8	yes	A2; stressor: 80 µM juglone for 24h starting at A1; endpoint: survival rate
162	65064	Epigallocatechin gallate (EGCG)	25 µg/ml	whole life; start: L1	OP50	liquid S-medium		CF1038 [daf-16(mu86)]	20°C	none		no	A2; stressor: 80 µM juglone for 24h starting at A1; endpoint: survival rate
162	65064	Epigallocatechin gallate (EGCG)	25 µg/ml	whole life; start: L1	OP50	liquid S-medium		EU1 [skn-1(zu67)/nT1 [unc-?(n754) let-?]]	20°C	none		no	A2; stressor: 80 µM juglone for 24h starting at A1; endpoint: survival rate
162	65064	Epigallocatechin gallate (EGCG)	25 µg/ml	whole life; start: L1	OP50	liquid S-medium		TJ375 {gpIs1 [hsp-16.2p::GFP]}	20°C
162	65064	Epigallocatechin gallate (EGCG)	25 µg/ml	whole life; start: L1	OP50	liquid S-medium		CF1553 {muIs84 [(pAD76)sod-3p::GFP + rol-6(su1006)]}	20°C
162	65064	Epigallocatechin gallate (EGCG)	25 µg/ml	whole life; start: L1	OP50	liquid S-medium		TJ356 {zIs356 [daf-16p::daf-16a/b::GFP + rol-6(su1006)]}	20°C
162	65064	Epigallocatechin gallate (EGCG)	25 µg/ml	whole life; start: L1	OP50	liquid S-medium		CL2166 {dvIs19 [(pAF15)gst-4p::GFP::NLS]}	20°C
162	65064	Epigallocatechin gallate (EGCG)	25 µg/ml	whole life; start: L1	OP50	liquid S-medium		LD1 {ldIs7 [skn-1b/c::GFP + rol-6(su1006)]}	20°C
162	65064	Epigallocatechin gallate (EGCG)	25 µg/ml	whole life; start: L4	OP50	NGM agar		N2 (wild type)	20°C
162	65064	Epigallocatechin gallate (EGCG)	25 µg/ml	whole life; start: n.d.	OP50	NGM agar		N2 (wild type)	20°C	up		yes	stressor: 80 μM juglone; endpoint: survival; 48h of compound treatment
162	65064	Epigallocatechin gallate (EGCG)	25 µg/ml	whole life; start: n.d.	OP50	NGM agar		TJ375 {gpIs1 [hsp-16.2p::GFP]}	20°C
162	65064	Epigallocatechin gallate (EGCG)	25 µg/ml	whole life; start: n.d.	OP50	NGM agar		CF1553 {muIs84 [(pAD76)sod-3p::GFP + rol-6(su1006)]}	20°C
162	65064	Epigallocatechin gallate (EGCG)	25 µg/ml	whole life; start: n.d.	OP50	NGM agar		CL2166 {dvIs19 [(pAF15)gst-4p::GFP::NLS]}	20°C
162	65064	Epigallocatechin gallate (EGCG)	25 µg/ml	whole life; start: n.d.	OP50	NGM agar		TJ356 {zIs356 [daf-16p::daf-16a/b::GFP + rol-6(su1006)]}	20°C
162	65064	Epigallocatechin gallate (EGCG)	25 µg/ml	whole life; start: n.d.	OP50	NGM agar		EU1 [skn-1(zu67)/nT1 [unc-?(n754) let-?]]	20°C
162	65064	Epigallocatechin gallate (EGCG)	200 µM	48 h; start: unknown	OP50	NGM agar		TJ375 {gpIs1 [hsp-16.2p::GFP]}	20°C
162	65064	Epigallocatechin gallate (EGCG)	0.1 µg/ml	whole life; start: A1	OP50	NGM agar	FUDR	N2 (wild type)	20°C	up	172.9	yes	A3; Stressor: 500 µM juglone; endpoint: mean lifespan	up	13.1	yes	A3; Stressor: 35°C; endpoint: mean lifespan; percentual change of maximum survival = 11.76																									down	-1.8	no	Also no life extension at 25°C (data not shown)
162	65064	Epigallocatechin gallate (EGCG)	1 µg/ml	whole life; start: A1	OP50	NGM agar	FUDR	N2 (wild type)	20°C	up	177.7	yes	A3; Stressor: 500 µM juglone; endpoint: mean lifespan	up	8	yes	A3; Stressor: 35°C; endpoint: mean lifespan; percentual change of maximum survival = 11.76																									up	1.7	no	Also no life extension at 25°C (data not shown)
162	65064	Epigallocatechin gallate (EGCG)	10 µg/ml	whole life; start: A1	OP50	NGM agar	FUDR	N2 (wild type)	20°C	up	88.5	yes	A3; Stressor: 500 µM juglone; endpoint: mean lifespan	up	11.8	yes	A3; Stressor: 35°C; endpoint: mean lifespan; percentual change of maximum survival = 11.76																									up	1.8	no	Also no life extension at 25°C (data not shown)
162	65064	Epigallocatechin gallate (EGCG)	0.1 µg/ml	whole life; start: A1	OP50	NGM agar	FUDR	CF1553 {muIs84 [(pAD76)sod-3p::GFP + rol-6(su1006)]}	20°C
162	65064	Epigallocatechin gallate (EGCG)	0.1 µg/ml	whole life; start: A1	OP50	NGM agar	FUDR	CL2070 {dvIs70 [hsp-16.2p::GFP + rol-6(su1006)]}	20°C
163		EPs7630 (Pelargonium sidoides root extract)	40 µg/ml	whole life; start: L1	OP50	liquid S-medium		TJ375 {gpIs1 [hsp-16.2p::GFP]}	20°C
163		EPs7630 (Pelargonium sidoides root extract)	50 µg/ml	whole life; start: L1	OP50	liquid S-medium		TJ375 {gpIs1 [hsp-16.2p::GFP]}	20°C
163		EPs7630 (Pelargonium sidoides root extract)	100 µg/ml	whole life; start: L1	OP50	liquid S-medium		TJ375 {gpIs1 [hsp-16.2p::GFP]}	20°C
163		EPs7630 (Pelargonium sidoides root extract)	40 µg/ml	whole life; start: L1	OP50	liquid S-medium		N2 (wild type)	20°C	up	22.3	yes	A1; Stressor: 300 _x0002_µM juglone for 24 h; endpoint: survival
163		EPs7630 (Pelargonium sidoides root extract)	50 µg/ml	whole life; start: L1	OP50	liquid S-medium		N2 (wild type)	20°C	up	24	yes	A1; Stressor: 300 _x0002_µM juglone for 24 h; endpoint: survival
163		EPs7630 (Pelargonium sidoides root extract)	100 µg/ml	whole life; start: L1	OP50	liquid S-medium		N2 (wild type)	20°C	up		yes	A1; Stressor: 300 _x0002_µM juglone for 24 h; endpoint: survival
164		Elderberry juice (Sambucus nigra)	0.1 % (w/w)	whole life; start: A1	OP50	liquid NGM	10 mM glucose, Carbenicillin	N2 (wild type)	20°C					up		yes	A3; Stressor: 37°C; endpoint: mean lifespan
165		Eleutherococcus senticosus root extract	100 µg/ml	whole life; start: L4	OP50	NGM agar	FUDR	N2 (wild type)	20°C																																	up	5.34	yes		up	2.4	n.d.
165		Eleutherococcus senticosus root extract	250 µg/ml	whole life; start: L4	OP50	NGM agar	FUDR	N2 (wild type)	20°C	up	27.23	yes	A4; Stressor: 10 mM Paraquat for 4 days	up	22.18	yes	A4; Stressor: 35°C for 3 hours; Counting dead & alive 3 days after stress; when using 26°C as stressor, percentual change to control = 88.29 %					up	60.84	yes	A4; Stressor: UV with 1000 J/m2; Counting dead & alive 3 days after stress																	up	15.79	yes		up	12.02	n.d.
165		Eleutherococcus senticosus root extract	500 µg/ml	whole life; start: L4	OP50	NGM agar	FUDR	N2 (wild type)	20°C																																	up	7.46	yes		up	7.21	n.d.
165		Eleutherococcus senticosus root extract	1000 µg/ml	whole life; start: L4	OP50	NGM agar	FUDR	N2 (wild type)	20°C																																	down	-6.21	no		down	-4.81	n.d.
165		Eleutherococcus senticosus root extract	2500 µg/ml	whole life; start: L4	OP50	NGM agar	FUDR	N2 (wild type)	20°C																																	down	-22.94	yes		down	-13.46	n.d.
165		Eleutherococcus senticosus root extract	100 µg/ml	whole life; start: A5	OP50	NGM agar	FUDR	N2 (wild type)	20°C																																	up	7.9	yes
165		Eleutherococcus senticosus root extract	250 µg/ml	whole life; start: A5	OP50	NGM agar	FUDR	N2 (wild type)	20°C																																	up	11.7	yes
165		Eleutherococcus senticosus root extract	500 µg/ml	whole life; start: A5	OP50	NGM agar	FUDR	N2 (wild type)	20°C																																	none
165		Eleutherococcus senticosus root extract	1000 µg/ml	whole life; start: A5	OP50	NGM agar	FUDR	N2 (wild type)	20°C																																	down	-6.4	yes
165		Eleutherococcus senticosus root extract	250 µg/ml	whole life; start: L4	OP50	NGM agar	FUDR	TK22 [mev-1(kn1)]	20°C																																	up	9.19	yes
165		Eleutherococcus senticosus root extract	100 µg/ml	whole life; start: L4	OP50	NGM agar	FUDR	TJ356 {zIs356 [daf-16p::daf-16a/b::GFP + rol-6(su1006)]}	20°C
165		Eleutherococcus senticosus root extract	250 µg/ml	whole life; start: L4	OP50	NGM agar	FUDR	TJ356 {zIs356 [daf-16p::daf-16a/b::GFP + rol-6(su1006)]}	20°C
165		Eleutherococcus senticosus root extract	500 µg/ml	whole life; start: L4	OP50	NGM agar	FUDR	TJ356 {zIs356 [daf-16p::daf-16a/b::GFP + rol-6(su1006)]}	20°C
165		Eleutherococcus senticosus root extract	250 µg/ml	whole life; start: L4	OP50	NGM agar	FUDR	CL2070 {dvIs70 [hsp-16.2p::GFP + rol-6(su1006)]}	20°C
165		Eleutherococcus senticosus root extract	500 µg/ml	whole life; start: L4	OP50	NGM agar	FUDR	CL2070 {dvIs70 [hsp-16.2p::GFP + rol-6(su1006)]}	20°C
166	60703	Eliprodil	33 µM	whole life; start: A1	Ampicillin-resistant OP50 strain	liquid S-medium	Carbenicillin, Amphotericin B, FUDR	N2 (wild type)	20°C	up	51	yes	A5; Stressor: 100 mM paraquat for 24 h; endpoint: survival																													up	16	yes
167	5281855	Ellagic acid	50 µM	whole life; start: egg stage	OP50	NGM agar		N2 (wild type)	20°C																																	down	-4.3	no
167	5281855	Ellagic acid	25 µM	whole life; start: parental generation	OP50	NGM agar		N2 (wild type)	20°C	none		no	A6; Stressor: 0.8 mM H2O2 for 8 h; endpoint: survival	none		no	A6; Stressor: 35°C for 8 h; endpoint: survival																									up		no
167	5281855	Ellagic acid	50 µM	whole life; start: parental generation	OP50	NGM agar		N2 (wild type)	20°C	down		yes	A6; Stressor: 0.8 mM H2O2 for 8 h; endpoint: survival	none		no	A6; Stressor: 35°C for 8 h; endpoint: survival																									up		yes
167	5281855	Ellagic acid	100 µM	whole life; start: parental generation	OP50	NGM agar		N2 (wild type)	20°C	down		yes	A6; Stressor: 0.8 mM H2O2 for 8 h; endpoint: survival	none		no	A6; Stressor: 35°C for 8 h; endpoint: survival																									none		no
167	5281855	Ellagic acid	200 µM	whole life; start: parental generation	OP50	NGM agar		N2 (wild type)	20°C	down		yes	A6; Stressor: 0.8 mM H2O2 for 8 h; endpoint: survival	up		no	A6; Stressor: 35°C for 8 h; endpoint: survival																									none		no
167	5281855	Ellagic acid	300 µM	whole life; start: parental generation	OP50	NGM agar		N2 (wild type)	20°C	down		yes	A6; Stressor: 0.8 mM H2O2 for 8 h; endpoint: survival	down		yes	A6; Stressor: 35°C for 8 h; endpoint: survival																									down		yes
167	5281855	Ellagic acid	50 µM	whole life; start: parental generation	OP50	NGM agar		TK22 [mev-1(kn1)]	20°C																																	up		yes
167	5281855	Ellagic acid	50 µM	whole life; start: parental generation	OP50	NGM agar		DA465 [eat-2(ad465)]	20°C																																	none		no
167	5281855	Ellagic acid	50 µM	whole life; start: parental generation	OP50 until A6; from A6: OP50, heat-inactivated	NGM agar		N2 (wild type)	20°C																																	none		no
168		Endopleura uchi, water extract	50 µg/ml	whole life; start: L1	OP50	liquid S-medium		N2 (wild type)	20°C	up		yes	A2; stressor: 80 µM juglone for 24h starting at A1; endpoint: survival rate
168		Endopleura uchi, water extract	100 µg/ml	whole life; start: L1	OP50	liquid S-medium		N2 (wild type)	20°C	up		yes	A2; stressor: 80 µM juglone for 24h starting at A1; endpoint: survival rate
168		Endopleura uchi, water extract	200 µg/ml	whole life; start: L1	OP50	liquid S-medium		N2 (wild type)	20°C	up	185.19	yes	A2; stressor: 80 µM juglone for 24h starting at A1; endpoint: survival rate
168		Endopleura uchi, water extract	300 µg/ml	whole life; start: L1	OP50	liquid S-medium		BA17 [fem-1(hc17)]	25°C																																	up	33	yes
168		Endopleura uchi, water extract	50 µg/ml	whole life; start: L1	OP50	liquid S-medium		CF1038 [daf-16(mu86)]	20°C	none		no	A2; stressor: 80 µM juglone for 24h starting at A1; endpoint: survival rate
168		Endopleura uchi, water extract	100 µg/ml	whole life; start: L1	OP50	liquid S-medium		CF1038 [daf-16(mu86)]	20°C	down		no	A2; stressor: 80 µM juglone for 24h starting at A1; endpoint: survival rate
168		Endopleura uchi, water extract	200 µg/ml	whole life; start: L1	OP50	liquid S-medium		CF1038 [daf-16(mu86)]	20°C	down		no	A2; stressor: 80 µM juglone for 24h starting at A1; endpoint: survival rate
168		Endopleura uchi, water extract	300 µg/ml	whole life; start: L1	OP50	liquid S-medium		CF1038 [daf-16(mu86)]	20°C																																	none		no
168		Endopleura uchi, water extract	50 µg/ml	whole life; start: L1	OP50	liquid S-medium		GR1307 [daf-16(mgDf50)]	20°C	none		no	A2; stressor: 80 µM juglone for 24h starting at A1; endpoint: survival rate
168		Endopleura uchi, water extract	100 µg/ml	whole life; start: L1	OP50	liquid S-medium		GR1307 [daf-16(mgDf50)]	20°C	down		no	A2; stressor: 80 µM juglone for 24h starting at A1; endpoint: survival rate
168		Endopleura uchi, water extract	200 µg/ml	whole life; start: L1	OP50	liquid S-medium		GR1307 [daf-16(mgDf50)]	20°C	down		no	A2; stressor: 80 µM juglone for 24h starting at A1; endpoint: survival rate
168		Endopleura uchi, water extract	50 µg/ml	whole life; start: L1	OP50	liquid S-medium		CF1553 {muIs84 [(pAD76)sod-3p::GFP + rol-6(su1006)]}	20°C
168		Endopleura uchi, water extract	100 µg/ml	whole life; start: L1	OP50	liquid S-medium		CF1553 {muIs84 [(pAD76)sod-3p::GFP + rol-6(su1006)]}	20°C
168		Endopleura uchi, water extract	200 µg/ml	whole life; start: L1	OP50	liquid S-medium		CF1553 {muIs84 [(pAD76)sod-3p::GFP + rol-6(su1006)]}	20°C
168		Endopleura uchi, water extract	50 µg/ml	whole life; start: L4	OP50	liquid S-medium		TJ375 {gpIs1 [hsp-16.2p::GFP]}	20°C
168		Endopleura uchi, water extract	100 µg/ml	whole life; start: L4	OP50	liquid S-medium		TJ375 {gpIs1 [hsp-16.2p::GFP]}	20°C
168		Endopleura uchi, water extract	200 µg/ml	whole life; start: L4	OP50	liquid S-medium		TJ375 {gpIs1 [hsp-16.2p::GFP]}	20°C
168		Endopleura uchi, water extract	50 µg/ml	whole life; start: L1	OP50	liquid S-medium		AM141 {rmIs133 [unc-54p::Q40::YFP]}	20°C
168		Endopleura uchi, water extract	100 µg/ml	whole life; start: L1	OP50	liquid S-medium		AM141 {rmIs133 [unc-54p::Q40::YFP]}	20°C
168		Endopleura uchi, water extract	200 µg/ml	whole life; start: L1	OP50	liquid S-medium		AM141 {rmIs133 [unc-54p::Q40::YFP]}	20°C
168		Endopleura uchi, water extract	300 µg/ml	whole life; start: L4	OP50	n.d.		N2 (wild type)	20°C
168		Endopleura uchi, water extract	300 µg/ml	whole life; start: A1	OP50	NGM agar		N2 (wild type)	20°C
169		Erchen wan (TCM formula)	1.5 g/l	whole life; start: L4	OP50	NGM agar	FUDR	TK22 [mev-1(kn1)]	n.d.																																	down	-9.4	no
169		Erchen wan (TCM formula)	7.3 g/l	whole life; start: L4	OP50	NGM agar	FUDR	TK22 [mev-1(kn1)]	n.d.																																	down	-4	no
169		Erchen wan (TCM formula)	14.5 g/l	whole life; start: L4	OP50	NGM agar	FUDR	TK22 [mev-1(kn1)]	n.d.																																	down	-15.7	yes
169		Erchen wan (TCM formula)	1.5 g/l	whole life; start: L4	OP50	NGM agar	FUDR	N2 (wild type)	n.d.																																	up	21.8	yes
169		Erchen wan (TCM formula)	1.5 g/l	whole life; start: L1	OP50	NGM agar	FUDR	N2 (wild type)	n.d.	up	2.98	no	L1; stressor: 10 mM paraquat; endpoint: survival after 3.5 days	up	162.85	yes	A1; stressor: 35°C for 22.5 h; endpoint: survival
169		Erchen wan (TCM formula)	1.5 g/l	whole life; start: L1	OP50	NGM agar	FUDR	TK22 [mev-1(kn1)]	n.d.	up	58.88	yes	L1; stressor: 10 mM paraquat; endpoint: survival after 3.5 days	down	-66.92	yes	A1; stressor: 35°C for 28 h; endpoint: survival
170	3291	Ethosuximide	10 mM	whole life; start: L4	OP50, UV-inactivated	NGM agar	FUDR; ampicillin	N2 (wild type)	15°C
170	3291	Ethosuximide	30 mM	whole life; start: L4	OP50, UV-inactivated	NGM agar	FUDR; ampicillin	N2 (wild type)	15°C
170	3291	Ethosuximide	10 mM (UV-treated ethosuximide)	whole life; start: L4	OP50, UV-inactivated	NGM agar	FUDR; ampicillin	N2 (wild type)	15°C
170	3291	Ethosuximide	30 mM (UV-treated ethosuximide)	whole life; start: L4	OP50, UV-inactivated	NGM agar	FUDR; ampicillin	N2 (wild type)	15°C
170	3291	Ethosuximide	10 mM	whole life; start: L4	OP50, UV-inactivated	NGM agar	FUDR; ampicillin	N2 (wild type)	20°C
170	3291	Ethosuximide	30 mM	whole life; start: L4	OP50, UV-inactivated	NGM agar	FUDR; ampicillin	N2 (wild type)	20°C
170	3291	Ethosuximide	5 mM (UV-treated ethosuximide)	whole life; start: L4	OP50, UV-inactivated	NGM agar	FUDR; ampicillin	N2 (wild type)	20°C
170	3291	Ethosuximide	10 mM (UV-treated ethosuximide)	whole life; start: L4	OP50, UV-inactivated	NGM agar	FUDR; ampicillin	N2 (wild type)	20°C
170	3291	Ethosuximide	50 mM (UV-treated ethosuximide)	whole life; start: L4	OP50, UV-inactivated	NGM agar	FUDR; ampicillin	N2 (wild type)	20°C
170	3291	Ethosuximide	5 mM (heat-treated ethosuximide)	whole life; start: L4	OP50, UV-inactivated	NGM agar	FUDR; ampicillin	N2 (wild type)	20°C
170	3291	Ethosuximide	10 mM (heat-treated ethosuximide)	whole life; start: L4	OP50, UV-inactivated	NGM agar	FUDR; ampicillin	N2 (wild type)	20°C
170	3291	Ethosuximide	50 mM (heat-treated ethosuximide)	whole life; start: L4	OP50, UV-inactivated	NGM agar	FUDR; ampicillin	N2 (wild type)	20°C
170	3291	Ethosuximide	5 mM	whole life; start: L4	OP50, UV-inactivated	NGM agar	FUDR; ampicillin	N2 (wild type)	20°C
170	3291	Ethosuximide	10 mM	whole life; start: L4	OP50, UV-inactivated	NGM agar	FUDR; ampicillin	N2 (wild type)	20°C
170	3291	Ethosuximide	50 mM	whole life; start: L4	OP50, UV-inactivated	NGM agar	FUDR; ampicillin	N2 (wild type)	20°C
170	3291	Ethosuximide	30 mM (UV-treated ethosuximide)	whole life; start: L4	OP50, UV-inactivated	NGM agar	FUDR; ampicillin	N2 (wild type)	20°C
170	3291	Ethosuximide	10 mM	whole life; start: L4	OP50, UV-inactivated	NGM agar	FUDR; ampicillin	N2 (wild type)	25°C
170	3291	Ethosuximide	30 mM	whole life; start: L4	OP50, UV-inactivated	NGM agar	FUDR; ampicillin	N2 (wild type)	25°C
170	3291	Ethosuximide	10 mM (UV-treated ethosuximide)	whole life; start: L4	OP50, UV-inactivated	NGM agar	FUDR; ampicillin	N2 (wild type)	25°C
170	3291	Ethosuximide	30 mM (UV-treated ethosuximide)	whole life; start: L4	OP50, UV-inactivated	NGM agar	FUDR; ampicillin	N2 (wild type)	25°C
170	3291	Ethosuximide	10 mM	whole life; start: L4	OP50, heat-inactivated until L4; from A1: no food	NGM agar	FUDR; ampicillin	N2 (wild type)	15°C
170	3291	Ethosuximide	30 mM	whole life; start: L4	OP50, heat-inactivated until L4; from A1: no food	NGM agar	FUDR; ampicillin	N2 (wild type)	15°C
170	3291	Ethosuximide	10 mM (UV-treated ethosuximide)	whole life; start: L4	OP50, heat-inactivated until L4; from A1: no food	NGM agar	FUDR; ampicillin	N2 (wild type)	15°C
170	3291	Ethosuximide	30 mM (UV-treated ethosuximide)	whole life; start: L4	OP50, heat-inactivated until L4; from A1: no food	NGM agar	FUDR; ampicillin	N2 (wild type)	15°C
170	3291	Ethosuximide	70 mM	whole life; start: L4	OP50, UV-inactivated	NGM agar	FUDR; ampicillin	N2 (wild type)	20°C
170	3291	Ethosuximide	80 mM	whole life; start: L4	OP50, UV-inactivated	NGM agar	FUDR; ampicillin	N2 (wild type)	20°C
170	3291	Ethosuximide	85 mM	whole life; start: L4	OP50, UV-inactivated	NGM agar	FUDR; ampicillin	N2 (wild type)	20°C
170	3291	Ethosuximide	10 mM	whole life; start: L4	OP50, UV-inactivated	NGM agar	FUDR; ampicillin	PR802 [osm-3(p802)]	20°C
170	3291	Ethosuximide	30 mM	whole life; start: L4	OP50, UV-inactivated	NGM agar	FUDR; ampicillin	PR802 [osm-3(p802)]	20°C
170	3291	Ethosuximide	70 mM	whole life; start: L4	OP50, UV-inactivated	NGM agar	FUDR; ampicillin	PR802 [osm-3(p802)]	20°C
170	3291	Ethosuximide	80 mM	whole life; start: L4	OP50, UV-inactivated	NGM agar	FUDR; ampicillin	PR802 [osm-3(p802)]	20°C
170	3291	Ethosuximide	85 mM	whole life; start: L4	OP50, UV-inactivated	NGM agar	FUDR; ampicillin	PR802 [osm-3(p802)]	20°C
170	3291	Ethosuximide	10 mM	whole life; start: L4	OP50, UV-inactivated	NGM agar	FUDR; ampicillin	PR801 [che-3(p801)]	20°C
170	3291	Ethosuximide	30 mM	whole life; start: L4	OP50, UV-inactivated	NGM agar	FUDR; ampicillin	PR801 [che-3(p801)]	20°C
170	3291	Ethosuximide	70 mM	whole life; start: L4	OP50, UV-inactivated	NGM agar	FUDR; ampicillin	PR801 [che-3(p801)]	20°C
170	3291	Ethosuximide	80 mM	whole life; start: L4	OP50, UV-inactivated	NGM agar	FUDR; ampicillin	PR801 [che-3(p801)]	20°C
170	3291	Ethosuximide	85 mM	whole life; start: L4	OP50, UV-inactivated	NGM agar	FUDR; ampicillin	PR801 [che-3(p801)]	20°C
170	3291	Ethosuximide	10 mM	whole life; start: L4	OP50, UV-inactivated	NGM agar	FUDR; ampicillin	unknown strain [che-3(am165)]	20°C
170	3291	Ethosuximide	30 mM	whole life; start: L4	OP50, UV-inactivated	NGM agar	FUDR; ampicillin	unknown strain [che-3(am165)]	20°C
170	3291	Ethosuximide	70 mM	whole life; start: L4	OP50, UV-inactivated	NGM agar	FUDR; ampicillin	unknown strain [che-3(am165)]	20°C
170	3291	Ethosuximide	80 mM	whole life; start: L4	OP50, UV-inactivated	NGM agar	FUDR; ampicillin	unknown strain [che-3(am165)]	20°C
170	3291	Ethosuximide	85 mM	whole life; start: L4	OP50, UV-inactivated	NGM agar	FUDR; ampicillin	unknown strain [che-3(am165)]	20°C
170	3291	Ethosuximide	10 mM (UV-treated ethosuximide)	whole life; start: L4	OP50, UV-inactivated	NGM agar	FUDR; ampicillin	PR802 [osm-3(p802)]	20°C
170	3291	Ethosuximide	30 mM (UV-treated ethosuximide)	whole life; start: L4	OP50, UV-inactivated	NGM agar	FUDR; ampicillin	PR802 [osm-3(p802)]	20°C
170	3291	Ethosuximide	10 mM (UV-treated ethosuximide)	whole life; start: L4	OP50, UV-inactivated	NGM agar	FUDR; ampicillin	PR801 [che-3(p801)]	20°C
170	3291	Ethosuximide	30 mM (UV-treated ethosuximide)	whole life; start: L4	OP50, UV-inactivated	NGM agar	FUDR; ampicillin	PR801 [che-3(p801)]	20°C
170	3291	Ethosuximide	10 mM (UV-treated ethosuximide)	whole life; start: L4	OP50, UV-inactivated	NGM agar	FUDR; ampicillin	unknown strain [che-3(am165)]	20°C
170	3291	Ethosuximide	30 mM (UV-treated ethosuximide)	whole life; start: L4	OP50, UV-inactivated	NGM agar	FUDR; ampicillin	unknown strain [che-3(am165)]	20°C
170	3291	Ethosuximide	2 mg/ml	whole life; start: parental generation	OP50	NGM agar		N2 (wild type)	20°C																																	up	13	yes		up	24	yes
170	3291	Ethosuximide	4 mg/ml	whole life; start: parental generation	OP50	NGM agar		N2 (wild type)	20°C																																	up	17	yes		up	22	yes
170	3291	Ethosuximide	4 mg/ml	whole life; start: parental generation	OP50	NGM agar		N2 (wild type)	15°C																																	up	35	yes		up	37	yes
170	3291	Ethosuximide	4 mg/ml	whole life; start: parental generation	OP50, UV-inactivated	NGM agar		N2 (wild type)	20°C																																	up	14	yes		down	-2	no
170	3291	Ethosuximide	2 mg/ml	whole life; start: parental generation	OP50	NGM agar		DR26 [daf-16(m26)]	20°C																																	up	16	yes		up	7	yes
170	3291	Ethosuximide	0.5 mg/ml	whole life; start: parental generation	OP50	NGM agar		CF1038 [daf-16(mu86)]	20°C																																	up	11	yes		up	8	yes
170	3291	Ethosuximide	4 mg/ml	whole life; start: parental generation	OP50	NGM agar		CB1370 [daf-2(e1370)]	20°C																																	up	14	yes		up	8	yes
170	3291	Ethosuximide	2 mg/ml	whole life; start: parental generation	OP50	NGM agar		unknown strain [unc-31(e928)]	20°C																																	up	20	yes		up	23	yes
170	3291	Ethosuximide	2 mg/ml	whole life; start: parental generation	OP50	NGM agar		CB246 [unc-64(e246)]	20°C																																	up	8	yes		up	2	yes
170	3291	Ethosuximide	4 mg/ml	whole life; start: parental generation	OP50	NGM agar		unknown strain [aex-3(ad418)]	20°C																																	up	13	yes		up	18	yes
170	3291	Ethosuximide	2 mg/ml	whole life; start: parental generation	OP50	NGM agar		PR802 [osm-3(p802)]	20°C																																	up	9	no		up	6	no
170	3291	Ethosuximide	2 mg/ml	whole life; start: L4	OP50	NGM agar		N2 (wild type)	20°C
171	3363	FUdR (5-fluoro 2-deoxyuridine)	100 µg/ml	whole life; start: A1	OP50	NGM agar		N2 (wild type)	25°C					up		yes	A1; Stressor: 35°C; endpoint: mean lifespan																									up		yes		none		n.d.
171	3363	FUdR (5-fluoro 2-deoxyuridine)	5 µg/ml	whole life; start: A1	OP50	NGM agar		HE250 [unc-52(e669su250)]	25°C
171	3363	FUdR (5-fluoro 2-deoxyuridine)	10 µg/ml	whole life; start: A1	OP50	NGM agar		HE250 [unc-52(e669su250)]	25°C
171	3363	FUdR (5-fluoro 2-deoxyuridine)	15 µg/ml	whole life; start: A1	OP50	NGM agar		HE250 [unc-52(e669su250)]	25°C
171	3363	FUdR (5-fluoro 2-deoxyuridine)	100 µg/ml	whole life; start: A1	OP50	NGM agar		HE250 [unc-52(e669su250)]	25°C
171	3363	FUdR (5-fluoro 2-deoxyuridine)	5 µg/ml	whole life; start: A1	OP50	NGM agar		CL4176 {smg-1(cc546); dvIs27 [myo-3p::A-Beta (1-42)::let-851 3'UTR) + rol-6(su1006)]}	25°C
171	3363	FUdR (5-fluoro 2-deoxyuridine)	10 µg/ml	whole life; start: A1	OP50	NGM agar		CL4176 {smg-1(cc546); dvIs27 [myo-3p::A-Beta (1-42)::let-851 3'UTR) + rol-6(su1006)]}	25°C
171	3363	FUdR (5-fluoro 2-deoxyuridine)	15 µg/ml	whole life; start: A1	OP50	NGM agar		CL4176 {smg-1(cc546); dvIs27 [myo-3p::A-Beta (1-42)::let-851 3'UTR) + rol-6(su1006)]}	25°C
171	3363	FUdR (5-fluoro 2-deoxyuridine)	100 µg/ml	whole life; start: A1	OP50	NGM agar		CL4176 {smg-1(cc546); dvIs27 [myo-3p::A-Beta (1-42)::let-851 3'UTR) + rol-6(su1006)]}	25°C
171	3363	FUdR (5-fluoro 2-deoxyuridine)	100 µg/ml	start: L4; stop: A1	OP50	NGM agar		AM141 {rmIs133 [unc-54p::Q40::YFP]}	25°C
171	3363	FUdR (5-fluoro 2-deoxyuridine)	100 µg/ml	whole life; start: A1	OP50	NGM agar		N2 (wild type)	20°C					up		yes	A1; Stressor: 35°C; endpoint: mean lifespan																									none		no
171	3363	FUdR (5-fluoro 2-deoxyuridine)	100 µg/ml	whole life; start: A1	OP50	NGM agar		CL2070 {dvIs70 [hsp-16.2p::GFP + rol-6(su1006)]}	20°C
171	3363	FUdR (5-fluoro 2-deoxyuridine)	100 µg/ml	whole life; start: A1	OP50	NGM agar		CB4037 [glp-1(e2141)]	25°C					down		no	A1; Stressor: 35°C; endpoint: mean lifespan
171	3363	FUdR (5-fluoro 2-deoxyuridine)	100 µg/ml	whole life; start: A1	OP50	NGM agar		AA86 [daf-12(rh61rh411)]	20°C					up		yes	A1; Stressor: 35°C; endpoint: mean lifespan
171	3363	FUdR (5-fluoro 2-deoxyuridine)	100 µg/ml	whole life; start: A1	OP50	NGM agar		CF1038 [daf-16(mu86)]	20°C					up		yes	A1; Stressor: 35°C; endpoint: mean lifespan																									up		yes
171	3363	FUdR (5-fluoro 2-deoxyuridine)	100 µg/ml	whole life; start: A1	OP50	NGM agar		BX165 [nhr-80(tm1011)]	20°C					up		yes	A1; Stressor: 35°C; endpoint: mean lifespan
171	3363	FUdR (5-fluoro 2-deoxyuridine)	100 µg/ml	whole life; start: A1	OP50	NGM agar		PS3551 [hsf-1(sy441)]	20°C					up		yes	A1; Stressor: 35°C; endpoint: mean lifespan
171	3363	FUdR (5-fluoro 2-deoxyuridine)	100 µg/ml	whole life; start: A1	OP50	NGM agar		BA17 [fem-1(hc17)]	25°C					none		no	A1; Stressor: 35°C; endpoint: mean lifespan
171	3363	FUdR (5-fluoro 2-deoxyuridine)	100 µg/ml	whole life; start: A1	OP50	NGM agar		CB3844 [fem-3(e2006)]	25°C					none		no	A1; Stressor: 35°C; endpoint: mean lifespan																									none		no		no		n.d.
171	3363	FUdR (5-fluoro 2-deoxyuridine)	100 µg/ml	whole life; start: A1	OP50	NGM agar		CB3844 [fem-3(e2006)]; mated	25°C					up		yes	A1; Stressor: 35°C; endpoint: mean lifespan
171	3363	FUdR (5-fluoro 2-deoxyuridine)	100 µg/ml	whole life; start: A1	OP50	NGM agar		BA24 [fer-1(hc24)]	25°C					up		yes	A1; Stressor: 35°C; endpoint: mean lifespan
171	3363	FUdR (5-fluoro 2-deoxyuridine)	100 µg/ml	whole life; start: A1	OP50	NGM agar		BA6 [fer-6(hc6)]	25°C					up		yes	A1; Stressor: 35°C; endpoint: mean lifespan
171	3363	FUdR (5-fluoro 2-deoxyuridine)	100 µg/ml	whole life; start: A1	OP50	NGM agar		BA671 [spe-9(hc88)]	25°C					up		yes	A1; Stressor: 35°C; endpoint: mean lifespan
172		Fermented Rooibos leaves extract (Aspalathus linearis)	0.1 % (w/w)	whole life; start: A1	OP50	liquid NGM	10 mM glucose, Carbenicillin	N2 (wild type)	20°C					none		no	A3; Stressor: 37°C; endpoint: mean lifespan
173	64927	Flavonoid fraction of EGb 761	100 µg/ml	whole life; start: L1	OP50	NGM agar		CL2070 {dvIs70 [hsp-16.2p::GFP + rol-6(su1006)]}	20°C
174	3386	fluoxetine	1 µM	whole life; start: egg stage	OP50	NGM agar		CL2006 {dvIs2 [pCL12(unc-54/human Abeta peptide 1-42 minigene) + pRF4]}	20°C
174	3386	fluoxetine	10 µM	whole life; start: egg stage	OP50	NGM agar		CL2006 {dvIs2 [pCL12(unc-54/human Abeta peptide 1-42 minigene) + pRF4]}	20°C																																	none
174	3386	fluoxetine	100 µM	whole life; start: egg stage	OP50	NGM agar		CL2006 {dvIs2 [pCL12(unc-54/human Abeta peptide 1-42 minigene) + pRF4]}	20°C																																	up		yes
174	3386	fluoxetine	1000 µM	whole life; start: egg stage	OP50	NGM agar		CL2006 {dvIs2 [pCL12(unc-54/human Abeta peptide 1-42 minigene) + pRF4]}	20°C																																	none
174	3386	fluoxetine	1000 µM	whole life; start: egg stage	HT115 (DE3) with RNAi-vector against daf-16	NGM agar		CL2006 {dvIs2 [pCL12(unc-54/human Abeta peptide 1-42 minigene) + pRF4]}	20°C
174	3386	fluoxetine	1000 µM	whole life; start: egg stage	HT115 (DE3) with RNAi-vector against hsf-1	NGM agar		CL2006 {dvIs2 [pCL12(unc-54/human Abeta peptide 1-42 minigene) + pRF4]}	20°C
174	3386	fluoxetine	1000 µM	whole life; start: egg stage	HT115 (DE3) with RNAi-vector against tph-1	NGM agar		CL2006 {dvIs2 [pCL12(unc-54/human Abeta peptide 1-42 minigene) + pRF4]}	20°C
174	3386	fluoxetine	1000 µM	whole life; start: egg stage	OP50	NGM agar		TJ356 {zIs356 [daf-16p::daf-16a/b::GFP + rol-6(su1006)]}	20°C
174	3386	fluoxetine	1000 µM	whole life; start: egg stage	OP50	NGM agar		N2 (wild type)	20°C					up	38	yes	A1; Stressor: 35°C for 7 hours
174	3386	fluoxetine	1000 µM	whole life; start: egg stage	OP50	NGM agar		unknown strain [daf-16 deletion mutant]	20°C					none		no	A1; Stressor: 35°C for 7 hours
175	135398658	folic acid	10 µM	whole life; start: egg stage	OP50	NGM agar	FUDR	N2 (wild type)	20°C																																	up	17.14	yes		up	27.44	n.d.
175	135398658	folic acid	25 µM	whole life; start: egg stage	OP50	NGM agar	FUDR	N2 (wild type)	20°C																																	up	26.57	yes		up	48.4	n.d.
175	135398658	folic acid	50 µM	whole life; start: egg stage	OP50	NGM agar	FUDR	N2 (wild type)	20°C																																	up	0.24	no		down	-9.68	n.d.
175	135398658	folic acid	100 µM	whole life; start: egg stage	OP50	NGM agar	FUDR	N2 (wild type)	20°C																																	none		n.d.
175	135398658	folic acid	250 µM	whole life; start: egg stage	OP50	NGM agar	FUDR	N2 (wild type)	20°C																																	down		n.d.
175	135398658	folic acid	500 µM	whole life; start: egg stage	OP50	NGM agar	FUDR	N2 (wild type)	20°C																																	down		n.d.
175	135398658	folic acid	1 mM	whole life; start: egg stage	OP50	NGM agar	FUDR	N2 (wild type)	20°C																																	down		n.d.
175	135398658	folic acid	25 µM	whole life; start: egg stage	OP50, heat-inactivated	NGM agar	FUDR	N2 (wild type)	20°C																																	up	14.97	yes		up	14.16	n.d.
175	135398658	folic acid	25 µM	whole life; start: egg stage	OP50	NGM agar		N2 (wild type)	20°C	up		yes	A2; stressor: 250 µM juglone for 6 h; endpoint: survival	none		no	A2; stressor: 35°C for 3 h; endpoint: survival
175	135398658	folic acid	25 µM	whole life; start: egg stage	OP50	NGM agar	FUDR	TK22 [mev-1(kn1)]	20°C																																	up	13.29	yes		up	16.37	n.d.
175	135398658	folic acid	25 µM	whole life; start: egg stage	OP50	NGM agar	FUDR	DA1116 [eat-2(ad1116)]	20°C																																	up	0.83	no		none		n.d.
175	135398658	folic acid	25 µM	whole life; start: egg stage	OP50	NGM agar	FUDR	GR1307 [daf-16(mgDf50)]	20°C																																	up	1.03	no		up	11.9	n.d.
175	135398658	folic acid	25 µM	whole life; start: egg stage	OP50	NGM agar	FUDR	VC199 [sir-2.1(ok434)]	20°C																																	down	-0.32	no		down	-4.23	n.d.
175	135398658	folic acid	25 µM	whole life; start: egg stage	OP50	NGM agar	FUDR	EU31 [skn-1(zu135)/nT1 [unc-?(n754) let-?]]	20°C																																	up	3.85	no		up	3.49	n.d.
175	135398658	folic acid	25 µM	whole life; start: egg stage	OP50	NGM agar		CL2166 {dvIs19 [(pAF15)gst-4p::GFP::NLS]}	20°C
175	135398658	folic acid	25 µM	whole life; start: egg stage	OP50	NGM agar		CF1553 {muIs84 [(pAD76)sod-3p::GFP + rol-6(su1006)]}	20°C
176	370	gallic acid	100 µM	whole life; start: parental generation	OP50	NGM agar		N2 (wild type)	20°C	none		no	A6; Stressor: 0.8 mM H2O2 for 8 h; endpoint: survival	up		no	A6; Stressor: 35°C for 8 h; endpoint: survival																									up		yes
176	370	gallic acid	200 µM	whole life; start: parental generation	OP50	NGM agar		N2 (wild type)	20°C	none		no	A6; Stressor: 0.8 mM H2O2 for 8 h; endpoint: survival	up		no	A6; Stressor: 35°C for 8 h; endpoint: survival																									up		yes
176	370	gallic acid	300 µM	whole life; start: parental generation	OP50	NGM agar		N2 (wild type)	20°C	none		no	A6; Stressor: 0.8 mM H2O2 for 8 h; endpoint: survival	up		no	A6; Stressor: 35°C for 8 h; endpoint: survival																									up		yes
176	370	gallic acid	400 µM	whole life; start: parental generation	OP50	NGM agar		N2 (wild type)	20°C	none		no	A6; Stressor: 0.8 mM H2O2 for 8 h; endpoint: survival	up		yes	A6; Stressor: 35°C for 8 h; endpoint: survival																									up		yes
176	370	gallic acid	800 µM	whole life; start: parental generation	OP50	NGM agar		N2 (wild type)	20°C	none		no	A6; Stressor: 0.8 mM H2O2 for 8 h; endpoint: survival	up		yes	A6; Stressor: 35°C for 8 h; endpoint: survival																									up		no
176	370	gallic acid	300 µM	whole life; start: parental generation	OP50	NGM agar		TK22 [mev-1(kn1)]	20°C																																	up		yes
176	370	gallic acid	300 µM	whole life; start: parental generation	OP50	NGM agar		DA465 [eat-2(ad465)]	20°C																																	up	7	no
176	370	gallic acid	300 µM	whole life; start: parental generation	OP50 until A6; from A6: OP50, heat-inactivated	NGM agar		N2 (wild type)	20°C																																	none		no
177	5288382	geldanamycin	20 µM	whole life; start: L4	OP50, ethanol- and UV-inactivated	NGM agar	FUDR	N2 (wild type)	20°C																																	up	1.98	no
177	5288382	geldanamycin	20 µM	whole life; start: L4	OP50, ethanol- and UV-inactivated	NGM agar	FUDR	DA465 [eat-2(ad465)]	20°C																																	up	6.89	no
178	5280961	Genistein	50 µM	whole life; start: unknown	OP50	NGM agar		N2 (wild type)	20°C	up		no	A7; stressor: 85 mM paraquat; endpoint: survival	up		no	A4; stressor: 36°C; endpoint: survival																									up		yes
178	5280961	Genistein	100 µM	whole life; start: unknown	OP50	NGM agar		N2 (wild type)	20°C	up		yes	A7; stressor: 85 mM paraquat; endpoint: survival	up	68.4	yes	A4; stressor: 36°C; endpoint: survival																									up	27.9	yes
178	5280961	Genistein	50 µM	whole life; start: unknown	OP50	NGM agar		CF1553 {muIs84 [(pAD76)sod-3p::GFP + rol-6(su1006)]}	20°C
178	5280961	Genistein	100 µM	whole life; start: unknown	OP50	NGM agar		CF1553 {muIs84 [(pAD76)sod-3p::GFP + rol-6(su1006)]}	20°C
178	5280961	Genistein	50 µM	whole life; start: unknown	OP50	NGM agar		CL2070 {dvIs70 [hsp-16.2p::GFP + rol-6(su1006)]}	20°C
178	5280961	Genistein	100 µM	whole life; start: unknown	OP50	NGM agar		CL2070 {dvIs70 [hsp-16.2p::GFP + rol-6(su1006)]}	20°C
179	64927	Ginkgo biloba leaf extract EGb 761	100 µg/ml	whole life; start: L1	OP50	NGM agar		PD4251 {dpy-20(e1282); ccIs4251 [(pSAK2) myo-3p::GFP::LacZ::NLS + (pSAK4) myo-3p::mitochondrial GFP + dpy-20(+)]}	20°C																																	up	9	yes
179	64927	Ginkgo biloba leaf extract EGb 761	100 µg/ml	whole life; start: L1	OP50	NGM agar		N2 (wild type)	20°C
179	64927	Ginkgo biloba leaf extract EGb 761	10 µg/ml	whole life; start: L1	OP50	NGM agar		N2 (wild type)	20°C
179	64927	Ginkgo biloba leaf extract EGb 761	500 µg/ml	whole life; start: L1	OP50	NGM agar		N2 (wild type)	20°C
179	64927	Ginkgo biloba leaf extract EGb 761	100 µg/ml	whole life; start: egg stage	OP50	NGM agar		N2 (wild type)	20°C																																	up	31.9	yes
179	64927	Ginkgo biloba leaf extract EGb 761	100 µg/ml	whole life; start: L1	OP50	NGM agar		CL4176 {smg-1(cc546); dvIs27 [myo-3p::A-Beta (1-42)::let-851 3'UTR) + rol-6(su1006)]}	16°C
179	64927	Ginkgo biloba leaf extract EGb 761	100 µg/ml	whole life; start: L1	OP50	NGM agar		CL2355 {smg-1(cc546); dvIs50 [pCL45 (snb-1::Abeta 1-42::3' UTR(long) + mtl-2::GFP]}	16°C
179	64927	Ginkgo biloba leaf extract EGb 761	1 mg/mL	whole life; start: egg stage	OP50	NGM agar	Gentamycin	CL4176 {smg-1(cc546); dvIs27 [myo-3p::A-Beta (1-42)::let-851 3'UTR) + rol-6(su1006)]}	20°C
179	64927	Ginkgo biloba leaf extract EGb 761	1 mg/mL	whole life; start: egg stage	OP50	NGM agar	Gentamycin	N2 (wild type)	20°C	up		yes	L4; stressor: 300 µM juglone; endpoint: survival
179	64927	Ginkgo biloba leaf extract EGb 761	100 µg/ml	whole life; start: L1	OP50	NGM agar		CL2070 {dvIs70 [hsp-16.2p::GFP + rol-6(su1006)]}	20°C	up	21.74	n.d.	A1; Stressor: 160 µM Juglone	up	224	n.d.	A1; Stressor: 35°C for 15 h
179	64927	Ginkgo biloba leaf extract EGb 761	100 µg/ml	whole life; start: A1	OP50	NGM agar		N2 (wild type)	22 °C	up	33	yes	A1; Stressor: 472 µM Juglone; 17% increase in maximum survival; increased survival also in wild type worms after 40 µM Juglone exposure	up	25	yes	A1; Stressor: 35°C; 7.69% increase in maximum survival																													up	11.11
179	64927	Ginkgo biloba leaf extract EGb 761	100 µg/ml	whole life; start: A1	OP50	NGM agar		TK22 [mev-1(kn1)]	22 °C	up	33	yes	A1; Stressor: 472 µM Juglone; 20% increase in maximum survival	up	11	yes	A1; Stressor: 35°C; 15.38% increase in maximum survival
180	65243	Ginkgolide B	50 µg/ml	whole life; start: A1	OP50	NGM agar		N2 (wild type)	22 °C																																					up	5.56
181		Ginseng roots extract (Panax ginseng)	0.1 % (w/w)	whole life; start: A1	OP50	liquid NGM	10 mM glucose, Carbenicillin	N2 (wild type)	20°C					up		yes	A3; Stressor: 37°C; endpoint: mean lifespan
182		Glochidion zeylanicum, hexane extract	25 µg/ml	whole life; start: n.d.	OP50	NGM agar		BA17 [fem-1(hc17)]	25°C
182		Glochidion zeylanicum, hexane extract	50 µg/ml	whole life; start: n.d.	OP50	NGM agar		BA17 [fem-1(hc17)]	25°C
182		Glochidion zeylanicum, hexane extract	100 µg/ml	whole life; start: n.d.	OP50	NGM agar		BA17 [fem-1(hc17)]	25°C
182		Glochidion zeylanicum, hexane extract	25 µg/ml	whole life; start: n.d.	OP50	NGM agar		N2 (wild type)	20°C	up		yes	stressor: 80 μM juglone; endpoint: survival; 48h of compound treatment																													none		no
182		Glochidion zeylanicum, hexane extract	50 µg/ml	whole life; start: n.d.	OP50	NGM agar		N2 (wild type)	20°C	up		no	stressor: 80 μM juglone; endpoint: survival; 48h of compound treatment																													none		no
182		Glochidion zeylanicum, hexane extract	100 µg/ml	whole life; start: n.d.	OP50	NGM agar		N2 (wild type)	20°C	up		no	stressor: 80 μM juglone; endpoint: survival; 48h of compound treatment																													up	10.01	yes
182		Glochidion zeylanicum, hexane extract	25 µg/ml	whole life; start: n.d.	OP50	NGM agar		TJ375 {gpIs1 [hsp-16.2p::GFP]}	20°C
182		Glochidion zeylanicum, hexane extract	50 µg/ml	whole life; start: n.d.	OP50	NGM agar		TJ375 {gpIs1 [hsp-16.2p::GFP]}	20°C
182		Glochidion zeylanicum, hexane extract	100 µg/ml	whole life; start: n.d.	OP50	NGM agar		TJ375 {gpIs1 [hsp-16.2p::GFP]}	20°C
182		Glochidion zeylanicum, hexane extract	25 µg/ml	whole life; start: n.d.	OP50	NGM agar		CF1553 {muIs84 [(pAD76)sod-3p::GFP + rol-6(su1006)]}	20°C
182		Glochidion zeylanicum, hexane extract	50 µg/ml	whole life; start: n.d.	OP50	NGM agar		CF1553 {muIs84 [(pAD76)sod-3p::GFP + rol-6(su1006)]}	20°C
182		Glochidion zeylanicum, hexane extract	100 µg/ml	whole life; start: n.d.	OP50	NGM agar		CF1553 {muIs84 [(pAD76)sod-3p::GFP + rol-6(su1006)]}	20°C
182		Glochidion zeylanicum, hexane extract	25 µg/ml	whole life; start: n.d.	OP50	NGM agar		CL2166 {dvIs19 [(pAF15)gst-4p::GFP::NLS]}	20°C
182		Glochidion zeylanicum, hexane extract	50 µg/ml	whole life; start: n.d.	OP50	NGM agar		CL2166 {dvIs19 [(pAF15)gst-4p::GFP::NLS]}	20°C
182		Glochidion zeylanicum, hexane extract	100 µg/ml	whole life; start: n.d.	OP50	NGM agar		CL2166 {dvIs19 [(pAF15)gst-4p::GFP::NLS]}	20°C
182		Glochidion zeylanicum, hexane extract	25 µg/ml	whole life; start: n.d.	OP50	NGM agar		TJ356 {zIs356 [daf-16p::daf-16a/b::GFP + rol-6(su1006)]}	20°C
182		Glochidion zeylanicum, hexane extract	50 µg/ml	whole life; start: n.d.	OP50	NGM agar		TJ356 {zIs356 [daf-16p::daf-16a/b::GFP + rol-6(su1006)]}	20°C
182		Glochidion zeylanicum, hexane extract	100 µg/ml	whole life; start: n.d.	OP50	NGM agar		TJ356 {zIs356 [daf-16p::daf-16a/b::GFP + rol-6(su1006)]}	20°C
182		Glochidion zeylanicum, hexane extract	25 µg/ml	whole life; start: n.d.	OP50	NGM agar		EU1 [skn-1(zu67)/nT1 [unc-?(n754) let-?]]	20°C
182		Glochidion zeylanicum, hexane extract	50 µg/ml	whole life; start: n.d.	OP50	NGM agar		EU1 [skn-1(zu67)/nT1 [unc-?(n754) let-?]]	20°C
182		Glochidion zeylanicum, hexane extract	100 µg/ml	whole life; start: n.d.	OP50	NGM agar		EU1 [skn-1(zu67)/nT1 [unc-?(n754) let-?]]	20°C
183		Glochidion zeylanicum, methanol extract	1 µg/ml	whole life; start: n.d.	OP50	NGM agar		BA17 [fem-1(hc17)]	25°C
183		Glochidion zeylanicum, methanol extract	2.5 µg/ml	whole life; start: n.d.	OP50	NGM agar		BA17 [fem-1(hc17)]	25°C
183		Glochidion zeylanicum, methanol extract	5 µg/ml	whole life; start: n.d.	OP50	NGM agar		BA17 [fem-1(hc17)]	25°C
183		Glochidion zeylanicum, methanol extract	1 µg/ml	whole life; start: n.d.	OP50	NGM agar		N2 (wild type)	20°C	up		yes	stressor: 80 μM juglone; endpoint: survival; 48h of compound treatment																													up	7.98	yes
183		Glochidion zeylanicum, methanol extract	2.5 µg/ml	whole life; start: n.d.	OP50	NGM agar		N2 (wild type)	20°C	up		yes	stressor: 80 μM juglone; endpoint: survival; 48h of compound treatment																													none		no
183		Glochidion zeylanicum, methanol extract	5 µg/ml	whole life; start: n.d.	OP50	NGM agar		N2 (wild type)	20°C	up		no	stressor: 80 μM juglone; endpoint: survival; 48h of compound treatment																													up	8.75	yes
183		Glochidion zeylanicum, methanol extract	1 µg/ml	whole life; start: n.d.	OP50	NGM agar		TJ375 {gpIs1 [hsp-16.2p::GFP]}	20°C
183		Glochidion zeylanicum, methanol extract	2.5 µg/ml	whole life; start: n.d.	OP50	NGM agar		TJ375 {gpIs1 [hsp-16.2p::GFP]}	20°C
183		Glochidion zeylanicum, methanol extract	5 µg/ml	whole life; start: n.d.	OP50	NGM agar		TJ375 {gpIs1 [hsp-16.2p::GFP]}	20°C
183		Glochidion zeylanicum, methanol extract	1 µg/ml	whole life; start: n.d.	OP50	NGM agar		CF1553 {muIs84 [(pAD76)sod-3p::GFP + rol-6(su1006)]}	20°C
183		Glochidion zeylanicum, methanol extract	2.5 µg/ml	whole life; start: n.d.	OP50	NGM agar		CF1553 {muIs84 [(pAD76)sod-3p::GFP + rol-6(su1006)]}	20°C
183		Glochidion zeylanicum, methanol extract	5 µg/ml	whole life; start: n.d.	OP50	NGM agar		CF1553 {muIs84 [(pAD76)sod-3p::GFP + rol-6(su1006)]}	20°C
183		Glochidion zeylanicum, methanol extract	1 µg/ml	whole life; start: n.d.	OP50	NGM agar		CL2166 {dvIs19 [(pAF15)gst-4p::GFP::NLS]}	20°C
183		Glochidion zeylanicum, methanol extract	2.5 µg/ml	whole life; start: n.d.	OP50	NGM agar		CL2166 {dvIs19 [(pAF15)gst-4p::GFP::NLS]}	20°C
183		Glochidion zeylanicum, methanol extract	5 µg/ml	whole life; start: n.d.	OP50	NGM agar		CL2166 {dvIs19 [(pAF15)gst-4p::GFP::NLS]}	20°C
183		Glochidion zeylanicum, methanol extract	1 µg/ml	whole life; start: n.d.	OP50	NGM agar		TJ356 {zIs356 [daf-16p::daf-16a/b::GFP + rol-6(su1006)]}	20°C
183		Glochidion zeylanicum, methanol extract	2.5 µg/ml	whole life; start: n.d.	OP50	NGM agar		TJ356 {zIs356 [daf-16p::daf-16a/b::GFP + rol-6(su1006)]}	20°C
183		Glochidion zeylanicum, methanol extract	5 µg/ml	whole life; start: n.d.	OP50	NGM agar		TJ356 {zIs356 [daf-16p::daf-16a/b::GFP + rol-6(su1006)]}	20°C
183		Glochidion zeylanicum, methanol extract	1 µg/ml	whole life; start: n.d.	OP50	NGM agar		EU1 [skn-1(zu67)/nT1 [unc-?(n754) let-?]]	20°C
183		Glochidion zeylanicum, methanol extract	2.5 µg/ml	whole life; start: n.d.	OP50	NGM agar		EU1 [skn-1(zu67)/nT1 [unc-?(n754) let-?]]	20°C
183		Glochidion zeylanicum, methanol extract	5 µg/ml	whole life; start: n.d.	OP50	NGM agar		EU1 [skn-1(zu67)/nT1 [unc-?(n754) let-?]]	20°C
184	753	Glycerol	400 mM	whole life; start: A1	N/A	NGM agar		N2 (wild type)	20°C					none		n.d.	A1; 35°C; exposure start at L4																									down		no
184	753	Glycerol	600 mM	whole life; start: A1	N/A	NGM agar		N2 (wild type)	20°C					up		n.d.	A1; 35°C; exposure start at L4																									none		no
185		Glycyrrhiza glabra (licorice) roots, ethanolic extract	50 µg/ml	whole life; start: L1	OP50	NGM agar		N2 (wild type)	20°C	up	459.1	yes	stressor: 150 mM juglone; endpoint: survival
185		Glycyrrhiza glabra (licorice) roots, ethanolic extract	100 µg/ml	whole life; start: L1	OP50	NGM agar		N2 (wild type)	20°C	up	667.9	yes	stressor: 150 mM juglone; endpoint: survival
185		Glycyrrhiza glabra (licorice) roots, ethanolic extract	250 µg/ml	whole life; start: L1	OP50	NGM agar		N2 (wild type)	20°C	up	655	yes	stressor: 150 mM juglone; endpoint: survival
185		Glycyrrhiza glabra (licorice) roots, ethanolic extract	500 µg/ml	whole life; start: L1	OP50	NGM agar		N2 (wild type)	20°C	up	955.3	yes	stressor: 150 mM juglone; endpoint: survival
185		Glycyrrhiza glabra (licorice) roots, ethanolic extract	25 µg/ml	whole life; start: L1	OP50	NGM agar		SS104 [glp-4(bn2)]	25°C																																	up	8.2	n.d.
185		Glycyrrhiza glabra (licorice) roots, ethanolic extract	50 µg/ml	whole life; start: L1	OP50	NGM agar		SS104 [glp-4(bn2)]	25°C																																	up	8.8	n.d.
185		Glycyrrhiza glabra (licorice) roots, ethanolic extract	100 µg/ml	whole life; start: L1	OP50	NGM agar		SS104 [glp-4(bn2)]	25°C																																	up	6	n.d.
185		Glycyrrhiza glabra (licorice) roots, ethanolic extract	250 µg/ml	whole life; start: L1	OP50	NGM agar		SS104 [glp-4(bn2)]	25°C																																	up	14.3	yes
186	643903	Glycyrrhizae radix extract	0.12 g/ml	whole life; start: L1	OP50	NGM agar		N2 (wild type)	20°C																																	none		no
186	643903	Glycyrrhizae radix extract	0.18 g/ml	whole life; start: L1	OP50	NGM agar		N2 (wild type)	20°C																																	up		yes
186	643903	Glycyrrhizae radix extract	0.24 g/ml	whole life; start: L1	OP50	NGM agar		N2 (wild type)	20°C	up		yes	A1; stressor: 2 mM paraquat for 6 h; endpoint: survival	up		yes	A1; stressor: 35 °C for 16 h; endpoint: survival																									up		yes
186	643903	Glycyrrhizae radix extract	0.24 g/ml	whole life; start: L1	OP50	NGM agar		CF1038 [daf-16(mu86)]	20°C																																	up		n.d.
186	643903	Glycyrrhizae radix extract	0.12 g/ml	whole life; start: L1	OP50	NGM agar		unknown strain {oxIs12[Ex(Punc-47:GFP)]}	20°C
186	643903	Glycyrrhizae radix extract	0.18 g/ml	whole life; start: L1	OP50	NGM agar		unknown strain {oxIs12[Ex(Punc-47:GFP)]}	20°C
186	643903	Glycyrrhizae radix extract	0.24 g/ml	whole life; start: L1	OP50	NGM agar		unknown strain {oxIs12[Ex(Punc-47:GFP)]}	20°C
187		Gracilaria lemaneiformis polysaccharide	250 µg/ml	whole life; start: L4/A1	OP50	NGM agar		N2 (wild type)	20°C	none		no	A6; stressor: 250 µM juglone; endpoint: survival	none		no	A6; stressor: 35°C; endpoint: survival																									up	7.45	no		up		no
187		Gracilaria lemaneiformis polysaccharide	500 µg/ml	whole life; start: L4/A1	OP50	NGM agar		N2 (wild type)	20°C	none		no	A6; stressor: 250 µM juglone; endpoint: survival	none		no	A6; stressor: 35°C; endpoint: survival																									up	16.47	yes		up		no
187		Gracilaria lemaneiformis polysaccharide	1000 µg/ml	whole life; start: L4/A1	OP50	NGM agar		N2 (wild type)	20°C	none		no	A6; stressor: 250 µM juglone; endpoint: survival	none		no	A6; stressor: 35°C; endpoint: survival																									up	9.96	no		up		no
187		Gracilaria lemaneiformis polysaccharide	250 µg/ml	whole life; start: L1	OP50	NGM agar		AM141 {rmIs133 [unc-54p::Q40::YFP]}	20°C
187		Gracilaria lemaneiformis polysaccharide	500 µg/ml	whole life; start: L1	OP50	NGM agar		AM141 {rmIs133 [unc-54p::Q40::YFP]}	20°C
187		Gracilaria lemaneiformis polysaccharide	1000 µg/ml	whole life; start: L1	OP50	NGM agar		AM141 {rmIs133 [unc-54p::Q40::YFP]}	20°C
187		Gracilaria lemaneiformis polysaccharide	250 µg/ml	whole life; start: L2/L3	OP50	NGM agar		TJ356 {zIs356 [daf-16p::daf-16a/b::GFP + rol-6(su1006)]}	20°C
187		Gracilaria lemaneiformis polysaccharide	500 µg/ml	whole life; start: L2/L3	OP50	NGM agar		TJ356 {zIs356 [daf-16p::daf-16a/b::GFP + rol-6(su1006)]}	20°C
187		Gracilaria lemaneiformis polysaccharide	1000 µg/ml	whole life; start: L2/L3	OP50	NGM agar		TJ356 {zIs356 [daf-16p::daf-16a/b::GFP + rol-6(su1006)]}	20°C
188		Green Paraguay tea leaves extract (Ilex paraguariensis)	0.1 % (w/w)	whole life; start: A1	OP50	liquid NGM	10 mM glucose, Carbenicillin	N2 (wild type)	20°C					up		yes	A3; Stressor: 37°C; endpoint: mean lifespan
189		Green rooibus extract (Aspalathus linearis)	100 µ_x0003_g/ml	whole life; start: L1	OP50	liquid S-medium		N2 (wild type)	20°C	up	106	yes	A1; Stressor: 400 µM juglone for 6 h
189		Green rooibus extract (Aspalathus linearis)	100 µ_x0003_g/ml	start: L1; stop: L4 (48h)	OP50	liquid S-medium		TJ375 {gpIs1 [hsp-16.2p::GFP]}	20°C
189		Green rooibus extract (Aspalathus linearis)	100 µ_x0003_g/ml	whole life; start: L1	OP50	NGM agar		N2 (wild type)	20°C																																	none		no
189		Green rooibus extract (Aspalathus linearis)	100 µ_x0003_g/ml	whole life; start: L1	OP50	NGM agar	50 mM glucose	N2 (wild type)	20°C																																	up	22.5	yes
190	5702062	Guanabenz acetate	33 µM	whole life; start: A1	Ampicillin-resistant OP50 strain	liquid S-medium	Carbenicillin, Amphotericin B, FUDR	N2 (wild type)	20°C	up	29	yes	A5; Stressor: 100 mM paraquat for 24 h; endpoint: survival																													up	12	yes
191	71401	Guanfacine hydrochloride	33 µM	whole life; start: A1	Ampicillin-resistant OP50 strain	liquid S-medium	Carbenicillin, Amphotericin B, FUDR	N2 (wild type)	20°C	up	27	no	A5; Stressor: 100 mM paraquat for 24 h; endpoint: survival																													up	15	yes
192		Hedyotis diffusa, N-butanol extract	1 mg/ml	whole life; start: egg stage	OP50	NGM agar		N2 (wild type)	20°C
192		Hedyotis diffusa, N-butanol extract	1 mg/ml	whole life; start: L4	OP50	NGM agar	FUdR	N2 (wild type)	20°C	up	18	yes	A4; stressor: 40 mM H2O2; endpoint: mean survival	up	21.1	yes	A4; stressor: 37°C; endpoint: mean survival
192		Hedyotis diffusa, N-butanol extract	0.25 mg/ml	whole life; start: egg stage	OP50	NGM agar		CL4176 {smg-1(cc546); dvIs27 [myo-3p::A-Beta (1-42)::let-851 3'UTR) + rol-6(su1006)]}	16°C
192		Hedyotis diffusa, N-butanol extract	0.5 mg/ml	whole life; start: egg stage	OP50	NGM agar		CL4176 {smg-1(cc546); dvIs27 [myo-3p::A-Beta (1-42)::let-851 3'UTR) + rol-6(su1006)]}	16°C
192		Hedyotis diffusa, N-butanol extract	1 mg/ml	whole life; start: egg stage	OP50	NGM agar		CL4176 {smg-1(cc546); dvIs27 [myo-3p::A-Beta (1-42)::let-851 3'UTR) + rol-6(su1006)]}	16°C
192		Hedyotis diffusa, N-butanol extract	2 mg/ml	whole life; start: egg stage	OP50	NGM agar		CL4176 {smg-1(cc546); dvIs27 [myo-3p::A-Beta (1-42)::let-851 3'UTR) + rol-6(su1006)]}	16°C
192		Hedyotis diffusa, N-butanol extract	4 mg/ml	whole life; start: egg stage	OP50	NGM agar		CL4176 {smg-1(cc546); dvIs27 [myo-3p::A-Beta (1-42)::let-851 3'UTR) + rol-6(su1006)]}	16°C
192		Hedyotis diffusa, N-butanol extract	0.25 mg/ml	whole life; start: egg stage	OP50	NGM agar	FUdR	CL4176 {smg-1(cc546); dvIs27 [myo-3p::A-Beta (1-42)::let-851 3'UTR) + rol-6(su1006)]}	25°C																																	up	15	yes	Previous maintenance at 16°C
192		Hedyotis diffusa, N-butanol extract	0.5 mg/ml	whole life; start: egg stage	OP50	NGM agar	FUdR	CL4176 {smg-1(cc546); dvIs27 [myo-3p::A-Beta (1-42)::let-851 3'UTR) + rol-6(su1006)]}	25°C																																	up	25.2	yes	Previous maintenance at 16°C
192		Hedyotis diffusa, N-butanol extract	1 mg/ml	whole life; start: egg stage	OP50	NGM agar	FUdR	CL4176 {smg-1(cc546); dvIs27 [myo-3p::A-Beta (1-42)::let-851 3'UTR) + rol-6(su1006)]}	25°C																																	up	33.4	yes	Previous maintenance at 16°C
192		Hedyotis diffusa, N-butanol extract	0.25 mg/ml	whole life; start: egg stage	OP50	NGM agar		CL4176 {smg-1(cc546); dvIs27 [myo-3p::A-Beta (1-42)::let-851 3'UTR) + rol-6(su1006)]}	25°C
192		Hedyotis diffusa, N-butanol extract	0.5 mg/ml	whole life; start: egg stage	OP50	NGM agar		CL4176 {smg-1(cc546); dvIs27 [myo-3p::A-Beta (1-42)::let-851 3'UTR) + rol-6(su1006)]}	25°C
192		Hedyotis diffusa, N-butanol extract	1 mg/ml	whole life; start: egg stage	OP50	NGM agar		CL4176 {smg-1(cc546); dvIs27 [myo-3p::A-Beta (1-42)::let-851 3'UTR) + rol-6(su1006)]}	25°C
192		Hedyotis diffusa, N-butanol extract	1 mg/ml	whole life; start: egg stage	OP50	NGM agar		CL2006 {dvIs2 [pCL12(unc-54/human Abeta peptide 1-42 minigene) + pRF4]}	16°C
192		Hedyotis diffusa, N-butanol extract	1 mg/ml	whole life; start: egg stage	OP50	NGM agar		CL2355 {smg-1(cc546); dvIs50 [pCL45 (snb-1::Abeta 1-42::3' UTR(long) + mtl-2::GFP]}	16°C
192		Hedyotis diffusa, N-butanol extract	1 mg/ml	whole life; start: L4	OP50	NGM agar		CF1553 {muIs84 [(pAD76)sod-3p::GFP + rol-6(su1006)]}	20°C
192		Hedyotis diffusa, N-butanol extract	1 mg/ml	whole life; start: L4	OP50	NGM agar		CL2166 {dvIs19 [(pAF15)gst-4p::GFP::NLS]}	20°C
192		Hedyotis diffusa, N-butanol extract	1 mg/ml	whole life; start: L4	OP50	NGM agar		CL2070 {dvIs70 [hsp-16.2p::GFP + rol-6(su1006)]}	20°C
193	4155031	Hexahydro-sila-difenidol hydrochloride	33 µM	whole life; start: A1	Ampicillin-resistant OP50 strain	liquid S-medium	Carbenicillin, Amphotericin B, FUDR	N2 (wild type)	20°C	up	22	no	A5; Stressor: 100 mM paraquat for 24 h; endpoint: survival																													up	15	yes
194		Hibiscus calyces extract (Hibiscus sabdariffa)	0.1 % (w/w)	whole life; start: A1	OP50	liquid NGM	10 mM glucose, Carbenicillin	N2 (wild type)	20°C					up		yes	A3; Stressor: 37°C; endpoint: mean lifespan
195		Hidrox®	250 µg/ml	whole life; start: L4	OP50	NGM agar	FUdR	N2 (wild type)	22°C					up	40	yes	A3; stressor: 37°C for 3h; endpoint: mean survival																									up	12	yes		up	7	no
195		Hidrox®	100 µg/ml	whole life; start: L4	OP50	NGM agar	FUdR	N2 (wild type)	22°C					up		yes	A3; stressor: 37°C for 3h; endpoint: mean survival																									up				up
195		Hidrox®	500 µg/ml	whole life; start: L4	OP50	NGM agar	FUdR	N2 (wild type)	22°C					up		yes	A3; stressor: 37°C for 3h; endpoint: mean survival																									up
195		Hidrox®	250 µg/ml	whole life; start: L4	OP50	NGM agar	FUdR	OW13 {grk-1(ok1239); pkIs2386 [unc-54p:: α-synuclein::YFP + unc-119(+)]}	22°C
195		Hidrox®	250 µg/ml	whole life; start: L4	OP50	NGM agar	FUdR	UA44 {baIn11 [dat-1p::α-synuclein, dat-1p::GFP]}	22°C
196		Holothuria leucospilota, aqueous extract	10 µg/ml	whole life; start: L4	OP50	NGM agar	FUdR	N2 (wild type)	25°C																																	down	-2.86	yes		none		n.d.
196		Holothuria leucospilota, aqueous extract	100 µg/ml	whole life; start: L4	OP50	NGM agar	FUdR	N2 (wild type)	25°C																																	down	-0.72	no		none		n.d.
196		Holothuria leucospilota, aqueous extract	500 µg/ml	whole life; start: L4	OP50	NGM agar	FUdR	N2 (wild type)	25°C																																	down	-2.23	no		none		n.d.
196		Holothuria leucospilota, aqueous extract	1000 µg/ml	whole life; start: L4	OP50	NGM agar	FUdR	N2 (wild type)	25°C																																	up	2.23	yes		up	6.7	n.d.
196		Holothuria leucospilota, aqueous extract	10 µg/ml	whole life; start: L1	OP50	NGM agar	FUdR	N2 (wild type)	25°C																																	up	1.78	no		up	5.9	n.d.
196		Holothuria leucospilota, aqueous extract	100 µg/ml	whole life; start: L1	OP50	NGM agar	FUdR	N2 (wild type)	25°C																																	up	2.15	no		up	5.9	n.d.
196		Holothuria leucospilota, aqueous extract	500 µg/ml	whole life; start: L1	OP50	NGM agar	FUdR	N2 (wild type)	25°C																																	none		no		none		n.d.
196		Holothuria leucospilota, aqueous extract	1000 µg/ml	whole life; start: L1	OP50	NGM agar	FUdR	N2 (wild type)	25°C																																	none		no		none		n.d.
197		Holothuria leucospilota, ethanol extract	100 µg/ml	whole life; start: L1	OP50	NGM agar		N2 (wild type)	20°C	up		variable	A1; stressor: 250 mM paraquat; endpoint: survival	up		variable	A1; stressor: 35°C for 4h; endpoint: survival					up		variable	A1; stressor: UV; endpoint: survival
197		Holothuria leucospilota, ethanol extract	500 µg/ml	whole life; start: L1	OP50	NGM agar		N2 (wild type)	20°C	up		yes	A1; stressor: 250 mM paraquat; endpoint: survival	up		yes	A1; stressor: 35°C for 4h; endpoint: survival					up		yes	A1; stressor: UV; endpoint: survival
197		Holothuria leucospilota, ethanol extract	10 µg/ml	whole life; start: L4	OP50	NGM agar	FUdR	N2 (wild type)	25°C																																	down	-3.76	no		up	6.7	n.d.
197		Holothuria leucospilota, ethanol extract	100 µg/ml	whole life; start: L4	OP50	NGM agar	FUdR	N2 (wild type)	25°C																																	down	-1.25	no		up	6.7	n.d.
197		Holothuria leucospilota, ethanol extract	500 µg/ml	whole life; start: L4	OP50	NGM agar	FUdR	N2 (wild type)	25°C																																	up	2.2	yes		up	6.7	n.d.
197		Holothuria leucospilota, ethanol extract	1000 µg/ml	whole life; start: L4	OP50	NGM agar	FUdR	N2 (wild type)	25°C																																	up	7.76	yes		up	13.3	n.d.
197		Holothuria leucospilota, ethanol extract	10 µg/ml	whole life; start: L1	OP50	NGM agar	FUdR	N2 (wild type)	25°C																																	up	7.56	yes		up	5.9	n.d.
197		Holothuria leucospilota, ethanol extract	100 µg/ml	whole life; start: L1	OP50	NGM agar	FUdR	N2 (wild type)	25°C																																	up	4.19	yes		up	5.9	n.d.
197		Holothuria leucospilota, ethanol extract	500 µg/ml	whole life; start: L1	OP50	NGM agar	FUdR	N2 (wild type)	25°C																																	up	4.94	yes		up	5.9	n.d.
197		Holothuria leucospilota, ethanol extract	1000 µg/ml	whole life; start: L1	OP50	NGM agar	FUdR	N2 (wild type)	25°C																																	up	7.94	yes		up	5.9	n.d.
198		Holothuria leucospilota, n-butanol extract	10 µg/ml	whole life; start: L4	OP50	NGM agar	FUdR	N2 (wild type)	25°C																																	up	2.96	no		none		n.d.
198		Holothuria leucospilota, n-butanol extract	100 µg/ml	whole life; start: L4	OP50	NGM agar	FUdR	N2 (wild type)	25°C																																	up	3.68	yes		none		n.d.
198		Holothuria leucospilota, n-butanol extract	500 µg/ml	whole life; start: L4	OP50	NGM agar	FUdR	N2 (wild type)	25°C																																	up	5.92	yes		up	13.33	n.d.
198		Holothuria leucospilota, n-butanol extract	1000 µg/ml	whole life; start: L4	OP50	NGM agar	FUdR	N2 (wild type)	25°C																																	down	-1.44	no		none		n.d.
198		Holothuria leucospilota, n-butanol extract	10 µg/ml	whole life; start: L1	OP50	NGM agar	FUdR	N2 (wild type)	25°C																																	up	0.36	no		none		n.d.
198		Holothuria leucospilota, n-butanol extract	100 µg/ml	whole life; start: L1	OP50	NGM agar	FUdR	N2 (wild type)	25°C																																	up	3.96	yes		none		n.d.
198		Holothuria leucospilota, n-butanol extract	500 µg/ml	whole life; start: L1	OP50	NGM agar	FUdR	N2 (wild type)	25°C																																	up	15.76	yes		up	23.5	n.d.
198		Holothuria leucospilota, n-butanol extract	1000 µg/ml	whole life; start: L1	OP50	NGM agar	FUdR	N2 (wild type)	25°C																																	up	2.16	no		down	-5.9	n.d.
198		Holothuria leucospilota, n-butanol extract	100 µg/ml	whole life; start: L1	OP50	NGM agar	FUdR	TJ1052 [age-1(hx546)]	25°C																																	down	-1.92	no		none		n.d.
198		Holothuria leucospilota, n-butanol extract	500 µg/ml	whole life; start: L1	OP50	NGM agar	FUdR	TJ1052 [age-1(hx546)]	25°C																																	down	-0.99	no		none		n.d.
198		Holothuria leucospilota, n-butanol extract	100 µg/ml	whole life; start: L1	OP50	NGM agar	FUdR	CF1038 [daf-16(mu86)]	25°C																																	up	3.11	no		up	9	n.d.
198		Holothuria leucospilota, n-butanol extract	500 µg/ml	whole life; start: L1	OP50	NGM agar	FUdR	CF1038 [daf-16(mu86)]	25°C																																	up	3.37	no		none		n.d.
198		Holothuria leucospilota, n-butanol extract	100 µg/ml	whole life; start: L1	OP50	NGM agar	FUdR	VC199 [sir-2.1(ok434)]	25°C																																	up	2.78	no		up	5.6	n.d.
198		Holothuria leucospilota, n-butanol extract	500 µg/ml	whole life; start: L1	OP50	NGM agar	FUdR	VC199 [sir-2.1(ok434)]	25°C																																	up	1.72	no		none		n.d.
198		Holothuria leucospilota, n-butanol extract	100 µg/ml	whole life; start: L1	OP50	NGM agar	FUdR	VC8 [jnk-1(gk7)]	25°C																																	up	3.03	no		up	5.6	n.d.
198		Holothuria leucospilota, n-butanol extract	500 µg/ml	whole life; start: L1	OP50	NGM agar	FUdR	VC8 [jnk-1(gk7)]	25°C																																	up	4.27	no		up	5.6	n.d.
198		Holothuria leucospilota, n-butanol extract	100 µg/ml	whole life; start: L1	OP50	NGM agar	FUdR	TJ356 {zIs356 [daf-16p::daf-16a/b::GFP + rol-6(su1006)]}	25°C																																	up	7.89	yes		none		n.d.
198		Holothuria leucospilota, n-butanol extract	500 µg/ml	whole life; start: L1	OP50	NGM agar	FUdR	TJ356 {zIs356 [daf-16p::daf-16a/b::GFP + rol-6(su1006)]}	25°C																																	up	9.79	yes		up	4.5	n.d.
198		Holothuria leucospilota, n-butanol extract	100 µg/ml	whole life; start: L1	OP50	NGM agar		TJ356 {zIs356 [daf-16p::daf-16a/b::GFP + rol-6(su1006)]}	20°C					up		yes	A1, A4; stressor: 35°C for 4h; endpoint: survival
198		Holothuria leucospilota, n-butanol extract	500 µg/ml	whole life; start: L1	OP50	NGM agar		TJ356 {zIs356 [daf-16p::daf-16a/b::GFP + rol-6(su1006)]}	20°C					up		yes	A1, A4; stressor: 35°C for 4h; endpoint: survival
199		Huanshao dan (TCM formula)	2.7 g/l	whole life; start: L4	OP50	NGM agar	FUDR	TK22 [mev-1(kn1)]	n.d.																																	down	-1.4	no
199		Huanshao dan (TCM formula)	6.8 g/l	whole life; start: L4	OP50	NGM agar	FUDR	TK22 [mev-1(kn1)]	n.d.																																	up	12.3	yes
199		Huanshao dan (TCM formula)	13.5 g/l	whole life; start: L4	OP50	NGM agar	FUDR	TK22 [mev-1(kn1)]	n.d.																																	up	10.5	yes
199		Huanshao dan (TCM formula)	6.8 g/l	whole life; start: L4	OP50	NGM agar	FUDR	N2 (wild type)	n.d.																																	up	38.3	yes
199		Huanshao dan (TCM formula)	6.8 g/l	whole life; start: L1	OP50	NGM agar	FUDR	N2 (wild type)	n.d.	up	55.39	yes	L1; stressor: 10 mM paraquat; endpoint: survival after 3.5 days	up	272.63	yes	A1; stressor: 35°C for 22.5 h; endpoint: survival
199		Huanshao dan (TCM formula)	6.8 g/l	whole life; start: L1	OP50	NGM agar	FUDR	TK22 [mev-1(kn1)]	n.d.	up	172.28	yes	L1; stressor: 10 mM paraquat; endpoint: survival after 3.5 days	up	83.91	yes	A1; stressor: 35°C for 28 h; endpoint: survival
200	5318997	Icariin	15 µM	whole life; start: A1	OP50	liquid S-medium	carbenicillin, fungizone, FUDR	N2 (wild type)	25°C					up		yes	A4; stressor: 35°C; endpoint: survival; test was performed in NGM																									up	8.47	variable
200	5318997	Icariin	45 µM	whole life; start: A1	OP50	liquid S-medium	carbenicillin, fungizone, FUDR	N2 (wild type)	25°C					up		yes	A4; stressor: 35°C; endpoint: survival; test was performed in NGM																									up	24	yes
200	5318997	Icariin	75 µM	whole life; start: A1	OP50	liquid S-medium	carbenicillin, fungizone, FUDR	N2 (wild type)	25°C																																	up	8.46	no
200	5318997	Icariin	20 µM	whole life; start: A1	OP50	liquid S-medium	carbenicillin, fungizone, FUDR	CB1370 [daf-2(e1370)]																																		down	-0.17	no
200	5318997	Icariin	20 µM	whole life; start: A1	OP50	liquid S-medium	carbenicillin, fungizone, FUDR	CF1038 [daf-16(mu86)]	20°C																																	up	1.86	no
200	5318997	Icariin	20 µM	whole life; start: L4	OP50	NGM agar		AM140 {rmIs132 [unc-54p::Q35::YFP]}	20°C
201	5745470	Icariside I	20 µM	whole life; start: A1	OP50	liquid S-medium	carbenicillin, fungizone, FUDR	N2 (wild type)	25°C																																	up	5.18	no
202	5488822	Icariside II	10 µM	whole life; start: A1	OP50	liquid S-medium	carbenicillin, fungizone, FUDR	N2 (wild type)	25°C																																	up	5.2	no
202	5488822	Icariside II	20 µM	whole life; start: A1	OP50	liquid S-medium	carbenicillin, fungizone, FUDR	N2 (wild type)	25°C	up	74.07	yes	A4; stressor: 10 mM hydrogen peroxide for 2 h; endpoint: survival; test was performed in NGM; similar change with 15 mM H2O2; no significant change with 20 mM H2O2	up	16.49	yes	A4; stressor: 35°C; endpoint: survival; test was performed in NGM																									up	24.82	yes
202	5488822	Icariside II	40 µM	whole life; start: A1	OP50	liquid S-medium	carbenicillin, fungizone, FUDR	N2 (wild type)	25°C																																	up	12.7	no
202	5488822	Icariside II	200 µM	whole life; start: A1	OP50	liquid S-medium	carbenicillin, fungizone, FUDR	N2 (wild type)	25°C																																	up	17.7	no
202	5488822	Icariside II	20 µM	whole life; start: A1	OP50	liquid S-medium	carbenicillin, fungizone, FUDR	PD4251 {dpy-20(e1282); ccIs4251 [(pSAK2) myo-3p::GFP::LacZ::NLS + (pSAK4) myo-3p::mitochondrial GFP + dpy-20(+)]}	20°C
202	5488822	Icariside II	20 µM	whole life; start: A1	OP50	liquid S-medium	carbenicillin, fungizone, FUDR	CB1370 [daf-2(e1370)]	25°C																																	down	-0.8	no
202	5488822	Icariside II	20 µM	whole life; start: A1	OP50	liquid S-medium	carbenicillin, fungizone, FUDR	CF1038 [daf-16(mu86)]	25°C																																	down	-2.43	no
202	5488822	Icariside II	20 µM	whole life; start: A1	OP50	liquid S-medium	carbenicillin, fungizone, FUDR	CF1553 {muIs84 [(pAD76)sod-3p::GFP + rol-6(su1006)]}	20°C
202	5488822	Icariside II	20 µM	whole life; start: A1	OP50	liquid S-medium	carbenicillin, fungizone, FUDR	DA1116 [eat-2(ad1116)]	20°C																																	up	14.9	yes
202	5488822	Icariside II	20 µM	whole life; start: A1	OP50	liquid S-medium	carbenicillin, fungizone, FUDR	PS3551 [hsf-1(sy441)]	25°C																																	up	0.85	no
202	5488822	Icariside II	20 µM	whole life; start: A1	OP50	liquid S-medium	carbenicillin, fungizone, FUDR	XA8223 [rsks-1(ok1255)]	20°C																																	up	18.6	yes
202	5488822	Icariside II	20 µM	whole life; start: L4	OP50	NGM agar		AM140 {rmIs132 [unc-54p::Q35::YFP]}	20°C
202	5488822	Icariside II	20 µM	whole life; start: L3	OP50	NGM agar		CL4176 {smg-1(cc546); dvIs27 [myo-3p::A-Beta (1-42)::let-851 3'UTR) + rol-6(su1006)]}	25°C
202	5488822	Icariside II	20 µM	whole life; start: egg stage	OP50	NGM agar		CL4176 {smg-1(cc546); dvIs27 [myo-3p::A-Beta (1-42)::let-851 3'UTR) + rol-6(su1006)]}	25°C
203	5318980	Icaritin	20 µM	whole life; start: A1	OP50	liquid S-medium	carbenicillin, fungizone, FUDR	N2 (wild type)	25°C																																	down	-1.9	no
204		Ilex paraguariensis, hydroalcoholic extract	2 mg/ml	whole life; start: L1	OP50	NGM agar		N2 (wild type)	20°C	up		yes	A1; stressor: 150 µM juglone for 7.5h; endpoint: survival
204		Ilex paraguariensis, hydroalcoholic extract	4 mg/ml	whole life; start: L1	OP50	NGM agar		N2 (wild type)	20°C	up		yes	A1; stressor: 150 µM juglone for 7.5h; endpoint: survival
204		Ilex paraguariensis, hydroalcoholic extract	2 mg/ml	whole life; start: L1	OP50	NGM agar		CL2006 {dvIs2 [pCL12(unc-54/human Abeta peptide 1-42 minigene) + pRF4]}	20°C
204		Ilex paraguariensis, hydroalcoholic extract	4 mg/ml	whole life; start: L1	OP50	NGM agar		CL2006 {dvIs2 [pCL12(unc-54/human Abeta peptide 1-42 minigene) + pRF4]}	20°C
204		Ilex paraguariensis, hydroalcoholic extract	2 mg/ml	whole life; start: L1	HT115 (DE3)	NGM agar	Ampicillin, IPTG	CL2006 {dvIs2 [pCL12(unc-54/human Abeta peptide 1-42 minigene) + pRF4]}	20°C
204		Ilex paraguariensis, hydroalcoholic extract	4 mg/ml	whole life; start: L1	HT115 (DE3)	NGM agar	Ampicillin, IPTG	CL2006 {dvIs2 [pCL12(unc-54/human Abeta peptide 1-42 minigene) + pRF4]}	20°C
204		Ilex paraguariensis, hydroalcoholic extract	2 mg/ml	whole life; start: L1	HT115 (DE3) with RNAi-vector against daf-16	NGM agar	Ampicillin, IPTG	CL2006 {dvIs2 [pCL12(unc-54/human Abeta peptide 1-42 minigene) + pRF4]}	20°C
204		Ilex paraguariensis, hydroalcoholic extract	4 mg/ml	whole life; start: L1	HT115 (DE3) with RNAi-vector against daf-16	NGM agar	Ampicillin, IPTG	CL2006 {dvIs2 [pCL12(unc-54/human Abeta peptide 1-42 minigene) + pRF4]}	20°C
204		Ilex paraguariensis, hydroalcoholic extract	2 mg/ml	whole life; start: L1	HT115 (DE3) with RNAi-vector against hsf-1	NGM agar	Ampicillin, IPTG	CL2006 {dvIs2 [pCL12(unc-54/human Abeta peptide 1-42 minigene) + pRF4]}	20°C
204		Ilex paraguariensis, hydroalcoholic extract	4 mg/ml	whole life; start: L1	HT115 (DE3) with RNAi-vector against hsf-1	NGM agar	Ampicillin, IPTG	CL2006 {dvIs2 [pCL12(unc-54/human Abeta peptide 1-42 minigene) + pRF4]}	20°C
204		Ilex paraguariensis, hydroalcoholic extract	2 mg/ml	whole life; start: L1	OP50	NGM agar	FUdR	N2 (wild type)	20°C																																	up	8.4	yes
204		Ilex paraguariensis, hydroalcoholic extract	4 mg/ml	whole life; start: L1	OP50	NGM agar	FUdR	N2 (wild type)	20°C																																	up	13.7	yes
204		Ilex paraguariensis, hydroalcoholic extract	2 mg/ml	whole life; start: L1	OP50	NGM agar	FUdR	CL2006 {dvIs2 [pCL12(unc-54/human Abeta peptide 1-42 minigene) + pRF4]}	20°C																																	up	29.6	yes
204		Ilex paraguariensis, hydroalcoholic extract	4 mg/ml	whole life; start: L1	OP50	NGM agar	FUdR	CL2006 {dvIs2 [pCL12(unc-54/human Abeta peptide 1-42 minigene) + pRF4]}	20°C																																	up	31.4	yes
205		Isomitraphylline	1 µg/ml	whole life; start: L1	OP50	liquid S-medium		N2 (wild type)	20°C	none		no	A2; stressor: 80 µM juglone for 24h starting at A1; endpoint: survival rate
205		Isomitraphylline	2 µg/ml	whole life; start: L1	OP50	liquid S-medium		N2 (wild type)	20°C	none		no	A2; stressor: 80 µM juglone for 24h starting at A1; endpoint: survival rate
205		Isomitraphylline	10 µg/ml	whole life; start: L1	OP50	liquid S-medium		N2 (wild type)	20°C
206	11059920	isosilybin A	10 µM	whole life; start: parental generation	OP50, UV-inactivated	NGM agar		N2 (wild type)	20°C																																	up	6.68	yes
207	513197	Isoxanthohumol	10 µM	whole life; start: L4/A1	OP50-1	liquid S-medium	streptomycin, BSA	N2 (wild type)	20°C					none		no	A3; stressor: 37°C; endpoint: mean and median lifespan
207	513197	Isoxanthohumol	50 µM	whole life; start: L4/A1	OP50-1	liquid S-medium	streptomycin, BSA	N2 (wild type)	20°C					up	8.7	no	A3; stressor: 37°C; endpoint: mean lifespan; similar change in median lifespan
207	513197	Isoxanthohumol	100 µM	whole life; start: L4/A1	OP50-1	liquid S-medium	streptomycin, BSA	N2 (wild type)	20°C					up	13.04	yes	A3; stressor: 37°C; endpoint: mean lifespan; similar change in median lifespan
207	513197	Isoxanthohumol	200 µM	whole life; start: L4/A1	OP50-1	liquid S-medium	streptomycin, BSA	N2 (wild type)	20°C					up	34.78	yes	A3; stressor: 37°C; endpoint: mean lifespan; similar change in median lifespan
207	513197	Isoxanthohumol	10 µM	whole life; start: L4/A1	OP50-1	liquid S-medium	streptomycin, BSA	CF1038 [daf-16(mu86)]	20°C
207	513197	Isoxanthohumol	50 µM	whole life; start: L4/A1	OP50-1	liquid S-medium	streptomycin, BSA	CF1038 [daf-16(mu86)]	20°C
207	513197	Isoxanthohumol	100 µM	whole life; start: L4/A1	OP50-1	liquid S-medium	streptomycin, BSA	CF1038 [daf-16(mu86)]	20°C					none		no	A3; stressor: 37°C; endpoint: mean lifespan; similar change in median lifespan
207	513197	Isoxanthohumol	200 µM	whole life; start: L4/A1	OP50-1	liquid S-medium	streptomycin, BSA	CF1038 [daf-16(mu86)]	20°C					none		no	A3; stressor: 37°C; endpoint: mean lifespan; similar change in median lifespan
207	513197	Isoxanthohumol	100 µM	whole life; start: L4/A1	OP50-1	liquid S-medium	streptomycin, BSA, FUDR	N2 (wild type)	20°C																																	up	2.43	no
207	513197	Isoxanthohumol	200 µM	whole life; start: L4/A1	OP50-1	liquid S-medium	streptomycin, BSA, FUDR	N2 (wild type)	20°C																																	down	-2.08	no
207	513197	Isoxanthohumol	100 µM	whole life; start: L4/A1	OP50-1	liquid S-medium	streptomycin, BSA, FUDR	CF1038 [daf-16(mu86)]	20°C																																	down	-0.52	no
207	513197	Isoxanthohumol	200 µM	whole life; start: L4/A1	OP50-1	liquid S-medium	streptomycin, BSA, FUDR	CF1038 [daf-16(mu86)]	20°C																																	down	-4.71	yes
207	513197	Isoxanthohumol	100 µM	1 h; start: L4/A1	OP50-1	liquid S-medium	streptomycin, BSA	TJ356 {zIs356 [daf-16p::daf-16a/b::GFP + rol-6(su1006)]}	20°C
207	513197	Isoxanthohumol	200 µM	1 h; start: L4/A1	OP50-1	liquid S-medium	streptomycin, BSA	TJ356 {zIs356 [daf-16p::daf-16a/b::GFP + rol-6(su1006)]}	20°C
208		Jiaogulan leaves extract (Gynostemma pentaphyllum)	0.1 % (w/w)	whole life; start: A1	OP50	liquid NGM	10 mM glucose, Carbenicillin	N2 (wild type)	20°C					up		yes	A3; Stressor: 37°C; endpoint: mean lifespan
209	5280863	Kaempferol	50 µg/ml	whole life; start: A1	OP50	NGM agar		N2 (wild type)	22 °C																																					down	-16.67
210	3820	Kenpaullone	33 µM	whole life; start: A1	Ampicillin-resistant OP50 strain	liquid S-medium	Carbenicillin, Amphotericin B, FUDR	N2 (wild type)	20°C	down	-31	yes	A5; Stressor: 100 mM paraquat for 24 h; endpoint: survival																													up	27	yes
211	135348	Ketanserin tartrate	33 µM	whole life; start: A1	Ampicillin-resistant OP50 strain	liquid S-medium	Carbenicillin, Amphotericin B, FUDR	N2 (wild type)	20°C	up	40	yes	A5; Stressor: 100 mM paraquat for 24 h; endpoint: survival																													up	13	yes
212		Knotgrass herb extract (Polygonum aviculare)	0.1 % (w/w)	whole life; start: A1	OP50	liquid NGM	10 mM glucose, Carbenicillin	N2 (wild type)	20°C					up		yes	A3; Stressor: 37°C; endpoint: mean lifespan
215		Korean mistletoe (Viscum album coloratum) water extract	50 µg/ml	whole life; start: L1	OP50	NGM agar	FUdR	N2 (wild type)	20°C																																	up	11.6	yes
215		Korean mistletoe (Viscum album coloratum) water extract	200 µg/ml	whole life; start: L1	OP50	NGM agar	FUdR	N2 (wild type)	20°C																																	up	15.4	yes
215		Korean mistletoe (Viscum album coloratum) water extract	50 µg/ml	whole life; start: L1	OP50	NGM agar		N2 (wild type)	20°C	down		no	A1; stressor: 20 mM paraquat; endpoint: survival
215		Korean mistletoe (Viscum album coloratum) water extract	200 µg/ml	whole life; start: L1	OP50	NGM agar		N2 (wild type)	20°C	down	-7.7	yes	A1; stressor: 20 mM paraquat; endpoint: survival
216	54670067	L-ascorbic acid (Vitamin C)	0.1 µg/ml	whole life; start: L1	OP50	NGM agar		N2 (wild type)	20°C	up	36.4	yes
216	54670067	L-ascorbic acid (Vitamin C)	100 µg/ml	whole life; start: L1	OP50	NGM agar		CL2070 {dvIs70 [hsp-16.2p::GFP + rol-6(su1006)]}	20°C
217	131752808	L-bornyl acetate (from Cinnamomum osmophloeum Leaves)	100 µM	whole life; start: L1	OP50	NGM agar		N2 (wild type)	20°C	none		no	A1; stressor: 250 μM juglone for 3 h; endpoint: survival
218	6047	L-dopa	5 µM	whole life; start: L1	OP50	liquid S-medium		NL5901 {pkIs2386 [unc-54p::alphasynuclein::YFP + unc-119(+)]}	20°C
219	54676905	LFM-A13	33 µM	whole life; start: A1	Ampicillin-resistant OP50 strain	liquid S-medium	Carbenicillin, Amphotericin B, FUDR	N2 (wild type)	20°C	down	-60	yes	A5; Stressor: 100 mM paraquat for 24 h; endpoint: survival																													up	27	yes
220	4605800	LY-367,265	33 µM	whole life; start: A1	Ampicillin-resistant OP50 strain	liquid S-medium	Carbenicillin, Amphotericin B, FUDR	N2 (wild type)	20°C	up	83	yes	A5; Stressor: 100 mM paraquat for 24 h; endpoint: survival																													up	34	yes
221	3973	LY294002	0.8 µM	whole life; start: L4	OP50	NGM agar		N2 (wild type)	20 °C					up	23.49	yes	A1; Stressor: 35°C
221	3973	LY294002	16 µM	whole life; start: L4	OP50	NGM agar		N2 (wild type)	20 °C					up	19.68	yes	A1; Stressor: 35°C																									up	9.09	yes
221	3973	LY294002	163 µM	whole life; start: L4	OP50	NGM agar		N2 (wild type)	20 °C					up	16.09	yes	A1; Stressor: 35°C																									up	25	yes
221	3973	LY294002	1.6 mM	whole life; start: L4	OP50	NGM agar		N2 (wild type)	20 °C					up	22.39	yes	A1; Stressor: 35°C																									up	8.7	no
221	3973	LY294002	2.4 mM	whole life; start: L4	OP50	NGM agar		N2 (wild type)	20 °C					up	18.12	yes	A1; Stressor: 35°C																									none
221	3973	LY294002	1.6 mM	whole life; start: L4	OP50	NGM agar		TJ1052 [age-1(hx546)]	20 °C																																	up	6.25	yes
221	3973	LY294002	2.4 mM	whole life; start: L4	OP50	NGM agar		TJ1052 [age-1(hx546)]	20 °C																																	up	19.35	yes
221	3973	LY294002	100 µM	whole life; start: L4	OP50, ethanol- and UV-inactivated	NGM agar	FUDR	N2 (wild type)	20°C																																	up	20.87	yes
221	3973	LY294002	100 µM	whole life; start: L4	OP50, ethanol- and UV-inactivated	NGM agar	FUDR	DA465 [eat-2(ad465)]	20°C																																	up	5.26	no
222	323896	Lappaol C	10 µM	whole life; start: unknown	OP50	NGM agar		N2 (wild type)	20°C
222	323896	Lappaol C	100 µM	whole life; start: unknown	OP50	NGM agar		N2 (wild type)	20°C
222	323896	Lappaol C	200 µM	whole life; start: unknown	OP50	NGM agar		N2 (wild type)	20°C
222	323896	Lappaol C	10 µM	whole life; start: A1	OP50	NGM agar		N2 (wild type)	20°C																																	up	11.3	yes
222	323896	Lappaol C	100 µM	whole life; start: A1	OP50	NGM agar		N2 (wild type)	20°C																																	up	11.5	yes
222	323896	Lappaol C	50 µM	whole life; start: L4	OP50	NGM agar		N2 (wild type)	20°C	none		no	A2; stressor: 80 µM juglone for 24 h; endpoint: survival
222	323896	Lappaol C	100 µM	whole life; start: L4	OP50	NGM agar		N2 (wild type)	20°C	up	54.81	yes	A2; stressor: 80 µM juglone for 24 h; endpoint: survival
222	323896	Lappaol C	200 µM	whole life; start: L4	OP50	NGM agar		N2 (wild type)	20°C	none		no	A2; stressor: 80 µM juglone for 24 h; endpoint: survival
222	323896	Lappaol C	100 µM	48 h; start: unknown	OP50	NGM agar		TJ375 {gpIs1 [hsp-16.2p::GFP]}	20°C
222	323896	Lappaol C	100 µM	whole life; start: L1	OP50	NGM agar		TJ356 {zIs356 [daf-16p::daf-16a/b::GFP + rol-6(su1006)]}	20°C
222	323896	Lappaol C	100 µM	whole life; start: A1	OP50	NGM agar		GR1307 [daf-16(mgDf50)]	20°C																																	down	-5.7	no
222	323896	Lappaol C	100 µM	whole life; start: A1	OP50	NGM agar		TK22 [mev-1(kn1)]	20°C																																	up	3.2	no
223	73425459	Lappaol F	10 µM	whole life; start: unknown	OP50	NGM agar		N2 (wild type)	20°C
223	73425459	Lappaol F	100 µM	whole life; start: unknown	OP50	NGM agar		N2 (wild type)	20°C
223	73425459	Lappaol F	200 µM	whole life; start: unknown	OP50	NGM agar		N2 (wild type)	20°C
223	73425459	Lappaol F	10 µM	whole life; start: A1	OP50	NGM agar		N2 (wild type)	20°C																																	up	9.4	no
223	73425459	Lappaol F	100 µM	whole life; start: A1	OP50	NGM agar		N2 (wild type)	20°C																																	up	12.5	yes
223	73425459	Lappaol F	50 µM	whole life; start: L4	OP50	NGM agar		N2 (wild type)	20°C	none		no	A2; stressor: 80 µM juglone for 24 h; endpoint: survival
223	73425459	Lappaol F	100 µM	whole life; start: L4	OP50	NGM agar		N2 (wild type)	20°C	up	114.68	yes	A2; stressor: 80 µM juglone for 24 h; endpoint: survival
223	73425459	Lappaol F	200 µM	whole life; start: L4	OP50	NGM agar		N2 (wild type)	20°C	none		no	A2; stressor: 80 µM juglone for 24 h; endpoint: survival
223	73425459	Lappaol F	100 µM	48 h; start: unknown	OP50	NGM agar		TJ375 {gpIs1 [hsp-16.2p::GFP]}	20°C
223	73425459	Lappaol F	100 µM	whole life; start: L1	OP50	NGM agar		TJ356 {zIs356 [daf-16p::daf-16a/b::GFP + rol-6(su1006)]}	20°C
223	73425459	Lappaol F	100 µM	whole life; start: A1	OP50	NGM agar		GR1307 [daf-16(mgDf50)]	20°C																																	down	-4.2	no
223	73425459	Lappaol F	100 µM	whole life; start: A1	OP50	NGM agar		TK22 [mev-1(kn1)]	20°C																																	up	3.6	no
224		Liangyi Gao (TCM)	1 mg/ml	whole life; start: n.d.	OP50	NGM agar		N2 (wild type)	20°C	up		yes	A4; stressor: H2O2; endpoint: mean survival	up		yes	A4; stressor: 37°C; endpoint: mean survival																									up	23.8	yes
224		Liangyi Gao (TCM)	1 mg/ml	whole life; start: n.d.	OP50	NGM agar		CF1553 {muIs84 [(pAD76)sod-3p::GFP + rol-6(su1006)]}	20°C
224		Liangyi Gao (TCM)	1 mg/ml	whole life; start: n.d.	OP50	NGM agar		TJ356 {zIs356 [daf-16p::daf-16a/b::GFP + rol-6(su1006)]}	20°C
225		Lime blossom flowers extract (Tilia spp.)	0.1 % (w/w)	whole life; start: A1	OP50	liquid NGM	10 mM glucose, Carbenicillin	N2 (wild type)	20°C					up		yes	A3; Stressor: 37°C; endpoint: mean lifespan
226	433294	Lithium chloride	10 mM	whole life; start: A1	OP50-1	NGM agar	streptomycin	JK1107 [glp-1(q224)]	25.5°C																																	up	10.94	yes	no significant change in mortality rate doubling time	none		n.d.
226	433294	Lithium chloride	10 mM	12-24 h; start: L4	OP50-1	NGM agar	streptomycin	DA2123 {adls2122 [lgg-1p::GFP::lgg-1 + rol-6(su1006)]}	20°C
227		Liuwei dihuang wan (ethanol extract)	0.1 mg/ml	whole life; start: egg stage	OP50	NGM agar	Gentamycin	CL4176 {smg-1(cc546); dvIs27 [myo-3p::A-Beta (1-42)::let-851 3'UTR) + rol-6(su1006)]}	16°C																																	up	8	yes		up	5	n.d.
227		Liuwei dihuang wan (ethanol extract)	0.5 mg/ml	whole life; start: egg stage	OP50	NGM agar	Gentamycin	CL4176 {smg-1(cc546); dvIs27 [myo-3p::A-Beta (1-42)::let-851 3'UTR) + rol-6(su1006)]}	16°C
227		Liuwei dihuang wan (ethanol extract)	1 mg/ml	whole life; start: egg stage	OP50	NGM agar	Gentamycin	CL4176 {smg-1(cc546); dvIs27 [myo-3p::A-Beta (1-42)::let-851 3'UTR) + rol-6(su1006)]}	16°C
227		Liuwei dihuang wan (ethanol extract)	2 mg/ml	whole life; start: egg stage	OP50	NGM agar	Gentamycin	CL4176 {smg-1(cc546); dvIs27 [myo-3p::A-Beta (1-42)::let-851 3'UTR) + rol-6(su1006)]}	16°C
227		Liuwei dihuang wan (ethanol extract)	0.5 mg/ml	whole life; start: egg stage	OP50	NGM agar	Gentamycin	CL2006 {dvIs2 [pCL12(unc-54/human Abeta peptide 1-42 minigene) + pRF4]}	20°C
227		Liuwei dihuang wan (ethanol extract)	0.5 mg/ml	whole life; start: egg stage	OP50	NGM agar	Gentamycin	N2 (wild type)	20°C	up	40	yes	L4; stressor: 300 µM juglone; endpoint: survival
227		Liuwei dihuang wan (ethanol extract)	0.5 mg/ml	whole life; start: egg stage	OP50	NGM agar	Gentamycin	TJ375 {gpIs1 [hsp-16.2p::GFP]}	20°C
227		Liuwei dihuang wan (ethanol extract)	0.5 mg/ml	whole life; start: egg stage	OP50	NGM agar	Gentamycin	CF1553 {muIs84 [(pAD76)sod-3p::GFP + rol-6(su1006)]}	20°C
228		Liuwei dihuang wan (TCM formula; water extract)	0.1 mg/ml	whole life; start: egg stage	OP50	NGM agar	Gentamycin	CL4176 {smg-1(cc546); dvIs27 [myo-3p::A-Beta (1-42)::let-851 3'UTR) + rol-6(su1006)]}	16°C
228		Liuwei dihuang wan (TCM formula; water extract)	0.5 mg/ml	whole life; start: egg stage	OP50	NGM agar	Gentamycin	CL4176 {smg-1(cc546); dvIs27 [myo-3p::A-Beta (1-42)::let-851 3'UTR) + rol-6(su1006)]}	16°C
228		Liuwei dihuang wan (TCM formula; water extract)	1 mg/ml	whole life; start: egg stage	OP50	NGM agar	Gentamycin	CL4176 {smg-1(cc546); dvIs27 [myo-3p::A-Beta (1-42)::let-851 3'UTR) + rol-6(su1006)]}	16°C
228		Liuwei dihuang wan (TCM formula; water extract)	2 mg/ml	whole life; start: egg stage	OP50	NGM agar	Gentamycin	CL4176 {smg-1(cc546); dvIs27 [myo-3p::A-Beta (1-42)::let-851 3'UTR) + rol-6(su1006)]}	16°C
228		Liuwei dihuang wan (TCM formula; water extract)	0.5 mg/ml	whole life; start: egg stage	OP50	NGM agar	Gentamycin	TJ375 {gpIs1 [hsp-16.2p::GFP]}	20°C
229		Liuwei dihuang wan (TCM formula)	1.7 g/l	whole life; start: L4	OP50	NGM agar	FUDR	TK22 [mev-1(kn1)]	n.d.																																	down	-3.4	no
229		Liuwei dihuang wan (TCM formula)	4.2 g/l	whole life; start: L4	OP50	NGM agar	FUDR	TK22 [mev-1(kn1)]	n.d.																																	up	23.3	yes
229		Liuwei dihuang wan (TCM formula)	8.3 g/l	whole life; start: L4	OP50	NGM agar	FUDR	TK22 [mev-1(kn1)]	n.d.																																	up	13.6	yes
229		Liuwei dihuang wan (TCM formula)	4.2 g/l	whole life; start: L4	OP50	NGM agar	FUDR	N2 (wild type)	n.d.																																	up	12.6	yes
229		Liuwei dihuang wan (TCM formula)	4.2 g/l	whole life; start: L1	OP50	NGM agar	FUDR	N2 (wild type)	n.d.	up	24.95	yes	L1; stressor: 10 mM paraquat; endpoint: survival after 3.5 days	up	142.74	yes	A1; stressor: 35°C for 22.5 h; endpoint: survival
229		Liuwei dihuang wan (TCM formula)	4.2 g/l	whole life; start: L1	OP50	NGM agar	FUDR	TK22 [mev-1(kn1)]	n.d.	up	55.21	yes	L1; stressor: 10 mM paraquat; endpoint: survival after 3.5 days	down	-42.58	yes	A1; stressor: 35°C for 28 h; endpoint: survival
230	39562	Lonidamine	5 µM	whole life; start: L4	OP50, heat-inactivated	NGM agar	ampicillin	N2 (wild type)	20°C	up		yes	A6; stressor: 10 mM paraquat; endpoint: survival																																	up	7.94	n.d.
230	39562	Lonidamine	5 µM	whole life; start: L4	OP50, heat-inactivated	NGM agar	N -acetyl- L -cysteine, ampicillin	N2 (wild type)	20°C																																					none		n.d.
230	39562	Lonidamine	5 µM	whole life; start: L4	OP50, heat-inactivated	NGM agar	ampicillin	KU25 [pmk-1(km25)]	20°C																																					up	0.62	n.d.
231	3957	Loratadine	33 µM	whole life; start: A1	Ampicillin-resistant OP50 strain	liquid S-medium	Carbenicillin, Amphotericin B, FUDR	N2 (wild type)	20°C	up	41	yes	A5; Stressor: 100 mM paraquat for 24 h; endpoint: survival																													up	18	yes
232	71399	Loxapine succinate	33 µM	whole life; start: A1	Ampicillin-resistant OP50 strain	liquid S-medium	Carbenicillin, Amphotericin B, FUDR	N2 (wild type)	20°C	up	99	yes	A5; Stressor: 100 mM paraquat for 24 h; endpoint: survival																													up	43	yes
233	284016	M084 (n-butyl-[1H]-benzimidazol-2-amine)	25 µM	whole life; start: L4	OP50	NGM agar	FUDR	N2 (wild type)	20°C																																	up		no
233	284016	M084 (n-butyl-[1H]-benzimidazol-2-amine)	50 µM	whole life; start: L4	OP50	NGM agar	FUDR	N2 (wild type)	20°C																																	up	9.1	yes
233	284016	M084 (n-butyl-[1H]-benzimidazol-2-amine)	500 µM	whole life; start: L4	OP50	NGM agar	FUDR	N2 (wild type)	20°C	up	23.3	yes	L4/A1; stressor: 5 mM paraquat; endpoint: survival	up	26.85	yes	A5; stressor: 35°C; endpoint: survival																									up	19.1	yes
233	284016	M084 (n-butyl-[1H]-benzimidazol-2-amine)	1000 µM	whole life; start: L4	OP50	NGM agar	FUDR	N2 (wild type)	20°C																																	up		no
233	284016	M084 (n-butyl-[1H]-benzimidazol-2-amine)	500 µM	whole life; start: L4	OP50	NGM agar	FUDR	DA1116 [eat-2(ad1116)]	20°C																																	up	9.9	yes
233	284016	M084 (n-butyl-[1H]-benzimidazol-2-amine)	500 µM	whole life; start: L4	OP50	NGM agar	FUDR	VC199 [sir-2.1(ok434)]	20°C																																	none		no
233	284016	M084 (n-butyl-[1H]-benzimidazol-2-amine)	500 µM	whole life; start: L4	OP50	NGM agar	FUDR	MQ887 [isp-1(qm150)]	20°C																																	none		no
233	284016	M084 (n-butyl-[1H]-benzimidazol-2-amine)	500 µM	whole life; start: L4	OP50	NGM agar	FUDR	CB4876 [clk-1(e2519)]	20°C																																	none		no
233	284016	M084 (n-butyl-[1H]-benzimidazol-2-amine)	500 µM	whole life; start: L4	OP50	NGM agar	FUDR	CB1370 [daf-2(e1370)]	20°C																																	none		no
233	284016	M084 (n-butyl-[1H]-benzimidazol-2-amine)	500 µM	whole life; start: L4	OP50	NGM agar	FUDR	CF1038 [daf-16(mu86)]	20°C																																	none		no
233	284016	M084 (n-butyl-[1H]-benzimidazol-2-amine)	500 µM	whole life; start: L4	OP50	NGM agar	FUDR	JT9609 [pdk-1(sa680)]	20°C																																	none		no
233	284016	M084 (n-butyl-[1H]-benzimidazol-2-amine)	500 µM	whole life; start: L4	OP50	NGM agar	FUDR	EU1 [skn-1(zu67)/nT1 [unc-?(n754) let-?]]	20°C																																	none		no
233	284016	M084 (n-butyl-[1H]-benzimidazol-2-amine)	500 µM	whole life; start: L4	OP50	NGM agar	FUDR	RB754 [aak-2(ok524)]	20°C																																	none		no
233	284016	M084 (n-butyl-[1H]-benzimidazol-2-amine)	500 µM	30 min; start: L4	OP50	NGM agar		TJ356 {zIs356 [daf-16p::daf-16a/b::GFP + rol-6(su1006)]}	20°C
234	135487863	MAHMA NONOate (NO donor)	1 mM	3 times at L4, A2 and A4	OP50	NGM agar		N2 (wild type)	20°C																																	up	14.13	yes
234	135487863	MAHMA NONOate (NO donor)	1 mM	once at L4	OP50	NGM agar		N2 (wild type)	20°C					up	22.09	yes	L4; stressor: 34°C after 4h of recovery; similar result after 15h recovery, endpoint: survival
234	135487863	MAHMA NONOate (NO donor)	1 mM	3 times at L4, A2 and A4	OP50	NGM agar	2% Glucose	N2 (wild type)	20°C																																	up	18.46	yes
234	135487863	MAHMA NONOate (NO donor)	1 mM	3 times at L4, A2 and A4	OP50	NGM agar		PS3551 [hsf-1(sy441)]	20°C																																	down	-0.11	no
234	135487863	MAHMA NONOate (NO donor)	1 mM	once at L4	OP50	NGM agar		PS3551 [hsf-1(sy441)]	20°C					none		no	L4; stressor: 34°C after 15h of recovery; endpoint: survival
234	135487863	MAHMA NONOate (NO donor)	1 mM	3 times at L4, A2 and A4	OP50	NGM agar	2% Glucose	PS3551 [hsf-1(sy441)]	20°C																																	down	-2.5	no
234	135487863	MAHMA NONOate (NO donor)	1 mM	3 times at L4, A2 and A4	OP50	NGM agar		CF1038 [daf-16(mu86)]	20°C																																	down	-2.43	no
234	135487863	MAHMA NONOate (NO donor)	1 mM	once at L4	OP50	NGM agar		CF1038 [daf-16(mu86)]	20°C					down	-16.37	no	L4; stressor: 34°C after 4h of recovery; significantly improved survival (+ 08.08 %) after 15h recovery; endpoint: survival
234	135487863	MAHMA NONOate (NO donor)	1 mM	3 times at L4, A2 and A4	OP50	NGM agar		MQ130 [clk-1(qm30)]	20°C																																	up	13.55	yes
234	135487863	MAHMA NONOate (NO donor)	1 mM	once at L4	OP50	NGM agar		TJ375 {gpIs1 [hsp-16.2p::GFP]}	20°C
234	135487863	MAHMA NONOate (NO donor)	0.5 mM	once at L4	OP50	NGM agar		TJ375 {gpIs1 [hsp-16.2p::GFP]}	20°C
234	135487863	MAHMA NONOate (NO donor)	0.25 mM	once at L4	OP50	NGM agar		TJ375 {gpIs1 [hsp-16.2p::GFP]}	20°C
234	135487863	MAHMA NONOate (NO donor)	1 mM	once at L4	OP50	NGM agar		AM446 {rmIs223 [C12C8.1::GFP]}	20°C
234	135487863	MAHMA NONOate (NO donor)	1 mM	2 times at L4 and A2	B.subtilis Δnos	NGM agar	2%glucose, 0.5 mM arginine	N2 (wild type)	20°C					up	57.83	yes	A3; stressor: 34°C; endpoint: survival
234	135487863	MAHMA NONOate (NO donor)	1 mM	once at L4	OP50	NGM agar		OH8 [ttx-3(mg158)]	20°C					up	13.68	yes	L4; stressor: 34°C after 15h of recovery; endpoint: survival
234	135487863	MAHMA NONOate (NO donor)	1 mM	once at L4	OP50	NGM agar		IK597 [gcy-23(nj37); gcy-8(oy44); gcy-18(nj38)]	20°C					up	11.56	yes	L4; stressor: 34°C after 15h of recovery; endpoint: survival
235	134159554	3ß-methoxy-pregnenolone (MAP4343)	100 µM	whole life; start: L1	OP50-1	liquid S-medium	streptomycin	ID1 {igIs1 [mec-3p::htt57-128Q::CFP; lin-15(+); mec-7p::YFP]}	20 °C
235	134159554	3ß-methoxy-pregnenolone (MAP4343)	100 µM	whole life; start: L1	OP50-1	liquid S-medium	streptomycin	ID447 {exon1-HTT128Q::gfp; rrf-3(pk1426)}	20 °C
235	134159554	3ß-methoxy-pregnenolone (MAP4343)	33 µM	whole life; start: L1	OP50-1	liquid S-medium	streptomycin	ID447 {exon1-HTT128Q::gfp; rrf-3(pk1426)}	20 °C
235	134159554	3ß-methoxy-pregnenolone (MAP4343)	10 µM	whole life; start: L1	OP50-1	liquid S-medium	streptomycin	ID447 {exon1-HTT128Q::gfp; rrf-3(pk1426)}	20 °C
235	134159554	3ß-methoxy-pregnenolone (MAP4343)	3.3 µM	whole life; start: L1	OP50-1	liquid S-medium	streptomycin	ID447 {exon1-HTT128Q::gfp; rrf-3(pk1426)}	20 °C
235	134159554	3ß-methoxy-pregnenolone (MAP4343)	1 µM	whole life; start: L1	OP50-1	liquid S-medium	streptomycin	ID447 {exon1-HTT128Q::gfp; rrf-3(pk1426)}	20 °C
235	134159554	3ß-methoxy-pregnenolone (MAP4343)	0.33 µM	whole life; start: L1	OP50-1	liquid S-medium	streptomycin	ID447 {exon1-HTT128Q::gfp; rrf-3(pk1426)}	20 °C
235	134159554	3ß-methoxy-pregnenolone (MAP4343)	0.1 µM	whole life; start: L1	OP50-1	liquid S-medium	streptomycin	ID447 {exon1-HTT128Q::gfp; rrf-3(pk1426)}	20 °C
235	134159554	3ß-methoxy-pregnenolone (MAP4343)	100 µM	whole life; start: L1	OP50-1	liquid S-medium	streptomycin	ID448 {exon1-HTT19Q::gfp; rrf-3(pk1426)}	20 °C
235	134159554	3ß-methoxy-pregnenolone (MAP4343)	33 µM	whole life; start: L1	OP50-1	liquid S-medium	streptomycin	ID448 {exon1-HTT19Q::gfp; rrf-3(pk1426)}	20 °C
235	134159554	3ß-methoxy-pregnenolone (MAP4343)	10 µM	whole life; start: L1	OP50-1	liquid S-medium	streptomycin	ID448 {exon1-HTT19Q::gfp; rrf-3(pk1426)}	20 °C
235	134159554	3ß-methoxy-pregnenolone (MAP4343)	3.3 µM	whole life; start: L1	OP50-1	liquid S-medium	streptomycin	ID448 {exon1-HTT19Q::gfp; rrf-3(pk1426)}	20 °C
235	134159554	3ß-methoxy-pregnenolone (MAP4343)	1 µM	whole life; start: L1	OP50-1	liquid S-medium	streptomycin	ID448 {exon1-HTT19Q::gfp; rrf-3(pk1426)}	20 °C
235	134159554	3ß-methoxy-pregnenolone (MAP4343)	0.33 µM	whole life; start: L1	OP50-1	liquid S-medium	streptomycin	ID448 {exon1-HTT19Q::gfp; rrf-3(pk1426)}	20 °C
235	134159554	3ß-methoxy-pregnenolone (MAP4343)	0.1 µM	whole life; start: L1	OP50-1	liquid S-medium	streptomycin	ID448 {exon1-HTT19Q::gfp; rrf-3(pk1426)}	20 °C
235	134159554	3ß-methoxy-pregnenolone (MAP4343)	100 µM	whole life; start: L1	OP50-1	liquid S-medium	streptomycin	unnamed strain {[daf-16(mgDf50)] + [exon1-HTT128Q::gfp;rrf-3(pk1426)]}	20 °C
235	134159554	3ß-methoxy-pregnenolone (MAP4343)	33 µM	whole life; start: L1	OP50-1	liquid S-medium	streptomycin	unnamed strain {[daf-16(mgDf50)] + [exon1-HTT128Q::gfp;rrf-3(pk1426)]}	20 °C
235	134159554	3ß-methoxy-pregnenolone (MAP4343)	10 µM	whole life; start: L1	OP50-1	liquid S-medium	streptomycin	unnamed strain {[daf-16(mgDf50)] + [exon1-HTT128Q::gfp;rrf-3(pk1426)]}	20 °C
235	134159554	3ß-methoxy-pregnenolone (MAP4343)	3.3 µM	whole life; start: L1	OP50-1	liquid S-medium	streptomycin	unnamed strain {[daf-16(mgDf50)] + [exon1-HTT128Q::gfp;rrf-3(pk1426)]}	20 °C
235	134159554	3ß-methoxy-pregnenolone (MAP4343)	1 µM	whole life; start: L1	OP50-1	liquid S-medium	streptomycin	unnamed strain {[daf-16(mgDf50)] + [exon1-HTT128Q::gfp;rrf-3(pk1426)]}	20 °C
235	134159554	3ß-methoxy-pregnenolone (MAP4343)	0.33 µM	whole life; start: L1	OP50-1	liquid S-medium	streptomycin	unnamed strain {[daf-16(mgDf50)] + [exon1-HTT128Q::gfp;rrf-3(pk1426)]}	20 °C
235	134159554	3ß-methoxy-pregnenolone (MAP4343)	0.1 µM	whole life; start: L1	OP50-1	liquid S-medium	streptomycin	unnamed strain {[daf-16(mgDf50)] + [exon1-HTT128Q::gfp;rrf-3(pk1426)]}	20 °C
235	134159554	3ß-methoxy-pregnenolone (MAP4343)	100 µM	whole life; start: L1	OP50-1	liquid S-medium	streptomycin	DR205 {[lon-2(e678), daf-12(m20)] + ID447 [exon1-HTT128Q::gfp;rrf-3(pk1426)]}	20 °C
235	134159554	3ß-methoxy-pregnenolone (MAP4343)	33 µM	whole life; start: L1	OP50-1	liquid S-medium	streptomycin	DR205 {[lon-2(e678), daf-12(m20)] + ID447 [exon1-HTT128Q::gfp;rrf-3(pk1426)]}	20 °C
235	134159554	3ß-methoxy-pregnenolone (MAP4343)	10 µM	whole life; start: L1	OP50-1	liquid S-medium	streptomycin	DR205 {[lon-2(e678), daf-12(m20)] + ID447 [exon1-HTT128Q::gfp;rrf-3(pk1426)]}	20 °C
235	134159554	3ß-methoxy-pregnenolone (MAP4343)	3.3 µM	whole life; start: L1	OP50-1	liquid S-medium	streptomycin	DR205 {[lon-2(e678), daf-12(m20)] + ID447 [exon1-HTT128Q::gfp;rrf-3(pk1426)]}	20 °C
235	134159554	3ß-methoxy-pregnenolone (MAP4343)	1 µM	whole life; start: L1	OP50-1	liquid S-medium	streptomycin	DR205 {[lon-2(e678), daf-12(m20)] + ID447 [exon1-HTT128Q::gfp;rrf-3(pk1426)]}	20 °C
235	134159554	3ß-methoxy-pregnenolone (MAP4343)	0.33 µM	whole life; start: L1	OP50-1	liquid S-medium	streptomycin	DR205 {[lon-2(e678), daf-12(m20)] + ID447 [exon1-HTT128Q::gfp;rrf-3(pk1426)]}	20 °C
235	134159554	3ß-methoxy-pregnenolone (MAP4343)	0.1 µM	whole life; start: L1	OP50-1	liquid S-medium	streptomycin	DR205 {[lon-2(e678), daf-12(m20)] + ID447 [exon1-HTT128Q::gfp;rrf-3(pk1426)]}	20 °C
235	134159554	3ß-methoxy-pregnenolone (MAP4343)	100 µM	whole life; start: L1	OP50-1	liquid S-medium	streptomycin	EW15 {[bar-1(ga80)] + ID447 [exon1-HTT128Q::gfp;rrf-3(pk1426)]}	20 °C
235	134159554	3ß-methoxy-pregnenolone (MAP4343)	33 µM	whole life; start: L1	OP50-1	liquid S-medium	streptomycin	EW15 {[bar-1(ga80)] + ID447 [exon1-HTT128Q::gfp;rrf-3(pk1426)]}	20 °C
235	134159554	3ß-methoxy-pregnenolone (MAP4343)	10 µM	whole life; start: L1	OP50-1	liquid S-medium	streptomycin	EW15 {[bar-1(ga80)] + ID447 [exon1-HTT128Q::gfp;rrf-3(pk1426)]}	20 °C
235	134159554	3ß-methoxy-pregnenolone (MAP4343)	3.3 µM	whole life; start: L1	OP50-1	liquid S-medium	streptomycin	EW15 {[bar-1(ga80)] + ID447 [exon1-HTT128Q::gfp;rrf-3(pk1426)]}	20 °C
235	134159554	3ß-methoxy-pregnenolone (MAP4343)	1 µM	whole life; start: L1	OP50-1	liquid S-medium	streptomycin	EW15 {[bar-1(ga80)] + ID447 [exon1-HTT128Q::gfp;rrf-3(pk1426)]}	20 °C
235	134159554	3ß-methoxy-pregnenolone (MAP4343)	0.33 µM	whole life; start: L1	OP50-1	liquid S-medium	streptomycin	EW15 {[bar-1(ga80)] + ID447 [exon1-HTT128Q::gfp;rrf-3(pk1426)]}	20 °C
235	134159554	3ß-methoxy-pregnenolone (MAP4343)	0.1 µM	whole life; start: L1	OP50-1	liquid S-medium	streptomycin	EW15 {[bar-1(ga80)] + ID447 [exon1-HTT128Q::gfp;rrf-3(pk1426)]}	20 °C
235	134159554	3ß-methoxy-pregnenolone (MAP4343)	100 µM	whole life; start: L1	OP50-1	liquid S-medium	streptomycin	RB809 {ptl-1(ok621) + ID447 [exon1-HTT128Q::gfp; rrf-3(pk1426)]}	20 °C
235	134159554	3ß-methoxy-pregnenolone (MAP4343)	33 µM	whole life; start: L1	OP50-1	liquid S-medium	streptomycin	RB809 {ptl-1(ok621) + ID447 [exon1-HTT128Q::gfp; rrf-3(pk1426)]}	20 °C
235	134159554	3ß-methoxy-pregnenolone (MAP4343)	10 µM	whole life; start: L1	OP50-1	liquid S-medium	streptomycin	RB809 {ptl-1(ok621) + ID447 [exon1-HTT128Q::gfp; rrf-3(pk1426)]}	20 °C
235	134159554	3ß-methoxy-pregnenolone (MAP4343)	3.3 µM	whole life; start: L1	OP50-1	liquid S-medium	streptomycin	RB809 {ptl-1(ok621) + ID447 [exon1-HTT128Q::gfp; rrf-3(pk1426)]}	20 °C
235	134159554	3ß-methoxy-pregnenolone (MAP4343)	1 µM	whole life; start: L1	OP50-1	liquid S-medium	streptomycin	RB809 {ptl-1(ok621) + ID447 [exon1-HTT128Q::gfp; rrf-3(pk1426)]}	20 °C
235	134159554	3ß-methoxy-pregnenolone (MAP4343)	0.33 µM	whole life; start: L1	OP50-1	liquid S-medium	streptomycin	RB809 {ptl-1(ok621) + ID447 [exon1-HTT128Q::gfp; rrf-3(pk1426)]}	20 °C
235	134159554	3ß-methoxy-pregnenolone (MAP4343)	0.1 µM	whole life; start: L1	OP50-1	liquid S-medium	streptomycin	RB809 {ptl-1(ok621) + ID447 [exon1-HTT128Q::gfp; rrf-3(pk1426)]}	20 °C
236	119205	Matairesinol	10 µM	whole life; start: unknown	OP50	NGM agar		N2 (wild type)	20°C
236	119205	Matairesinol	100 µM	whole life; start: unknown	OP50	NGM agar		N2 (wild type)	20°C
236	119205	Matairesinol	200 µM	whole life; start: unknown	OP50	NGM agar		N2 (wild type)	20°C
236	119205	Matairesinol	10 µM	whole life; start: A1	OP50	NGM agar		N2 (wild type)	20°C																																	up	14	yes
236	119205	Matairesinol	100 µM	whole life; start: A1	OP50	NGM agar		N2 (wild type)	20°C																																	up	25	yes
236	119205	Matairesinol	50 µM	whole life; start: L4	OP50	NGM agar		N2 (wild type)	20°C	up		yes	A2; stressor: 80 µM juglone for 24 h; endpoint: survival
236	119205	Matairesinol	100 µM	whole life; start: L4	OP50	NGM agar		N2 (wild type)	20°C	up	111.29	yes	A2; stressor: 80 µM juglone for 24 h; endpoint: survival
236	119205	Matairesinol	200 µM	whole life; start: L4	OP50	NGM agar		N2 (wild type)	20°C	up		yes	A2; stressor: 80 µM juglone for 24 h; endpoint: survival
236	119205	Matairesinol	100 µM	48 h; start: unknown	OP50	NGM agar		TJ375 {gpIs1 [hsp-16.2p::GFP]}	20°C
236	119205	Matairesinol	100 µM	whole life; start: L1	OP50	NGM agar		TJ356 {zIs356 [daf-16p::daf-16a/b::GFP + rol-6(su1006)]}	20°C
236	119205	Matairesinol	100 µM	whole life; start: A1	OP50	NGM agar		GR1307 [daf-16(mgDf50)]	20°C																																	down	-0.7	no
236	119205	Matairesinol	100 µM	whole life; start: A1	OP50	NGM agar		TK22 [mev-1(kn1)]	20°C																																	up	4.2	no
237	4055	Menadione	100 µM	whole life; start: L4/A1	OP50; from A12: OP50-1	NGM agar	streptomycin (from A12)	N2 (wild type)	20°C																																	down	-8.62	yes		variable	-6.25	n.d.
237	4055	Menadione	50 µM	24 h; start: L1	OP50	NGM agar		TJ356 {zIs356 [daf-16p::daf-16a/b::GFP + rol-6(su1006)]}	20°C
237	4055	Menadione	100 µM	24 h; start: L1	OP50	NGM agar		TJ356 {zIs356 [daf-16p::daf-16a/b::GFP + rol-6(su1006)]}	20°C
237	4055	Menadione	200 µM	24 h; start: L1	OP50	NGM agar		TJ356 {zIs356 [daf-16p::daf-16a/b::GFP + rol-6(su1006)]}	20°C
238	28693	Metergoline	33 µM	whole life; start: A1	Ampicillin-resistant OP50 strain	liquid S-medium	Carbenicillin, Amphotericin B, FUDR	N2 (wild type)	20°C	up	65	yes	A5; Stressor: 100 mM paraquat for 24 h; endpoint: survival																													up	23	yes
239		Methyl 7-Oxo-7H-pyrido[1, 2, 3-cd]perimidine-9-caboxylate	25 nM	whole life; start: unknown	OP50	NGM agar	FUDR	N2 (wild type)	20°C	up		yes	A7; stressor: 40 mM paraquat for 20 h; endpoint: survival	up		yes	A7; stressor: 35°C for 16 h; endpoint: survival																									up		yes
239		Methyl 7-Oxo-7H-pyrido[1, 2, 3-cd]perimidine-9-caboxylate	50 nM	whole life; start: unknown	OP50	NGM agar	FUDR	N2 (wild type)	20°C	up		yes	A7; stressor: 40 mM paraquat for 20 h; endpoint: survival	up		yes	A7; stressor: 35°C for 16 h; endpoint: survival																									up		yes
239		Methyl 7-Oxo-7H-pyrido[1, 2, 3-cd]perimidine-9-caboxylate	100 nM	whole life; start: unknown	OP50	NGM agar	FUDR	N2 (wild type)	20°C	up		yes	A7; stressor: 40 mM paraquat for 20 h; endpoint: survival	up		yes	A7; stressor: 35°C for 16 h; endpoint: survival																									up		yes
239		Methyl 7-Oxo-7H-pyrido[1, 2, 3-cd]perimidine-9-caboxylate	500 nM	whole life; start: unknown	OP50	NGM agar	FUDR	N2 (wild type)	20°C	up		yes	A7; stressor: 40 mM paraquat for 20 h; endpoint: survival	up		yes	A7; stressor: 35°C for 16 h; endpoint: survival																									up		yes
240	5281072	Methylergonovine maleate	33 µM	whole life; start: A1	Ampicillin-resistant OP50 strain	liquid S-medium	Carbenicillin, Amphotericin B, FUDR	N2 (wild type)	20°C	up	106	yes	A5; Stressor: 100 mM paraquat for 24 h; endpoint: survival																													up	28	yes
241	68551	Mianserin hydrochloride	33 µM	whole life; start: A1	Ampicillin-resistant OP50 strain	liquid S-medium	Carbenicillin, Amphotericin B, FUDR	N2 (wild type)	20°C	up	77	yes	A5; Stressor: 100 mM paraquat for 24 h; endpoint: survival																													up	32	yes
242	54685925	Minocycline hydrochloride	33 µM	whole life; start: A1	Ampicillin-resistant OP50 strain	liquid S-medium	Carbenicillin, Amphotericin B, FUDR	N2 (wild type)	20°C	down	-39	yes	A5; Stressor: 100 mM paraquat for 24 h; endpoint: survival																													up	29	yes
243		Mitraphylline	1 µg/ml	whole life; start: L1	OP50	liquid S-medium		N2 (wild type)	20°C	none		no	A2; stressor: 80 µM juglone for 24h starting at A1; endpoint: survival rate
243		Mitraphylline	2 µg/ml	whole life; start: L1	OP50	liquid S-medium		N2 (wild type)	20°C	none		no	A2; stressor: 80 µM juglone for 24h starting at A1; endpoint: survival rate
243		Mitraphylline	10 µg/ml	whole life; start: L1	OP50	liquid S-medium		N2 (wild type)	20°C
244	24580	Manganese sulfate (MnSO4)	0.1 mM	whole life; start: egg stage	OP50	NGM agar		N2 (wild type)	20°C
244	24580	Manganese sulfate (MnSO4)	0.5 mM	whole life; start: egg stage	OP50	NGM agar		N2 (wild type)	20°C
244	24580	Manganese sulfate (MnSO4)	1 mM	whole life; start: egg stage	OP50	NGM agar		N2 (wild type)	20°C
244	24580	Manganese sulfate (MnSO4)	2 mM	whole life; start: egg stage	OP50	NGM agar		N2 (wild type)	20°C
244	24580	Manganese sulfate (MnSO4)	0.1 mM	whole life; start: L4	OP50	NGM agar		N2 (wild type)	22°C					up	9.96	yes	A3; Stressor: 35°C; Measurement: median lifespan																									none
244	24580	Manganese sulfate (MnSO4)	0.5 mM	whole life; start: L4	OP50	NGM agar		N2 (wild type)	22°C					up	6.99	yes	A3; Stressor: 35°C; Measurement: median lifespan																									up		yes
244	24580	Manganese sulfate (MnSO4)	1 mM	whole life; start: L4	OP50	NGM agar		N2 (wild type)	22°C					up	6.75	yes	A3; Stressor: 35°C; Measurement: median lifespan																									none		no
244	24580	Manganese sulfate (MnSO4)	0.1 mM	whole life; start: L4	OP50	NGM agar		TK22 [mev-1(kn1)]	22°C																																	up		yes
244	24580	Manganese sulfate (MnSO4)	0.5 mM	whole life; start: L4	OP50	NGM agar		TK22 [mev-1(kn1)]	22°C																																	up		yes
244	24580	Manganese sulfate (MnSO4)	1 mM	whole life; start: L4	OP50	NGM agar		TK22 [mev-1(kn1)]	22°C																																	up		yes
244	24580	Manganese sulfate (MnSO4)	0.1 mM	whole life; start: L4	OP50	NGM agar	FUDR	N2 (wild type)	22°C																																	none		no
244	24580	Manganese sulfate (MnSO4)	0.5 mM	whole life; start: L4	OP50	NGM agar	FUDR	N2 (wild type)	22°C																																	up		yes
244	24580	Manganese sulfate (MnSO4)	1 mM	whole life; start: L4	OP50	NGM agar	FUDR	N2 (wild type)	22°C																																	up		yes
244	24580	Manganese sulfate (MnSO4)	0.1 mM	whole life; start: L4	OP50	NGM agar	FUDR	TK22 [mev-1(kn1)]	22°C																																	none		no
244	24580	Manganese sulfate (MnSO4)	0.5 mM	whole life; start: L4	OP50	NGM agar	FUDR	TK22 [mev-1(kn1)]	22°C																																	up		yes
244	24580	Manganese sulfate (MnSO4)	1 mM	whole life; start: L4	OP50	NGM agar	FUDR	TK22 [mev-1(kn1)]	22°C																																	up		yes
245		Momordica saponin extract	25.09 μg/ml	whole life; start: egg stage	OP50	NGM agar		N2 (wild type)	20°C	up	20	yes	A1; stressor: 0.1% H2O2; endpoint: mean survival; similar change with paraquat	up	11	yes	A1; stressor: 35°C; endpoint: mean survival																									up	11	yes		up		yes
245		Momordica saponin extract	25.09 μg/ml	whole life; start: egg stage	OP50	NGM agar		TK22 [mev-1(kn1)]	20°C	up	10	yes	A1; stressor: 0.1% H2O2; endpoint: mean survival				A1; stressor: 35°C; endpoint: mean survival
245		Momordica saponin extract	25.09 μg/ml	whole life; start: egg stage	OP50	NGM agar		GR1307 [daf-16(mgDf50)]	20°C	up	15	yes	A1; stressor: 0.1% H2O2; endpoint: mean survival
245		Momordica saponin extract	25.09 μg/ml	whole life; start: egg stage	OP50	NGM agar		EU1 [skn-1(zu67)/nT1 [unc-?(n754) let-?]]	20°C	none		no	A1; stressor: 0.1% H2O2; endpoint: mean survival
245		Momordica saponin extract	25.09 μg/ml	whole life; start: egg stage	OP50	NGM agar		PS3551 [hsf-1(sy441)]	20°C	none		no	A1; stressor: 0.1% H2O2; endpoint: mean survival
245		Momordica saponin extract	25.09 μg/ml	whole life; start: egg stage	OP50	NGM agar		CF1553 {muIs84 [(pAD76)sod-3p::GFP + rol-6(su1006)]}	20°C
245		Momordica saponin extract	25.09 μg/ml	whole life; start: egg stage	OP50	NGM agar		TJ356 {zIs356 [daf-16p::daf-16a/b::GFP + rol-6(su1006)]}	20°C
246	12118082	monascin (from red mold dioscorea)	1 µM	whole life; start: L1	OP50	liquid S-medium		N2 (wild type)	20°C	up		yes	A1; stressor: 250 μM juglone for 2.5 h; endpoint: survival	up		yes	A1; stressor: 35°C for 7 h; endpoint: survival
246	12118082	monascin (from red mold dioscorea)	10 µM	whole life; start: L1	OP50	liquid S-medium		N2 (wild type)	20°C	none		no	A1; stressor: 250 μM juglone for 2.5 h; endpoint: survival	up		yes	A1; stressor: 35°C for 7 h; endpoint: survival
246	12118082	monascin (from red mold dioscorea)	50 µM	whole life; start: L1	OP50	liquid S-medium		N2 (wild type)	20°C	none		no	A1; stressor: 250 μM juglone for 2.5 h; endpoint: survival	up		yes	A1; stressor: 35°C for 7 h; endpoint: survival
246	12118082	monascin (from red mold dioscorea)	1 µM	whole life; start: L1	OP50	liquid S-medium		GR1307 [daf-16(mgDf50)]	20°C	none		no	A1; stressor: 250 μM juglone for 3 h; endpoint: survival
246	12118082	monascin (from red mold dioscorea)	1 µM	whole life; start: L1	OP50	liquid S-medium		CL2070 {dvIs70 [hsp-16.2p::GFP + rol-6(su1006)]}	20°C
246	12118082	monascin (from red mold dioscorea)	1 µM	whole life; start: L1	OP50	liquid S-medium		CF1553 {muIs84 [(pAD76)sod-3p::GFP + rol-6(su1006)]}	20°C
246	12118082	monascin (from red mold dioscorea)	1 µM	whole life; start: L1	OP50	liquid S-medium		CL2166 {dvIs19 [(pAF15)gst-4p::GFP::NLS]}	20°C
246	12118082	monascin (from red mold dioscorea)	1 µM	whole life; start: L1	OP50	liquid S-medium		TJ356 {zIs356 [daf-16p::daf-16a/b::GFP + rol-6(su1006)]}	20°C
246	12118082	monascin (from red mold dioscorea)	1 µM	whole life; start: L1	OP50	NGM agar	50 mM glucose	N2 (wild type)	20°C																																	up		yes	additionally exposed to 100 µM juglone from A6
247		mulberry leaf polyphenols	25 mg/l	whole life; start: L1	OP50, heat-inactivated	NGM agar	FUDR	N2 (wild type)	20°C	up		yes	A 8, A10, A12, A14, and A16; stressor: 5 mM paraquat; endpoint: survival																													up	25.87	yes
247		mulberry leaf polyphenols	25 mg/l	whole life; start: L1	OP50, heat-inactivated	NGM agar	FUDR	N2 (wild type)	25°C																																	up	22.46	yes
247		mulberry leaf polyphenols	25 mg/l	whole life; start: L1	OP50, heat-inactivated	NGM agar	FUDR	CF1038 [daf-16(mu86)]	20°C																																	up	4.67	no
247		mulberry leaf polyphenols	25 mg/l	whole life; start: L1	OP50, heat-inactivated	NGM agar	FUDR	AA86 [daf-12(rh61rh411)]	20°C																																	up	3.8	no
247		mulberry leaf polyphenols	25 mg/l	whole life; start: L1	OP50, heat-inactivated	NGM agar	FUDR	BX165 [nhr-80(tm1011)]	20°C																																	up	2.34	no
247		mulberry leaf polyphenols	25 mg/l	whole life; start: L1	OP50, heat-inactivated	NGM agar	FUDR	SM190 [smg-1(cc546); pha-4(zu225)]	20°C																																	up	3.82	no
247		mulberry leaf polyphenols	25 mg/l	whole life; start: L1	OP50, heat-inactivated	NGM agar	FUDR	VC199 [sir-2.1(ok434)]	20°C																																	up	8.73	yes
247		mulberry leaf polyphenols	25 mg/l	whole life; start: L1	OP50, heat-inactivated	NGM agar	FUDR	CF1903 [glp-1(e2144)]	25°C																																	up	0.6	no
247		mulberry leaf polyphenols	25 mg/l	whole life; start: L1	OP50, heat-inactivated	NGM agar	FUDR	EU1 [skn-1(zu67)/nT1 [unc-?(n754) let-?]]	20°C																																	up	10.99	yes
247		mulberry leaf polyphenols	25 mg/l	whole life; start: L1	OP50, heat-inactivated	NGM agar	FUDR	TK22 [mev-1(kn1)]	20°C																																	up	22.58	yes
247		mulberry leaf polyphenols	1 mg/l	whole life; start: L1	OP50, heat-inactivated	NGM agar	FUDR	N2 (wild type)	20°C																																	down	-3	no
247		mulberry leaf polyphenols	5 mg/l	whole life; start: L1	OP50, heat-inactivated	NGM agar	FUDR	N2 (wild type)	20°C																																	up	13	yes
247		mulberry leaf polyphenols	125 mg/l	whole life; start: L1	OP50, heat-inactivated	NGM agar	FUDR	N2 (wild type)	20°C																																	down	-2	no
247		mulberry leaf polyphenols	312.5 mg/l	whole life; start: L1	OP50, heat-inactivated	NGM agar	FUDR	N2 (wild type)	20°C																																	down	-14	yes
247		mulberry leaf polyphenols	625 mg/l	whole life; start: L1	OP50, heat-inactivated	NGM agar	FUDR	N2 (wild type)	20°C																																	down	-18	yes
247		mulberry leaf polyphenols	25 mg/l	whole life; start: A1	OP50, heat-inactivated	NGM agar		N2 (wild type)	20°C	up	211.11	yes	A6; stressor: 1.5 mM H2O2 for 5 h; endpoint: survival; enhanced resistance also by the use of 0.5 mM or 1 mM H2O2
248	5282253	Mytilus edulis, protein hydrolyzate	4 mg/ml	48 h; start: L4	OP50	NGM agar	FUdR	N2 (wild type)	20°C	up		yes	A2; stressor: 10 mM H2O2	up		yes	A2; stressor: 35°C																									up	30	yes
248	5282253	Mytilus edulis, protein hydrolyzate	0.5 mg/ml	48 h; start: L4	OP50	NGM agar	FUdR	N2 (wild type)	20°C	none		no	A2; stressor: 10 mM H2O2	up		yes	A2; stressor: 35°C
248	5282253	Mytilus edulis, protein hydrolyzate	2 mg/ml	48 h; start: L4	OP50	NGM agar	FUdR	N2 (wild type)	20°C	up		yes	A2; stressor: 10 mM H2O2	up		yes	A2; stressor: 35°C
249	3626837	N-(2-[4-(4-Chlorophenyl)piperazin-1-yl]ethyl)-3-methoxybenzamide	33 µM	whole life; start: A1	Ampicillin-resistant OP50 strain	liquid S-medium	Carbenicillin, Amphotericin B, FUDR	N2 (wild type)	20°C	up	101	yes	A5; Stressor: 100 mM paraquat for 24 h; endpoint: survival																													up	35	yes
250	6124	N-nitrosodimethylamine	50 µM	whole life; start: parental generation	OP50	NGM agar		N2 (wild type)	20°C					none		no	A1; stressor: 35°C; endpoint: survival																									up	5.44	yes		up	3.39	n.d.
250	6124	N-nitrosodimethylamine	100 µM	whole life; start: parental generation	OP50	NGM agar		N2 (wild type)	20°C																																	up	1.55	yes		up	0.62	n.d.
250	6124	N-nitrosodimethylamine	0.1 mM	whole life; start: parental generation	OP50	NGM agar		N2 (wild type)	20°C					none		no	A1; stressor: 35°C; endpoint: survival
250	6124	N-nitrosodimethylamine	0.5 µM	whole life; start: parental generation	OP50	NGM agar		N2 (wild type)	20°C					none		no	A1; stressor: 35°C; endpoint: survival
250	6124	N-nitrosodimethylamine	2 µM	whole life; start: parental generation	OP50	NGM agar		N2 (wild type)	20°C					none		no	A1; stressor: 35°C; endpoint: survival
250	6124	N-nitrosodimethylamine	10 µM	whole life; start: parental generation	OP50	NGM agar		N2 (wild type)	20°C					none		no	A1; stressor: 35°C; endpoint: survival
251	62389	N6-benzyladenine	200 µM	whole life; start: A1	OP50	liquid S-medium		BA17 [fem-1(hc17)]	25°C																																	up	1	no		down	-2	n.d.
251	62389	N6-benzyladenine	100 µM	whole life; start: A1	OP50	liquid S-medium		BA17 [fem-1(hc17)]	25°C																																	up	3	no		none		n.d.
251	62389	N6-benzyladenine	50 µM	whole life; start: A1	OP50	liquid S-medium		BA17 [fem-1(hc17)]	25°C																																	none		no		up	6	n.d.
252	92180	N6-isopentenyladenine	200 µM	whole life; start: A1	OP50	liquid S-medium		BA17 [fem-1(hc17)]	25°C																																	down	-2	no		down	-1	n.d.
252	92180	N6-isopentenyladenine	100 µM	whole life; start: A1	OP50	liquid S-medium		BA17 [fem-1(hc17)]	25°C																																	down	-2	no		down	-1	n.d.
252	92180	N6-isopentenyladenine	50 µM	whole life; start: A1	OP50	liquid S-medium		BA17 [fem-1(hc17)]	25°C																																	down	-8	no		down	-6	n.d.
253		NG-094	0.25 mM	whole life; start: unknown	OP50	NGM agar	FUDR	AM134 {rmIs126 [unc-54p::Q0::YFP]}	22°C
253		NG-094	0.5 mM	whole life; start: unknown	OP50	NGM agar	FUDR	AM134 {rmIs126 [unc-54p::Q0::YFP]}	22°C
253		NG-094	0.75 mM	whole life; start: unknown	OP50	NGM agar	FUDR	AM134 {rmIs126 [unc-54p::Q0::YFP]}	22°C
253		NG-094	1.0 mM	whole life; start: unknown	OP50	NGM agar	FUDR	AM134 {rmIs126 [unc-54p::Q0::YFP]}	22°C
253		NG-094	1.25 mM	whole life; start: unknown	OP50	NGM agar	FUDR	AM134 {rmIs126 [unc-54p::Q0::YFP]}	22°C
253		NG-094	0.25 mM	whole life; start: unknown	OP50	NGM agar	FUDR	AM140 {rmIs132 [unc-54p::Q35::YFP]}	22°C
253		NG-094	0.5 mM	whole life; start: unknown	OP50	NGM agar	FUDR	AM140 {rmIs132 [unc-54p::Q35::YFP]}	22°C
253		NG-094	0.75 mM	whole life; start: unknown	OP50	NGM agar	FUDR	AM140 {rmIs132 [unc-54p::Q35::YFP]}	22°C
253		NG-094	1.0 mM	whole life; start: unknown	OP50	NGM agar	FUDR	AM140 {rmIs132 [unc-54p::Q35::YFP]}	22°C
253		NG-094	1.25 mM	whole life; start: unknown	OP50	NGM agar	FUDR	AM140 {rmIs132 [unc-54p::Q35::YFP]}	22°C
253		NG-094	1.0 mM	whole life; start: unknown	OP50	NGM agar		AM134 {rmIs126 [unc-54p::Q0::YFP]}	22°C																																	up	3.47	no		none	0	no
253		NG-094	1.0 mM	whole life; start: unknown	OP50	NGM agar		AM140 {rmIs132 [unc-54p::Q35::YFP]}	22°C																																	up	7.04	no		up	17.61	yes
253		NG-094	1.0 mM	whole life; start: unknown	OP50	NGM agar	FUDR	BC10060 {dpy-5(e907); sEx884 [rCesC12C8.1::GFP + pCeh361]}	22°C
253		NG-094	1.0 mM	whole life; start: A1	HT115 (DE3) with RNAi-vector against hsf-1	NGM agar	FUDR	AM140 {rmIs132 [unc-54p::Q35::YFP]}	20°C
253		NG-094	1.0 mM	whole life; start: unknown	HT115 (DE3) with RNAi-vector against daf-16	NGM agar	FUDR	AM140 {rmIs132 [unc-54p::Q35::YFP]}	22°C
254		NT219	600 µM	3 h daily from A1-A6	HT115 (DE3)	NGM agar	ampicillin, IPTG	N2 (wild type)	20°C																																	none		no
254		NT219	150 µM	3 h at A1 and 3 h at A2	HT115 (DE3)	NGM agar	ampicillin, IPTG	CL2070 {dvIs70 [hsp-16.2p::GFP + rol-6(su1006)]}	20°C
254		NT219	300 µM	3 h at A1 and 3 h at A2	HT115 (DE3)	NGM agar	ampicillin, IPTG	CL2070 {dvIs70 [hsp-16.2p::GFP + rol-6(su1006)]}	20°C
254		NT219	600 µM	3 h at A1 and 3 h at A2	HT115 (DE3)	NGM agar	ampicillin, IPTG	CL2070 {dvIs70 [hsp-16.2p::GFP + rol-6(su1006)]}	20°C
254		NT219	900 µM	3 h at A1 and 3 h at A2	HT115 (DE3)	NGM agar	ampicillin, IPTG	CL2070 {dvIs70 [hsp-16.2p::GFP + rol-6(su1006)]}	20°C
254		NT219	150 µM	3 h at A1 and 3 h at A2	HT115 (DE3)	NGM agar	ampicillin, IPTG	BC10061 {sEx888 [hsp-70p (c12c8.1)::GFP]}	20°C
254		NT219	300 µM	3 h at A1 and 3 h at A2	HT115 (DE3)	NGM agar	ampicillin, IPTG	BC10061 {sEx888 [hsp-70p (c12c8.1)::GFP]}	20°C
254		NT219	600 µM	3 h at A1 and 3 h at A2	HT115 (DE3)	NGM agar	ampicillin, IPTG	BC10061 {sEx888 [hsp-70p (c12c8.1)::GFP]}	20°C
254		NT219	600 µM	3 h at A1 and 3 h at A2	HT115 (DE3)	NGM agar	ampicillin, IPTG	CF512 [fer-15(b26); fem-1(hc17)]	20°C					up	32.04	yes	adults; stressor: 35°C for 15h; endpoint: survival					up	24.61	yes	A1; stressor: UV-light; endpoint: survival																	none		no
254		NT219	600 µM	3 h daily from A1-A6	HT115 (DE3)	NGM agar	ampicillin, IPTG	CF512 [fer-15(b26); fem-1(hc17)]	20°C																																	none		no
254		NT219	600 µM	3 h; start unknown	HT115 (DE3)	NGM agar	ampicillin, IPTG	TJ356 {zIs356 [daf-16p::daf-16a/b::GFP + rol-6(su1006)]}	20°C
254		NT219	600 µM	3 h daily; start: A1	HT115 (DE3)	NGM agar	ampicillin, IPTG	CL2006 {dvIs2 [pCL12(unc-54/human Abeta peptide 1-42 minigene) + pRF4]}	20°C
254		NT219	600 µM	3 h daily; start: A1	HT115 (DE3) with RNAi-vector against daf-16	NGM agar	ampicillin, IPTG	CL2006 {dvIs2 [pCL12(unc-54/human Abeta peptide 1-42 minigene) + pRF4]}	20°C
254		NT219	600 µM	3 h daily; start: A1	HT115 (DE3)	NGM agar	ampicillin, IPTG	unknown strain [polyQ40::YFP]	20°C
254		NT219	600 µM	3 h daily; start: A1	HT115 (DE3)	NGM agar	ampicillin, IPTG	unknown strain {polyQ35::YFP}	20°C
255	11957660	Naftopidil dihydrochloride	33 µM	whole life; start: A1	Ampicillin-resistant OP50 strain	liquid S-medium	Carbenicillin, Amphotericin B, FUDR	N2 (wild type)	20°C	up	31	yes	A5; Stressor: 100 mM paraquat for 24 h; endpoint: survival																													up	14	yes
256	41114	Nicardipine hydrochloride	33 µM	whole life; start: A1	Ampicillin-resistant OP50 strain	liquid S-medium	Carbenicillin, Amphotericin B, FUDR	N2 (wild type)	20°C	down	-16	no	A5; Stressor: 100 mM paraquat for 24 h; endpoint: survival																													up	23	yes
257	4507	Nitrendipine	33 µM	whole life; start: A1	Ampicillin-resistant OP50 strain	liquid S-medium	Carbenicillin, Amphotericin B, FUDR	N2 (wild type)	20°C	up	39	yes	A5; Stressor: 100 mM paraquat for 24 h; endpoint: survival																													up	25	yes
258	441358	Nortriptyline hydrochloride	33 µM	whole life; start: A1	Ampicillin-resistant OP50 strain	liquid S-medium	Carbenicillin, Amphotericin B, FUDR	N2 (wild type)	20°C	up	63	yes	A5; Stressor: 100 mM paraquat for 24 h; endpoint: survival																													up	21	yes
259		Nymphaea hybrid (total flavones)	100 µg/ml	whole life; start: L4	OP50	NGM agar		N2 (wild type)	20°C	up		yes	A2; stressor: 0.1 mg/ml of paraquat for 4d; endpoint: survival	up		yes	A2; stressor: 35°C for 16h; endpoint: survival																									up		yes
260		Nymphaea hybrid root extract	0.2 mg/ml	whole life; start: L4	OP50	NGM agar		N2 (wild type)	20°C																																	up		yes
260		Nymphaea hybrid root extract	1 mg/ml	whole life; start: L4	OP50	NGM agar		N2 (wild type)	20°C	up		yes	A2; stressor: 0.1 mg/ml of paraquat; endpoint: mean lifespan	up		yes	A2; stressor: 35°C; endpoint: mean lifespan																									up		yes
260		Nymphaea hybrid root extract	5 mg/ml	whole life; start: L4	OP50	NGM agar		N2 (wild type)	20°C																																	up		no
260		Nymphaea hybrid root extract	1 mg/ml	whole life; start: L4	OP50, heat-inactivated	NGM agar		N2 (wild type)	23°C																																	up		yes
260		Nymphaea hybrid root extract	1 mg/ml	whole life; start: L4	OP50	NGM agar		CF1038 [daf-16(mu86)]	23°C																																	none		no
261		O-acetyl glucomannan	0.25 mg/ml	whole life; start: L4	OP50	NGM agar		N2 (wild type)	20°C	up	25	yes	A2; stressor: 40 mM H2O2; endpoint: mean survival	up	40	yes	A2; stressor: 35°C; endpoint: mean survival																									up	13.33	no
261		O-acetyl glucomannan	1 mg/ml	whole life; start: L4	OP50	NGM agar		N2 (wild type)	20°C	up	26	yes	A2; stressor: 40 mM H2O2; endpoint: mean survival	up	60	yes	A2; stressor: 35°C; endpoint: mean survival																									up	20	no
261		O-acetyl glucomannan	4 mg/ml	whole life; start: L4	OP50	NGM agar		N2 (wild type)	20°C	up	50	yes	A2; stressor: 40 mM H2O2; endpoint: mean survival	up	61	yes	A2; stressor: 35°C; endpoint: mean survival																									up	40	no
262	54195890	O-allylserine	10 µM	whole life; start: A1	OP50, UV-inactivated	liquid S-medium	amphotericin B	CL2166 {dvIs19 [(pAF15)gst-4p::GFP::NLS]}	20°C
263		Oat	0,50%	whole life; start: L2	OP50	NGM agar		N2 (wild type)	20°C
263		Oat	0.01	whole life; start: L2	OP50	NGM agar		N2 (wild type)	20°C
263		Oat	0.03	whole life; start: L2	OP50	NGM agar		N2 (wild type)	20°C
263		Oat	0,50%	whole life; start: L2	OP50	NGM agar	2 % glucose	N2 (wild type)	20°C
263		Oat	0.01	whole life; start: L2	OP50	NGM agar	2 % glucose	N2 (wild type)	20°C
263		Oat	0.03	whole life; start: L2	OP50	NGM agar	2 % glucose	N2 (wild type)	20°C
263		Oat	0,50%	whole life; start: L2	OP50	NGM agar		GR1307 [daf-16(mgDf50)]	20°C
263		Oat	0.01	whole life; start: L2	OP50	NGM agar		GR1307 [daf-16(mgDf50)]	20°C
263		Oat	0.03	whole life; start: L2	OP50	NGM agar		GR1307 [daf-16(mgDf50)]	20°C
263		Oat	0,50%	whole life; start: L2	OP50	NGM agar	2 % glucose	GR1307 [daf-16(mgDf50)]	20°C
263		Oat	0.01	whole life; start: L2	OP50	NGM agar	2 % glucose	GR1307 [daf-16(mgDf50)]	20°C
263		Oat	0.03	whole life; start: L2	OP50	NGM agar	2 % glucose	GR1307 [daf-16(mgDf50)]	20°C
263		Oat	0,50%	whole life; start: L2	OP50	NGM agar		VC199 [sir-2.1(ok434)]	20°C
263		Oat	0.01	whole life; start: L2	OP50	NGM agar		VC199 [sir-2.1(ok434)]	20°C
263		Oat	0.03	whole life; start: L2	OP50	NGM agar		VC199 [sir-2.1(ok434)]	20°C
263		Oat	0,50%	whole life; start: L2	OP50	NGM agar	2 % glucose	VC199 [sir-2.1(ok434)]	20°C
263		Oat	0.01	whole life; start: L2	OP50	NGM agar	2 % glucose	VC199 [sir-2.1(ok434)]	20°C
263		Oat	0.03	whole life; start: L2	OP50	NGM agar	2 % glucose	VC199 [sir-2.1(ok434)]	20°C
263		Oat	0,50%	whole life; start: L2	OP50	NGM agar		GA158 [daf-16(mgDf50); daf-2(m65)]	15°C
263		Oat	0.01	whole life; start: L2	OP50	NGM agar		GA158 [daf-16(mgDf50); daf-2(m65)]	15°C
263		Oat	0.03	whole life; start: L2	OP50	NGM agar		GA158 [daf-16(mgDf50); daf-2(m65)]	15°C
263		Oat	0,50%	whole life; start: L2	OP50	NGM agar	2 % glucose	GA158 [daf-16(mgDf50); daf-2(m65)]	15°C
263		Oat	0.01	whole life; start: L2	OP50	NGM agar	2 % glucose	GA158 [daf-16(mgDf50); daf-2(m65)]	15°C
263		Oat	0.03	whole life; start: L2	OP50	NGM agar	2 % glucose	GA158 [daf-16(mgDf50); daf-2(m65)]	15°C
264		Ocimum sanctum crude extract	1 mg/ml	whole life; start: L1	OP50	NGM agar	FUdR	N2 (wild type)	20 °C																																	up	11.4	yes
264		Ocimum sanctum crude extract	0.1 mg/ml	whole life; start: L1	OP50	NGM agar	FUdR	N2 (wild type)	20 °C																																	up	4.2	yes
264		Ocimum sanctum crude extract	0.01 mg/ml	whole life; start: L1	OP50	NGM agar	FUdR	N2 (wild type)	20 °C																																	up	5.7	no
264		Ocimum sanctum crude extract	0.001 mg/ml	whole life; start: L1	OP50	NGM agar	FUdR	N2 (wild type)	20 °C																																	up	4.7	no
264		Ocimum sanctum crude extract	1 mg/ml	whole life; start: L1	OP50	NGM agar		N2 (wild type)	20 °C					up	16.1	yes	A4; stressor: 37°C for 4 h; endpoint: mean lifespan
264		Ocimum sanctum crude extract	0.1 mg/ml	whole life; start: L1	OP50	NGM agar		N2 (wild type)	20 °C					up	16.1	yes	A4; stressor: 37°C for 4 h; endpoint: mean lifespan
264		Ocimum sanctum crude extract	0.01 mg/ml	whole life; start: L1	OP50	NGM agar		N2 (wild type)	20 °C					up		no	A4; stressor: 37°C for 4 h; endpoint: mean lifespan
264		Ocimum sanctum crude extract	0.001 mg/ml	whole life; start: L1	OP50	NGM agar		N2 (wild type)	20 °C					up		no	A4; stressor: 37°C for 4 h; endpoint: mean lifespan
265	10494	Oleanolic acid	100 µM	whole life; start: L4	OP50, heat-inactivated	NGM agar	FUDR	N2 (wild type)	20°C	up	9.68	yes	A3; stressor: 5 mM paraquat; endpoint: survival																													up	3.07	no
265	10494	Oleanolic acid	200 µM	whole life; start: L4	OP50, heat-inactivated	NGM agar	FUDR	N2 (wild type)	20°C	up	15.08	yes	A3; stressor: 5 mM paraquat; endpoint: survival																													up	11.18	yes
265	10494	Oleanolic acid	300 µM	whole life; start: L4	OP50, heat-inactivated	NGM agar	FUDR	N2 (wild type)	20°C	up	19.5	yes	A3; stressor: 5 mM paraquat; endpoint: survival	up		n.d.	A3; stressor: 36°C; endpoint: survival																									up	16.63	yes
265	10494	Oleanolic acid	600 µM	whole life; start: L4	OP50, heat-inactivated	NGM agar	FUDR	N2 (wild type)	20°C	up	15.21	yes	A3; stressor: 5 mM paraquat; endpoint: survival																													up	2.7	no
265	10494	Oleanolic acid	300 µM	whole life; start: L4	OP50, heat-inactivated	NGM agar	FUDR	GR1307 [daf-16(mgDf50)]	20°C																																	down	-0.41	no
265	10494	Oleanolic acid	300 µM	whole life; start: L4	OP50, heat-inactivated	NGM agar	FUDR	VC199 [sir-2.1(ok434)]	20°C																																	up		yes
265	10494	Oleanolic acid	300 µM	whole life; start: L4	OP50, heat-inactivated	NGM agar	FUDR	DA1116 [eat-2(ad1116)]	20°C																																	up		yes
265	10494	Oleanolic acid	300 µM	2 h; start: A1	OP50, heat-inactivated	NGM agar		TJ356 {zIs356 [daf-16p::daf-16a/b::GFP + rol-6(su1006)]}	20°C
266	445639	Oleic Acid	0.066 mg/ml	whole life; start: L1	OP50	liquid S-medium		N2 (wild type)	20°C	up	36	yes	A1; stressor: 250 µM juglone for 2.5 h; endpoint: survival
266	445639	Oleic Acid	0.066 mg/ml	whole life; start: L1	OP50	liquid S-medium		TJ356 {zIs356 [daf-16p::daf-16a/b::GFP + rol-6(su1006)]}	20°C
267		Oligonol	1 µg/ml	whole life; start: A1/A2	OP50	liquid assay medium (20% BHI:80% M9; v/v)		CF512 [fer-15(b26); fem-1(hc17)]	25°C									none		no	L4/A1; stressor: Vibrio cholerae for 24 h; endpoint: survival
267		Oligonol	10 µg/ml	whole life; start: A1/A2	OP50	liquid assay medium (20% BHI:80% M9; v/v)		CF512 [fer-15(b26); fem-1(hc17)]	25°C									none		no	L4/A1; stressor: Vibrio cholerae for 24 h; endpoint: survival
267		Oligonol	100 µg/ml	whole life; start: A1/A2	OP50	liquid assay medium (20% BHI:80% M9; v/v)		CF512 [fer-15(b26); fem-1(hc17)]	25°C									up		yes	L4/A1; stressor: Vibrio cholerae for 24 h; endpoint: survival
268		Orange extract	100 mg/ml	whole life; start: L4	OP50	NGM agar	FUdR	N2 (wild type)	20°C					up	9.8	yes	A5; stressor: 35°C; endpoint: mean survival					up	9.1	no	A5; stressor: UV-B; endpoint: mean survival																	up	10.5	yes		up	9.1	n.d.
268		Orange extract	200 mg/ml	whole life; start: L4	OP50	NGM agar	FUdR	N2 (wild type)	20°C					up	19.3	yes	A5; stressor: 35°C; endpoint: mean survival					up	22	yes	A5; stressor: UV-B; endpoint: mean survival																	up	18	yes		up	16.9	n.d.
268		Orange extract	400 mg/ml	whole life; start: L4	OP50	NGM agar	FUdR	N2 (wild type)	20°C					up	35.5	yes	A5; stressor: 35°C; endpoint: mean survival					up	36.1	yes	A5; stressor: UV-B; endpoint: mean survival																	up	26.2	yes		up	25.9	n.d.
268		Orange extract	100 mg/ml	whole life; start: L4	OP50	NGM agar		N2 (wild type)	20°C
268		Orange extract	200 mg/ml	whole life; start: L4	OP50	NGM agar		N2 (wild type)	20°C
268		Orange extract	400 mg/ml	whole life; start: L4	OP50	NGM agar		N2 (wild type)	20°C
269	10079485	Otophylloside B	50 µM	whole life; start: L3	OP50, heat-inactivated	NGM agar		CL4176 {smg-1(cc546); dvIs27 [myo-3p::A-Beta (1-42)::let-851 3'UTR) + rol-6(su1006)]}	16°C
269	10079485	Otophylloside B	50 µM	whole life; start: L4/A1	OP50, heat-inactivated	NGM agar	FUDR	CL2006 {dvIs2 [pCL12(unc-54/human Abeta peptide 1-42 minigene) + pRF4]}	16°C																																	up	5.25	yes
269	10079485	Otophylloside B	50 µM	whole life; start: L4/A1	OP50, heat-inactivated	NGM agar		CL2006 {dvIs2 [pCL12(unc-54/human Abeta peptide 1-42 minigene) + pRF4]}	16°C					up	16.77	yes	A1; stressor: 35°C; endpoint: survival; similar change after recovery period
269	10079485	Otophylloside B	50 µM	whole life; start: L1	OP50, heat-inactivated	NGM agar		CL2122 {dvIs15 [(pPD30.38) unc-54(vector) + (pCL26) mtl-2::GFP]}	16°C
269	10079485	Otophylloside B	50 µM	whole life; start: L1	OP50, heat-inactivated	NGM agar		CL2355 {smg-1(cc546); dvIs50 [pCL45 (snb-1::Abeta 1-42::3' UTR(long) + mtl-2::GFP]}	16°C
269	10079485	Otophylloside B	5 µM	whole life; start: L4/A1	OP50, heat-inactivated	NGM agar	FUDR	N2 (wild type)	20°C																																	up	4.3	yes
269	10079485	Otophylloside B	20 µM	whole life; start: L4/A1	OP50, heat-inactivated	NGM agar	FUDR	N2 (wild type)	20°C																																	up	6.6	yes
269	10079485	Otophylloside B	50 µM	whole life; start: L4/A1	OP50, heat-inactivated	NGM agar	FUDR	N2 (wild type)	20°C					up	42.77	yes	A 5; stressor: 35°C; endpoint: survival																									up	11.4	yes
269	10079485	Otophylloside B	200 µM	whole life; start: L4/A1	OP50, heat-inactivated	NGM agar	FUDR	N2 (wild type)	20°C																																	up	6.3	yes
269	10079485	Otophylloside B	500 µM	whole life; start: L4/A1	OP50, heat-inactivated	NGM agar	FUDR	N2 (wild type)	20°C																																	up	2.2	no
269	10079485	Otophylloside B	50 µM	whole life; start: L4/A1	OP50, heat-inactivated	NGM agar	FUDR	DA1116 [eat-2(ad1116)]	20°C																																	up	14.65	yes
269	10079485	Otophylloside B	50 µM	whole life; start: L4/A1	OP50, heat-inactivated	NGM agar	FUDR	VC199 [sir-2.1(ok434)]	20°C																																	none		no
269	10079485	Otophylloside B	50 µM	whole life; start: L4/A1	OP50, heat-inactivated	NGM agar	FUDR	CB4876 [clk-1(e2519)]	20°C																																	none		no
269	10079485	Otophylloside B	50 µM	whole life; start: L4/A1	OP50, heat-inactivated	NGM agar	FUDR	CB1370 [daf-2(e1370)]	20°C																																	none		no
269	10079485	Otophylloside B	50 µM	whole life; start: L4/A1	OP50, heat-inactivated	NGM agar	FUDR	TJ356 {zIs356 [daf-16p::daf-16a/b::GFP + rol-6(su1006)]}	20°C
269	10079485	Otophylloside B	50 µM	whole life; start: L4/A1	OP50, heat-inactivated	NGM agar	FUDR	CF1038 [daf-16(mu86)]	20°C																																	none		no
269	10079485	Otophylloside B	50 µM	whole life; start: L4/A1	OP50, heat-inactivated	NGM agar	FUDR	EU1 [skn-1(zu67)/nT1 [unc-?(n754) let-?]]	20°C																																	up	12.81	yes		up		n.d.
270	4615	Oxatomide	33 µM	whole life; start: A1	Ampicillin-resistant OP50 strain	liquid S-medium	Carbenicillin, Amphotericin B, FUDR	N2 (wild type)	20°C	up	71	yes	A5; Stressor: 100 mM paraquat for 24 h; endpoint: survival																													up	25	yes
271	121930	PAPP/LY-165,163	33 µM	whole life; start: A1	Ampicillin-resistant OP50 strain	liquid S-medium	Carbenicillin, Amphotericin B, FUDR	N2 (wild type)	20°C	up	83	yes	A5; Stressor: 100 mM paraquat for 24 h; endpoint: survival																													up	33	yes
272	10016012	PBT2	10 µg/ml	whole life; start: L4	OP50	NGM agar	Ampicillin	AM140 {rmIs132 [unc-54p::Q35::YFP]}	25 °C
273		Panax notoginseng branch roots polysaccharides	0.1 mg/mL	whole life; start: A1	OP50	NGM agar		N2 (wild type)	20°C					up		n.d.	A3; stressor: 35°C; endpoint: survival																									up	10.5	n.d.		up		n.d.
273		Panax notoginseng branch roots polysaccharides	0.5 mg/mL	whole life; start: A1	OP50	NGM agar		N2 (wild type)	20°C
273		Panax notoginseng branch roots polysaccharides	1 mg/mL	whole life; start: A1	OP50	NGM agar		N2 (wild type)	20°C
273		Panax notoginseng branch roots polysaccharides	1.5 mg/mL	whole life; start: A1	OP50	NGM agar		N2 (wild type)	20°C
273		Panax notoginseng branch roots polysaccharides	2 mg/mL	whole life; start: A1	OP50	NGM agar		N2 (wild type)	20°C
274		Panax notoginseng fibrous roots polysaccharides	0.1 mg/mL	whole life; start: A1	OP50	NGM agar		N2 (wild type)	20°C					up		n.d.	A3; stressor: 35°C; endpoint: survival																									up	5.2	n.d.		up		n.d.
274		Panax notoginseng fibrous roots polysaccharides	0.5 mg/mL	whole life; start: A1	OP50	NGM agar		N2 (wild type)	20°C
274		Panax notoginseng fibrous roots polysaccharides	1 mg/mL	whole life; start: A1	OP50	NGM agar		N2 (wild type)	20°C
274		Panax notoginseng fibrous roots polysaccharides	1.5 mg/mL	whole life; start: A1	OP50	NGM agar		N2 (wild type)	20°C
274		Panax notoginseng fibrous roots polysaccharides	2 mg/mL	whole life; start: A1	OP50	NGM agar		N2 (wild type)	20°C
275		Panax notoginseng main roots polysaccharides	0.1 mg/mL	whole life; start: A1	OP50	NGM agar		N2 (wild type)	20°C					up		n.d.	A3; stressor: 35°C; endpoint: survival																									up	21	n.d.		up		n.d.
275		Panax notoginseng main roots polysaccharides	0.5 mg/mL	whole life; start: A1	OP50	NGM agar		N2 (wild type)	20°C
275		Panax notoginseng main roots polysaccharides	1 mg/mL	whole life; start: A1	OP50	NGM agar		N2 (wild type)	20°C
275		Panax notoginseng main roots polysaccharides	1.5 mg/mL	whole life; start: A1	OP50	NGM agar		N2 (wild type)	20°C
275		Panax notoginseng main roots polysaccharides	2 mg/mL	whole life; start: A1	OP50	NGM agar		N2 (wild type)	20°C
276	43815	paroxetine	10 nM	whole life; start: egg stage	OP50	NGM agar		CL2006 {dvIs2 [pCL12(unc-54/human Abeta peptide 1-42 minigene) + pRF4]}	20°C
276	43815	paroxetine	100 nM	whole life; start: egg stage	OP50	NGM agar		CL2006 {dvIs2 [pCL12(unc-54/human Abeta peptide 1-42 minigene) + pRF4]}	20°C
276	43815	paroxetine	1 µM	whole life; start: egg stage	OP50	NGM agar		CL2006 {dvIs2 [pCL12(unc-54/human Abeta peptide 1-42 minigene) + pRF4]}	20°C
276	43815	paroxetine	10 µM	whole life; start: egg stage	OP50	NGM agar		CL2006 {dvIs2 [pCL12(unc-54/human Abeta peptide 1-42 minigene) + pRF4]}	20°C
276	43815	paroxetine	100 µM	whole life; start: egg stage	OP50	NGM agar		CL2006 {dvIs2 [pCL12(unc-54/human Abeta peptide 1-42 minigene) + pRF4]}	20°C
277	65238	pentagalloyl glucose from Eucalyptus leaves	160 µM	whole life; start: egg stage	OP50	NGM agar		N2 (wild type)	20°C					up	71.43	yes	A1; stressor: 35°C for 8h; endpoint: survival																									up		yes
277	65238	pentagalloyl glucose from Eucalyptus leaves	40 µM	whole life; start: egg stage	OP50	NGM agar		N2 (wild type)	20°C																																	none		no
277	65238	pentagalloyl glucose from Eucalyptus leaves	80 µM	whole life; start: egg stage	OP50	NGM agar		N2 (wild type)	20°C																																	none		no
277	65238	pentagalloyl glucose from Eucalyptus leaves	120 µM	whole life; start: egg stage	OP50	NGM agar		N2 (wild type)	20°C																																	up		yes
277	65238	pentagalloyl glucose from Eucalyptus leaves	160 µM	whole life; start: egg stage	OP50	NGM agar		GR1307 [daf-16(mgDf50)]	20°C																																					down	-2.92	n.d.
277	65238	pentagalloyl glucose from Eucalyptus leaves	160 µM	whole life; start: egg stage	OP50	NGM agar		TJ1052 [age-1(hx546)]	20°C																																					down	-15.63	n.d.
277	65238	pentagalloyl glucose from Eucalyptus leaves	160 µM	whole life; start: egg stage	OP50	NGM agar		DA1116 [eat-2(ad1116)]	20°C																																	none		no		down	-1.91	n.d.
277	65238	pentagalloyl glucose from Eucalyptus leaves	160 µM	whole life; start: egg stage	OP50	NGM agar		VC199 [sir-2.1(ok434)]	20°C																																	none		no		up	8.19	n.d.
277	65238	pentagalloyl glucose from Eucalyptus leaves	160 µM	whole life; start: egg stage	OP50	NGM agar		MQ887 [isp-1(qm150)]	20°C																																	down		no		up	3.42	n.d.
277	65238	pentagalloyl glucose from Eucalyptus leaves	160 µM	whole life; start: egg stage	OP50	NGM agar		TK22 [mev-1(kn1)]	20°C																																	up		yes		up	6.49	n.d.
277	65238	pentagalloyl glucose from Eucalyptus leaves	160 µM	whole life; start: egg stage	OP50	NGM agar		MQ130 [clk-1(qm30)]	20°C																																	up		yes		up	3.61	n.d.
278	47812	Pergolide methanesulfonate	33 µM	whole life; start: A1	Ampicillin-resistant OP50 strain	liquid S-medium	Carbenicillin, Amphotericin B, FUDR	N2 (wild type)	20°C	up	97	yes	A5; Stressor: 100 mM paraquat for 24 h; endpoint: survival																													up	37	yes
279	667639	Piceatannol	50 µM	whole life; start: L4	OP50	liquid S-medium	FUDR	N2 (wild type)	25°C
279	667639	Piceatannol	100 µM	whole life; start: L4	OP50	liquid S-medium	FUDR	N2 (wild type)	25°C
279	667639	Piceatannol	50 µM	whole life; start: L4	OP50	liquid S-medium	FUDR	GR1307 [daf-16(mgDf50)]	25°C
279	667639	Piceatannol	100 µM	whole life; start: L4	OP50	liquid S-medium	FUDR	GR1307 [daf-16(mgDf50)]	25°C
279	667639	Piceatannol	50 µM	whole life; start: L4	OP50	liquid S-medium	FUDR	CB1370 [daf-2(e1370)]	15°C
279	667639	Piceatannol	100 µM	whole life; start: L4	OP50	liquid S-medium	FUDR	CB1370 [daf-2(e1370)]	15°C
279	667639	Piceatannol	50 µM	whole life; start: L4	OP50	liquid S-medium	FUDR	TJ1052 [age-1(hx546)]	25°C
279	667639	Piceatannol	100 µM	whole life; start: L4	OP50	liquid S-medium	FUDR	TJ1052 [age-1(hx546)]	25°C
279	667639	Piceatannol	50 µM	whole life; start: L4	OP50	liquid S-medium	FUDR	VC199 [sir-2.1(ok434)]	25°C
279	667639	Piceatannol	100 µM	whole life; start: L4	OP50	liquid S-medium	FUDR	VC199 [sir-2.1(ok434)]	25°C
279	667639	Piceatannol	50 µM	whole life; start: L4	OP50	liquid S-medium	FUDR	MQ130 [clk-1(qm30)]	25°C
279	667639	Piceatannol	100 µM	whole life; start: L4	OP50	liquid S-medium	FUDR	MQ130 [clk-1(qm30)]	25°C
279	667639	Piceatannol	50 µM	whole life; start: L4	OP50	liquid S-medium	FUDR	DA1116 [eat-2(ad1116)]	25°C
279	667639	Piceatannol	100 µM	whole life; start: L4	OP50	liquid S-medium	FUDR	DA1116 [eat-2(ad1116)]	25°C
279	667639	Piceatannol	50 µM	whole life; start: L1	OP50	NGM agar		TJ356 {zIs356 [daf-16p::daf-16a/b::GFP + rol-6(su1006)]}	25°C
279	667639	Piceatannol	100 µM	whole life; start: L1	OP50	NGM agar		TJ356 {zIs356 [daf-16p::daf-16a/b::GFP + rol-6(su1006)]}	25°C
279	667639	Piceatannol	50 µM	whole life; start: L1	OP50	NGM agar		N2 (wild type)	25°C	up	300	yes	A8; also significantly increased at A6, A4, and A2; stressor: 5 mM paraquat; endpoint: survival	up	300	yes	stressor: 35°C for 12 h; endpoint: survival
279	667639	Piceatannol	100 µM	whole life; start: L1	OP50	NGM agar		N2 (wild type)	25°C	up	320	yes	A8; also significantly increased at A6, A4, and A2; stressor: 5 mM paraquat; endpoint: survival	up	360	yes	stressor: 35°C for 12 h; endpoint: survival
279	667639	Piceatannol	50 µM	whole life; start: L1	OP50	NGM agar		GR1307 [daf-16(mgDf50)]	25°C	none		no	A8; also significantly increased at A6, A4, and A2; stressor: 5 mM paraquat; endpoint: survival	none		no	stressor: 35°C for 12 h; endpoint: survival
279	667639	Piceatannol	100 µM	whole life; start: L1	OP50	NGM agar		GR1307 [daf-16(mgDf50)]	25°C	none		no	A8; also significantly increased at A6, A4, and A2; stressor: 5 mM paraquat; endpoint: survival	none		no	stressor: 35°C for 12 h; endpoint: survival
280	73399	Pinoresinol	100 µM	whole life; start: L4/A1	OP50-1	liquid NGM	streptomycin, BSA	N2 (wild type)	20°C					none		no	A3; stressor: 37°C; endpoint: mean and median lifespan
280	73399	Pinoresinol	100 µM	whole life; start: L4/A1	OP50-1	liquid NGM	streptomycin, BSA; FUDR	N2 (wild type)	25°C																																	up	4.55	no
280	73399	Pinoresinol	100 µM	whole life; start: L4/A1	OP50-1	liquid NGM	streptomycin, BSA; FUDR	TK22 [mev-1(kn1)]	25°C																																	down	-7.14	no
280	73399	Pinoresinol	100 µM	whole life; start: L4/A1	OP50-1	liquid NGM	streptomycin, BSA	TK22 [mev-1(kn1)]	20°C					up	15.6	yes	A3; stressor: 37°C; endpoint: mean and median lifespan
280	73399	Pinoresinol	25 µM	1 h; start: L4/A1	OP50-1	liquid NGM	streptomycin, BSA	TJ356 {zIs356 [daf-16p::daf-16a/b::GFP + rol-6(su1006)]}	20°C
280	73399	Pinoresinol	50 µM	1 h; start: L4/A1	OP50-1	liquid NGM	streptomycin, BSA	TJ356 {zIs356 [daf-16p::daf-16a/b::GFP + rol-6(su1006)]}	20°C
280	73399	Pinoresinol	100 µM	1 h; start: L4/A1	OP50-1	liquid NGM	streptomycin, BSA	TJ356 {zIs356 [daf-16p::daf-16a/b::GFP + rol-6(su1006)]}	20°C
281		Platycladus orientalis extract (n-butanol extract from seed)	500 µg/ml	whole life; start: L4	OP50	NGM agar		N2 (wild type)	20°C	up	62	yes	A2; Stressor: 500 µM juglone for 5 h	up	17.7	yes	A3; Stressor: 35°C for 1 h; endpoint: mean lifespan																									up	24.54	yes
281		Platycladus orientalis extract (n-butanol extract from seed)	20 µg/ml	whole life; start: L4	OP50	NGM agar		N2 (wild type)	20°C																																	up	1.67	no
281		Platycladus orientalis extract (n-butanol extract from seed)	100 µg/ml	whole life; start: L4	OP50	NGM agar		N2 (wild type)	20°C																																	up	9.91	yes
281		Platycladus orientalis extract (n-butanol extract from seed)	500 µg/ml	whole life; start: L1	OP50	NGM agar		CL2070 {dvIs70 [hsp-16.2p::GFP + rol-6(su1006)]}	20°C
281		Platycladus orientalis extract (n-butanol extract from seed)	500 µg/ml	whole life; start: L1	OP50	NGM agar		CL2166 {dvIs19 [(pAF15)gst-4p::GFP::NLS]}	20°C
282	5281718	polydatin	0.01 mM	24 h; start: L1	OP50	liquid K-medium		N2 (wild type)	20°C	up	17.05	yes	young adults; stressor: 500 µMCu2+ for 24 h; endpoint: mean lifespan																													up	11.19	yes
282	5281718	polydatin	0.1 mM	24 h; start: L1	OP50	liquid K-medium		N2 (wild type)	20°C	up	26.61	no	young adults; stressor: 500 µMCu2+ for 24 h; endpoint: mean lifespan																													up	17.48	yes
282	5281718	polydatin	1 mM	24 h; start: L1	OP50	liquid K-medium		N2 (wild type)	20°C	up	61.5	yes	young adults; stressor: 500 µMCu2+ for 24 h; endpoint: mean lifespan																													up	30.07	no
282	5281718	polydatin	1 mM	24 h; start: L1	OP50	liquid K-medium		CL2166 {dvIs19 [(pAF15)gst-4p::GFP::NLS]}	20°C
282	5281718	polydatin	0.01 mM	24 h; start: L1	OP50	liquid K-medium		TJ356 {zIs356 [daf-16p::daf-16a/b::GFP + rol-6(su1006)]}	20°C
282	5281718	polydatin	0.1 mM	24 h; start: L1	OP50	liquid K-medium		TJ356 {zIs356 [daf-16p::daf-16a/b::GFP + rol-6(su1006)]}	20°C
282	5281718	polydatin	1 mM	24 h; start: L1	OP50	liquid K-medium		TJ356 {zIs356 [daf-16p::daf-16a/b::GFP + rol-6(su1006)]}	20°C
282	5281718	polydatin	0.01 mM	24 h; start: L1	OP50	liquid K-medium		CF1553 {muIs84 [(pAD76)sod-3p::GFP + rol-6(su1006)]}	20°C
282	5281718	polydatin	0.1 mM	24 h; start: L1	OP50	liquid K-medium		CF1553 {muIs84 [(pAD76)sod-3p::GFP + rol-6(su1006)]}	20°C
282	5281718	polydatin	1 mM	24 h; start: L1	OP50	liquid K-medium		CF1553 {muIs84 [(pAD76)sod-3p::GFP + rol-6(su1006)]}	20°C
283	135281013	Polygonum multiflorum extract	100 µg/ml	start: L4; stop: A3	OP50	liquid NGM		N2 (wild type)	20°C
283	135281013	Polygonum multiflorum extract	500 µg/ml	start: L4; stop: A3	OP50	liquid NGM		N2 (wild type)	20°C
283	135281013	Polygonum multiflorum extract	1000 µg/ml	start: L4; stop: A3	OP50	liquid NGM		N2 (wild type)	20°C
283	135281013	Polygonum multiflorum extract	1 µg/ml	start: L4; stop: A3	OP50	liquid NGM	FUdR	N2 (wild type)	20°C	up	0.9	no	A3; stressor: 50 mM paraquat; endpoint: mean survival
283	135281013	Polygonum multiflorum extract	5 µg/ml	start: L4; stop: A3	OP50	liquid NGM	FUdR	N2 (wild type)	20°C	down	-2.2	no	A3; stressor: 50 mM paraquat; endpoint: mean survival
283	135281013	Polygonum multiflorum extract	10 µg/ml	start: L4; stop: A3	OP50	liquid NGM	FUdR	N2 (wild type)	20°C	up	0.6	no	A3; stressor: 50 mM paraquat; endpoint: mean survival
283	135281013	Polygonum multiflorum extract	50 µg/ml	start: L4; stop: A3	OP50	liquid NGM	FUdR	N2 (wild type)	20°C	none		no	A3; stressor: 50 mM paraquat; endpoint: mean survival
283	135281013	Polygonum multiflorum extract	100 µg/ml	start: L4; stop: A3	OP50	liquid NGM	FUdR	N2 (wild type)	20°C	up	1.8	no	A3; stressor: 50 mM paraquat; endpoint: mean survival
283	135281013	Polygonum multiflorum extract	500 µg/ml	start: L4; stop: A3	OP50	liquid NGM	FUdR	N2 (wild type)	20°C	up	12.6	yes	A3; stressor: 50 mM paraquat; endpoint: mean survival
283	135281013	Polygonum multiflorum extract	1000 µg/ml	start: L4; stop: A3	OP50	liquid NGM	FUdR	N2 (wild type)	20°C	up	8.8	yes	A3; stressor: 50 mM paraquat; endpoint: mean survival	none		no	A3; stressor: 37°C; endpoint: survival
283	135281013	Polygonum multiflorum extract	1000 µg/ml	start: L4; stop: A2	OP50	liquid NGM		N2 (wild type)	20°C
283	135281013	Polygonum multiflorum extract	10 µg/ml	whole life; start: L4	OP50	liquid NGM	FUdR	N2 (wild type)	25°C																																	up	1.5	no
283	135281013	Polygonum multiflorum extract	100 µg/ml	whole life; start: L4	OP50	liquid NGM	FUdR	N2 (wild type)	25°C																																	up	4.8	no
283	135281013	Polygonum multiflorum extract	1000 µg/ml	whole life; start: L4	OP50	liquid NGM	FUdR	N2 (wild type)	25°C																																	up	18.6	yes
283	135281013	Polygonum multiflorum extract	1000 µg/ml	start: L4; stop: A3	OP50	liquid NGM	FUdR	CF1038 [daf-16(mu86)]	20°C	up	25.8	yes	A3; stressor: 50 mM paraquat; endpoint: mean survival
283	135281013	Polygonum multiflorum extract	1000 µg/ml	start: L4; stop: A2	OP50	liquid NGM		CF1038 [daf-16(mu86)]	20°C
283	135281013	Polygonum multiflorum extract	1000 µg/ml	whole life; start: L4	OP50	liquid NGM	FUdR	CF1038 [daf-16(mu86)]	25°C																																	up	3.7	no
283	135281013	Polygonum multiflorum extract	100 µg/ml	1 h; start: L4/A1	OP50	liquid NGM		TJ356 {zIs356 [daf-16p::daf-16a/b::GFP + rol-6(su1006)]}	20°C
283	135281013	Polygonum multiflorum extract	500 µg/ml	1 h; start: L4/A1	OP50	liquid NGM		TJ356 {zIs356 [daf-16p::daf-16a/b::GFP + rol-6(su1006)]}	20°C
283	135281013	Polygonum multiflorum extract	1000 µg/ml	1 h; start: L4/A1	OP50	liquid NGM		TJ356 {zIs356 [daf-16p::daf-16a/b::GFP + rol-6(su1006)]}	20°C
283	135281013	Polygonum multiflorum extract	1000 µg/ml	start: L4; stop: A3	OP50	liquid NGM	FUdR	VC199 [sir-2.1(ok434)]	20°C	down	-3.5	no	A3; stressor: 50 mM paraquat; endpoint: mean survival
283	135281013	Polygonum multiflorum extract	1000 µg/ml	start: L4; stop: A2	OP50	liquid NGM		VC199 [sir-2.1(ok434)]	20°C
283	135281013	Polygonum multiflorum extract	1000 µg/ml	whole life; start: L4	OP50	liquid NGM	FUdR	VC199 [sir-2.1(ok434)]	25°C																																	down	-0.8	no	hier
283	135281013	Polygonum multiflorum extract	100 µg/ml	1 h; start: L4/A1	OP50	liquid NGM		LD1 {ldIs7 [skn-1b/c::GFP + rol-6(su1006)]}	20°C
283	135281013	Polygonum multiflorum extract	500 µg/ml	1 h; start: L4/A1	OP50	liquid NGM		LD1 {ldIs7 [skn-1b/c::GFP + rol-6(su1006)]}	20°C
283	135281013	Polygonum multiflorum extract	1000 µg/ml	1 h; start: L4/A1	OP50	liquid NGM		LD1 {ldIs7 [skn-1b/c::GFP + rol-6(su1006)]}	20°C
283	135281013	Polygonum multiflorum extract	1000 µg/ml	start: L4; stop: A4	OP50	liquid NGM		N2 (wild type)	20°C
283	135281013	Polygonum multiflorum extract	100 µg/ml	start: L4; stop: A3	OP50	liquid NGM		N2 (wild type)	20°C
283	135281013	Polygonum multiflorum extract	500 µg/ml	start: L4; stop: A3	OP50	liquid NGM		N2 (wild type)	20°C
283	135281013	Polygonum multiflorum extract	1000 µg/ml	start: L4; stop: A3	OP50	liquid NGM		N2 (wild type)	20°C
283	135281013	Polygonum multiflorum extract	1000 µg/ml	whole life; start: L4	OP50	liquid NGM		N2 (wild type)	20°C
284	108065	Proanthocyanidin	67 µg/mL	whole life; start: unknown	OP50	NGM agar	FUDR	N2 (wild type)	20°C	up		variable	A5; stressor: 40 µM paraquat; endpoint: survival	up		yes	A5; stressor: 35°C for 16h; endpoint: survival																									up		yes
285	6014	Promethazine hydrochloride	33 µM	whole life; start: A1	Ampicillin-resistant OP50 strain	liquid S-medium	Carbenicillin, Amphotericin B, FUDR	N2 (wild type)	20°C	up	81	yes	A5; Stressor: 100 mM paraquat for 24 h; endpoint: survival																													up	32	yes
286	24351	Propionylpromazine hydrochloride	33 µM	whole life; start: A1	Ampicillin-resistant OP50 strain	liquid S-medium	Carbenicillin, Amphotericin B, FUDR	N2 (wild type)	20°C	up	78	yes	A5; Stressor: 100 mM paraquat for 24 h; endpoint: survival																													up	20	yes
287	72	protocatechuic acid	780 µM	whole life; start: A1	OP50	liquid NGM		N2 (wild type)	20°C					up	14.29	yes	A3, stressor: 37°C; endpoint: median lifespan
287	72	protocatechuic acid	780 µM	whole life; start: A1	OP50	NGM agar		N2 (wild type)	20°C
287	72	protocatechuic acid	100 µM	whole life; start: egg stage	OP50	NGM agar		N2 (wild type)	20°C	up		yes	A7; Stressor: 60 mM paraquat; endpoint: mean lifespan	up		yes	A4; Stressor: 36°C; endpoint: mean lifespan									up		yes	A3; Stressor: 500 mM NaCl for 12 h													up		yes		up	25	n.d.
287	72	protocatechuic acid	200 µM	whole life; start: egg stage	OP50	NGM agar		N2 (wild type)	20°C	up		yes	A7; Stressor: 60 mM paraquat; endpoint: mean lifespan	up		yes	A4; Stressor: 36°C; endpoint: mean lifespan									up		yes	A3; Stressor: 500 mM NaCl for 12 h													up	38.95	yes		up	40	n.d.
287	72	protocatechuic acid	100 µM	whole life; start: A8	OP50	NGM agar		N2 (wild type)	20°C																																	up		yes
287	72	protocatechuic acid	200 µM	whole life; start: A8	OP50	NGM agar		N2 (wild type)	20°C																																	up		yes
288	11434210	Psammaplysene A	0.2 nM	whole life; start: L1	N/A	NGM agar		ZB1102 {glt-3(bz34); nuIs5 [glr-1::GFP + glr-1::G(alpha)s(Q227L) + lin-15(+)]}	N/A
288	11434210	Psammaplysene A	2.0 nM	whole life; start: L1	N/A	NGM agar		ZB1102 {glt-3(bz34); nuIs5 [glr-1::GFP + glr-1::G(alpha)s(Q227L) + lin-15(+)]}	N/A
288	11434210	Psammaplysene A	20 nM	whole life; start: L1	N/A	NGM agar		ZB1102 {glt-3(bz34); nuIs5 [glr-1::GFP + glr-1::G(alpha)s(Q227L) + lin-15(+)]}	N/A
288	11434210	Psammaplysene A	20 nM	whole life; start: L1	N/A	NGM agar		KP742 {nuIs5 [glr-1::gfp; glr-1::Gs(Q227L); lin-15 (+)]}	N/A
288	11434210	Psammaplysene A	10 nM	whole life; start: L1	N/A	NGM agar		ZB2283 {Pmyo-3:daf-16::gfp}	N/A
289	6603977	Psora-4	33 µM	whole life; start: A1	Ampicillin-resistant OP50 strain	liquid S-medium	Carbenicillin, Amphotericin B, FUDR	N2 (wild type)	20°C	down	-22	no	A5; Stressor: 100 mM paraquat for 24 h; endpoint: survival																													up	42	yes
290		Qibao meiran dan (TCM formula)	2 g/l	whole life; start: L4	OP50	NGM agar	FUDR	TK22 [mev-1(kn1)]	n.d.																																	down	-4.2	no
290		Qibao meiran dan (TCM formula)	10.1 g/l	whole life; start: L4	OP50	NGM agar	FUDR	TK22 [mev-1(kn1)]	n.d.																																	up	15.8	yes
290		Qibao meiran dan (TCM formula)	10.1 g/l	whole life; start: L4	OP50	NGM agar	FUDR	N2 (wild type)	n.d.																																	up	0.7	no
290		Qibao meiran dan (TCM formula)	10.1 g/l	whole life; start: L1	OP50	NGM agar	FUDR	N2 (wild type)	n.d.	up	0.47	no	L1; stressor: 10 mM paraquat; endpoint: survival after 3.5 days	down	-97.47	yes	A1; stressor: 35°C for 22.5 h; endpoint: survival
290		Qibao meiran dan (TCM formula)	10.1 g/l	whole life; start: L1	OP50	NGM agar	FUDR	TK22 [mev-1(kn1)]	n.d.	up	173.93	yes	L1; stressor: 10 mM paraquat; endpoint: survival after 3.5 days	down	-53.69	yes	A1; stressor: 35°C for 28 h; endpoint: survival
291		Qinjiao wan (TCM formula)	6 g/l	whole life; start: L4	OP50	NGM agar	FUDR	TK22 [mev-1(kn1)]	n.d.																																	up	18.6	yes
291		Qinjiao wan (TCM formula)	12 g/l	whole life; start: L4	OP50	NGM agar	FUDR	TK22 [mev-1(kn1)]	n.d.																																	up	21.9	yes
291		Qinjiao wan (TCM formula)	12 g/l	whole life; start: L4	OP50	NGM agar	FUDR	N2 (wild type)	n.d.																																	up	6.8	no
291		Qinjiao wan (TCM formula)	12 g/l	whole life; start: L1	OP50	NGM agar	FUDR	N2 (wild type)	n.d.	up	258.56	yes	L1; stressor: 10 mM paraquat; endpoint: survival after 3.5 days	down	-0.43	no	A1; stressor: 35°C for 22.5 h; endpoint: survival
291		Qinjiao wan (TCM formula)	12 g/l	whole life; start: L1	OP50	NGM agar	FUDR	TK22 [mev-1(kn1)]	n.d.	up	41.15	yes	L1; stressor: 10 mM paraquat; endpoint: survival after 3.5 days	down	-83.99	yes	A1; stressor: 35°C for 28 h; endpoint: survival
292	5280343	Quercetin	100 µM	whole life; start: L4	OP50-1	liquid NGM	BSA, streptomycin	N2 (wild type)	20°C					up	14.11	yes	A2; stressor: 37°C; endpoint: mean lifespan; similar change in median lifespan
292	5280343	Quercetin	50 µM	whole life; start: L4	OP50-1	liquid NGM	BSA, streptomycin	N2 (wild type)	20°C					up	8.3	no	A2; stressor: 37°C; endpoint: mean lifespan; similar change in median lifespan
292	5280343	Quercetin	100 µM	whole life; start: L4	OP50-1	liquid NGM	BSA, streptomycin	CF1553 {muIs84 [(pAD76)sod-3p::GFP + rol-6(su1006)]}	20°C
292	5280343	Quercetin	100 µM	whole life; start: L4	OP50-1	liquid NGM	BSA, streptomycin	CL2166 {dvIs19 [(pAF15)gst-4p::GFP::NLS]}	20°C
292	5280343	Quercetin	100 µM	whole life; start: L4	OP50-1	liquid NGM	BSA, streptomycin	N2 (wild type)	25°C																																	up	18.92	yes
[truncated: 998 more rows]
[truncated: 333 more columns]
