# Supplementary material for: Health and longevity studies in C. elegans: the “healthy worm database” reveals strengths, weaknesses and gaps of test compound-based studies
Source: Biogerontology. 2021 Mar 8;22(2):215–36. doi: 10.1007/s10522-021-09913-2 (PMC7973913; doi:10.1007/s10522-021-09913-2)
Supplement: Supplementary file 5 — Supplementary file5 ESM_5: Screened publications (XLSX 917 KB) [file 10522_2021_9913_MOESM5_ESM.xlsx]

## Sheet: article information
	Title: Health and longevity studies in C. elegans: The “Healthy Worm Database” reveals strengths, weaknesses and gaps of test compound-based studies
	Journal: Biogerontology
	Authors: Nadine Saul, Steffen Möller, Francesca Cirulli, Alessandra Berry, Walter Luyten, Georg Fuellen
	Corresponding author: Nadine Saul, Molecular Genetics Group, Institute of Biology, Humboldt University of Berlin, 10115 Berlin, Germany; Email: nadine.saul@gmx.de

## Sheet: ESM_5, Screened publications
Authors	Title	Citation	Publication Year	Included in database due to search phrase	Included in database due to own selection	Excluded due to (code refers to list on the right)		Reasons for exclusion:
Brunetti G, Di Rosa G, Scuto M, Leri M, Stefani M, Schmitz-Linneweber C, Calabrese V, Saul N	Healthspan Maintenance and Prevention of Parkinson's-like Phenotypes with Hydroxytyrosol and Oleuropein Aglycone in C. elegans.	Int J Mol Sci. 2020 Apr 8;21(7):2588. doi: 10.3390/ijms21072588.	2020	X				1	Language (Non-English language of the full text)
DanQing L, YuJie G, ChengPeng Z, HongZhi D, Yi H, BiSheng H, Yan C.	N-butanol extract of Hedyotis diffusa protects transgenic Caenorhabditis elegans from Aβ-induced toxicity.	Phytother Res. 2020 Sep 13. doi: 10.1002/ptr.6871.	2020	X				2	Publication type (Conference posters or talks, protocols, reviews, newspaperarticles, commercial reports, dissertations, master theses, bachelor theses, other student reports, videos)
Di Rosa G, Brunetti G, Scuto M, Trovato Salinaro A, Calabrese EJ, Crea R, Schmitz-Linneweber C, Calabrese V, Saul N.	Healthspan Enhancement by Olive Polyphenols in C. elegans Wild Type and Parkinson's Models.	Int J Mol Sci. 2020 May 29;21(11):3893. doi: 10.3390/ijms21113893.	2020	X				3	Year of publication (No digital full text or pdf file available)
Hui H, Xin A, Cui H, Jin H, Yang X, Liu H, Qin B.	Anti-aging effects on Caenorhabditis elegans of a polysaccharide, O-acetyl glucomannan, from roots of Lilium davidii var. unicolor Cotton.	Int J Biol Macromol. 2020 Jul 15;155:846-852. doi: 10.1016/j.ijbiomac.2020.03.206.	2020	X				4	Treatment (only biological (all living organisms), physical (such as exercise, gravity, or radiation), genetic (such as gene knockout or knockdown), or psychological/social (such as crowding level) treatments or no treatment at all)
Jayarathne S, Ramalingam L, Edwards H, Vanapalli SA, Moustaid-Moussa N.	Tart Cherry Increases Lifespan in Caenorhabditis elegans by Altering Metabolic Signaling Pathways.	Nutrients. 2020 May 20;12(5):1482. doi: 10.3390/nu12051482.	2020	X				5	Organisms (no C. elegans experiments)
Lin C, Chen Y, Lin Y, Wang X, Hu L, Cao Y, Chen Y.	Antistress and anti-aging activities of Caenorhabditis elegans were enhanced by Momordica saponin extract.	Eur J Nutr. 2020 Aug 29. doi: 10.1007/s00394-020-02338-6.	2020	X				6	Observations (Only lifespan assays, toxicity tests, computational modelling, or demonstration of a new test system)
Prasanth MI, Gayathri S, Bhaskar JP, Krishnan V, Balamurugan K.	Analyzing the Synergistic Effects of Antioxidants in Combating Photoaging Using Model Nematode, Caenorhabditis elegans.	Photochem Photobiol. 2020 Jan;96(1):139-147. doi: 10.1111/php.13167.	2020	X
Reigada I, Moliner C, Valero MS, Weinkove D, Langa E, Gómez Rincón C.	Antioxidant and Antiaging Effects of Licorice on the Caenorhabditis elegans Model.	J Med Food. 2020 Jan;23(1):72-78. doi: 10.1089/jmf.2019.0081.	2020	X
Song B, Zheng B, Li T, Liu RH.	Raspberry extract promoted longevity and stress tolerance via the insulin/IGF signaling pathway and DAF-16 in Caenorhabditis elegans.	Food Funct. 2020 Apr 30;11(4):3598-3609. doi: 10.1039/c9fo02845e.	2020	X
Wang J, Deng N, Wang H, Li T, Chen L, Zheng B, Liu RH.	Effects of Orange Extracts on Longevity, Healthspan, and Stress Resistance in Caenorhabditis elegans.	Molecules. 2020 Jan 15;25(2):351. doi: 10.3390/molecules25020351.	2020	X
Wu X, Al-Amin M, Zhao C, An F, Wang Y, Huang Q, Teng H, Song H.	Catechinic acid, a natural polyphenol compound, extends the lifespan of Caenorhabditis elegans via mitophagy pathways.	Food Funct. 2020 Jun 24;11(6):5621-5634. doi: 10.1039/d0fo00694g.	2020	X
Yang X, Wang H, Li T, Chen L, Zheng B, Liu RH.	Nobiletin Delays Aging and Enhances Stress Resistance of Caenorhabditis elegans.	Int J Mol Sci. 2020 Jan 4;21(1):341. doi: 10.3390/ijms21010341.	2020	X
Wang S, Xue J, Zhang S, Zheng S, Xue Y, Xu D, Zhang X.	Composition of peony petal fatty acids and flavonoids and their effect on Caenorhabditis elegans lifespan.	Plant Physiol Biochem. 2020 Oct;155:1-12. doi: 10.1016/j.plaphy.2020.06.029.	2020	X
Cai H, Xu Y, Tang S, Yang X, Zou Y, Wang X, Mo L, Wu B, Liang Z, Li Y, Wei X, Ao Q, Meng L, Zhang N, Chen M, Lan C, Li X, Lu C.	Systemic toxicity evaluation of novel tobacco products in Caenorhabditis elegans.	Toxicol In Vitro. 2020 Feb;62:104671. doi: 10.1016/j.tiv.2019.104671.	2020			6
Lee S, Kim Y, Choi J.	Effect of soil microbial feeding on gut microbiome and cadmium toxicity in Caenorhabditis elegans.	Ecotoxicol Environ Saf. 2020 Jan 15;187:109777. doi: 10.1016/j.ecoenv.2019.109777.	2020			4
Jenkins NL, James SA, Salim A, Sumardy F, Speed TP, Conrad M, Richardson DR, Bush AI, McColl G.	Changes in ferrous iron and glutathione promote ferroptosis and frailty in aging Caenorhabditis elegans.	Elife. 2020 Jul 21;9:e56580. doi: 10.7554/eLife.56580.	2020			4
Alexpandi R, Prasanth MI, Ravi AV, Balamurugan K, Durgadevi R, Srinivasan R, De Mesquita JF, Pandian SK.	Protective effect of neglected plant Diplocyclos palmatus on quorum sensing mediated infection of Serratia marcescens and UV-A induced photoaging in model Caenorhabditis elegans.	J Photochem Photobiol B. 2019 Dec;201:111637. doi: 10.1016/j.jphotobiol.2019.111637.	2019	X
Amigoni L, Airoldi C, Natalello A, Romeo M, Diomede L, Tortora P, Regonesi ME.	Methacycline displays a strong efficacy in reducing toxicity in a SCA3 Caenorhabditis elegans model	Biochim Biophys Acta Gen Subj. 2019 Feb;1863(2):279-290. doi: 10.1016/j.bbagen.2018.10.008. Epub 2018 Oct 27.	2019	X
Azevedo BC, Roxo M, Borges MC, Peixoto H, Crevelin EJ, Bertoni BW, Contini SHT, Lopes AA, França SC, Pereira AMS, Wink M.	Antioxidant Activity of an Aqueous Leaf Extract from Uncaria tomentosa and Its Major Alkaloids Mitraphylline and Isomitraphylline in Caenorhabditis elegans.	Molecules. 2019 Sep 10;24(18):3299. doi: 10.3390/molecules24183299.	2019	X
Brimson JM, Prasanth MI, Plaingam W, Tencomnao T.	Bacopa monnieri (L.) wettst. Extract protects against glutamate toxicity and increases the longevity of Caenorhabditis elegans.	J Tradit Complement Med. 2019 Oct 4;10(5):460-470. doi: 10.1016/j.jtcme.2019.10.001.	2019	X
Garcia-Moreno JC, Porta de la Riva M, Martínez-Lara E, Siles E, Cañuelo A.	Tyrosol, a simple phenol from EVOO, targets multiple pathogenic mechanisms of neurodegeneration in a C. elegans model of Parkinson's disease.	Neurobiol Aging. 2019 Oct;82:60-68. doi: 10.1016/j.neurobiolaging.2019.07.003.	2019	X
Dilberger B, Passon M, Asseburg H, Silaidos CV, Schmitt F, Schmiedl T, Schieber A, Eckert GP.	Polyphenols and Metabolites Enhance Survival in Rodents and Nematodes-Impact of Mitochondria.	Nutrients. 2019 Aug 13;11(8):1886. doi: 10.3390/nu11081886.	2019	X
Duangjan C, Rangsinth P, Gu X, Wink M, Tencomnao T.	Lifespan Extending and Oxidative Stress Resistance Properties of a Leaf Extracts from Anacardium occidentale L. in Caenorhabditis elegans.	Oxid Med Cell Longev. 2019 Jun 2;2019:9012396. doi: 10.1155/2019/9012396.	2019	X
Duangjan C, Rangsinth P, Gu X, Zhang S, Wink M, Tencomnao T.	Glochidion zeylanicum leaf extracts exhibit lifespan extending and oxidative stress resistance properties in Caenorhabditis elegans via DAF-16/FoxO and SKN-1/Nrf-2 signaling pathways.	Phytomedicine. 2019 Nov;64:153061. doi: 10.1016/j.phymed.2019.153061.	2019	X
Fuentealba M, Dönertaş HM, Williams R, Labbadia J, Thornton JM, Partridge L.	Using the drug-protein interactome to identify anti-ageing compounds for humans.	PLoS Comput Biol. 2019 Jan 9;15(1):e1006639. doi: 10.1371/journal.pcbi.1006639.	2019	X
Hou L, Jiang M, Guo Q, Shi W.	Zymolytic Grain Extract (ZGE) Significantly Extends the Lifespan and Enhances the Environmental Stress Resistance of Caenorhabditis elegans.	Int J Mol Sci. 2019 Jul 16;20(14):3489. doi: 10.3390/ijms20143489.	2019	X
Kim J, Kang YG, Choi DH, Cho YU, Cho SY, Choi H, Kim HJ.	The natural phytochemical trans-communic acid inhibits cellular senescence and pigmentation through FoxO3a activation.	Exp Dermatol. 2019 Nov;28(11):1270-1278. doi: 10.1111/exd.14025.	2019	X
Kitisin T, Suphamungmee W, Meemon K.	Saponin-rich extracts from Holothuria leucospilota mediate lifespan extension and stress resistance in Caenorhabditis elegans via daf-16.	J Food Biochem. 2019 Dec;43(12):e13075. doi: 10.1111/jfbc.13075.	2019	X
Lin C, Zhang X, Su Z, Xiao J, Lv M, Cao Y, Chen Y.	Carnosol Improved Lifespan and Healthspan by Promoting Antioxidant Capacity in Caenorhabditis elegans.	Oxid Med Cell Longev. 2019 Jun 24;2019:5958043. doi: 10.1155/2019/5958043.	2019	X
Machado ML, Arantes LP, da Silveira TL, Zamberlan DC, Cordeiro LM, Obetine FBB, da Silva AF, da Cruz IBM, Soares FAA, Oliveira RP.	Ilex paraguariensis extract provides increased resistance against oxidative stress and protection against Amyloid beta-induced toxicity compared to caffeine in Caenorhabditis elegans.	Nutr Neurosci. 2019 Oct 9:1-13. doi: 10.1080/1028415X.2019.1671694.	2019	X
Pandey T, Sammi SR, Nooreen Z, Mishra A, Ahmad A, Bhatta RS, Pandey R.	Anti-ageing and anti-Parkinsonian effects of natural flavonol, tambulin from Zanthoxyllum aramatum promotes longevity in Caenorhabditis elegans.	Exp Gerontol. 2019 Jun;120:50-61. doi: 10.1016/j.exger.2019.02.016.	2019	X
Peixoto H, Roxo M, Silva E, Valente K, Braun M, Wang X, Wink M.	Bark Extract of the Amazonian Tree Endopleura uchi (Humiriaceae) Extends Lifespan and Enhances Stress Resistance in Caenorhabditis elegans.	Molecules. 2019 Mar 6;24(5):915. doi: 10.3390/molecules24050915.	2019	X
Peng Y, Sun Q, Gao R, Park Y.	AAK-2 and SKN-1 Are Involved in Chicoric-Acid-Induced Lifespan Extension in Caenorhabditis elegans.	J Agric Food Chem. 2019 Aug 21;67(33):9178-9186. doi: 10.1021/acs.jafc.9b00705. Epub 2019 Mar 14.	2019	X
Sugawara T, Furuhashi T, Shibata K, Abe M, Kikuchi K, Arai M, Sakamoto K.	Fermented product of rice with Lactobacillus kefiranofaciens induces anti-aging effects and heat stress tolerance in nematodes via DAF-16.	Biosci Biotechnol Biochem. 2019 Aug;83(8):1484-1489. doi: 10.1080/09168451.2019.1606696.	2019	X
Yue Y, Shen P, Xu Y, Park Y.	p-Coumaric acid improves oxidative and osmosis stress responses in Caenorhabditis elegans	J Sci Food Agric. 2019 Feb;99(3):1190-1197. doi: 10.1002/jsfa.9288. Epub 2018 Sep 19.	2019	X
Zeng L, Sun C, Pei Z, Yun T, Fan S, Long S, Wu T, Chen Z, Yang Z, Xu F.	Liangyi Gao extends lifespan and exerts an antiaging effect in Caenorhabditis elegans by modulating DAF-16/FOXO.	Biogerontology. 2019 Oct;20(5):665-676. doi: 10.1007/s10522-019-09820-7.	2019	X
Wang C, An J, Bai Y, Li H, Chen H, Ou D, Liu Y. Environmental pollution (Barking, Essex : 1987), 246, 904–913.	Tris(1,3-dichloro-2-propyl) phosphate accelerated the aging process induced by the 4-hydroxynon-2-enal response to reactive oxidative species in Caenorhabditis elegans	Environ Pollut. 2019 Mar;246:904-913. doi: 10.1016/j.envpol.2018.12.082. Epub 2018 Dec 28.	2019			6
Llopis S, Rodrigo MJ, González N, Genovés S, Zacarías L, Ramón D, Martorell P.	β-Cryptoxanthin Reduces Body Fat and Increases Oxidative Stress Response in Caenorhabditis elegans Model.	Nutrients. 2019 Jan 22;11(2):232. doi: 10.3390/nu11020232.	2019	X
Lin C, Xiao J, Xi Y, Zhang X, Zhong Q, Zheng H, Cao Y, Chen Y.	Rosmarinic acid improved antioxidant properties and healthspan via the IIS and MAPK pathways in Caenorhabditis elegans.	Biofactors. 2019 Sep;45(5):774-787. doi: 10.1002/biof.1536.	2019	X
Wang X, Zhang Z, Zhou H, Sun X, Chen X, Xu N.	The anti-aging effects of Gracilaria lemaneiformis polysaccharide in Caenorhabditis elegans.	Int J Biol Macromol. 2019 Nov 1;140:600-604. doi: 10.1016/j.ijbiomac.2019.08.186.	2019	X
Li Z, Ai F, Zhang J, Yu Z, Yin D.	Using Caenorhabditis elegans for Studying Trans- and Multi-Generational Effects of Toxicants.	J Vis Exp. 2019 Jul 29;(149). doi: 10.3791/59367.	2019			6
Butler VJ, Gao F, Corrales CI, Cortopassi WA, Caballero B, Vohra M, Ashrafi K, Cuervo AM, Jacobson MP, Coppola G, Kao AW.	Age- and stress-associated C. elegans granulins impair lysosomal function and induce a compensatory HLH-30/TFEB transcriptional response.	PLoS Genet. 2019 Aug 9;15(8):e1008295. doi: 10.1371/journal.pgen.1008295.	2019			4
Adamla F, Rollins J, Newsom M, Snow S, Schosserer M, Heissenberger C, Horrocks J, Rogers AN, Ignatova Z.	A Novel Caenorhabditis Elegans Proteinopathy Model Shows Changes in mRNA Translational Frameshifting During Aging.	Cell Physiol Biochem. 2019;52(5):970-983. doi: 10.33594/000000067.	2019			4
García-Casas P, Arias-Del-Val J, Alvarez-Illera P, Wojnicz A, de Los Ríos C, Fonteriz RI, Montero M, Alvarez J.	The Neuroprotector Benzothiazepine CGP37157 Extends Lifespan in C. elegans Worms.	Front Aging Neurosci. 2019 Jan 17;10:440. doi: 10.3389/fnagi.2018.00440.	2019			6
Lesanpezeshki L, Hewitt JE, Laranjeiro R, Antebi A, Driscoll M, Szewczyk NJ, Blawzdziewicz J, Lacerda CMR, Vanapalli SA.	Pluronic gel-based burrowing assay for rapid assessment of neuromuscular health in C. elegans.	Sci Rep. 2019 Oct 23;9(1):15246. doi: 10.1038/s41598-019-51608-9.	2019			6
Akhoon BA, Gupta SK, Tiwari S, Rathor L, Pant A, Singh N, Gupta SK, Dandekar T, Pandey R.	C. elegans protein interaction network analysis probes RNAi validated pro-longevity effect of nhr-6, a human homolog of tumor suppressor Nr4a1.	Sci Rep. 2019 Oct 31;9(1):15711. doi: 10.1038/s41598-019-51649-0.	2019			4
Pitt JN, Strait NL, Vayndorf EM, Blue BW, Tran CH, Davis BEM, Huang K, Johnson BJ, Lim KM, Liu S, Nikjoo A, Vaid A, Wu JZ, Kaeberlein M.	WormBot, an open-source robotics platform for survival and behavior analysis in C. elegans.	Geroscience. 2019 Dec;41(6):961-973. doi: 10.1007/s11357-019-00124-9.	2019			6
Akhoon BA, Rathor L, Pandey R.	Withanolide A extends the lifespan in human EGFR-driven cancerous Caenorhabditis elegans	Exp Gerontol. 2018 Apr;104:113-117. doi: 10.1016/j.exger.2018.02.004. Epub 2018 Feb 7.	2018	X
Kadlecová A, Jirsa T, Novák O, Kammenga J, Strnad M, Voller J.	Natural plant hormones cytokinins increase stress resistance and longevity of Caenorhabditis elegans	Biogerontology. 2018 Apr;19(2):109-120. doi: 10.1007/s10522-017-9742-4. Epub 2017 Dec 18.	2018	X
Keowkase R, Shoomarom N, Bunargin W, Sitthithaworn W, Weerapreeyakul N.	Sesamin and sesamolin reduce amyloid-β toxicity in a transgenic Caenorhabditis elegans	Biomed Pharmacother. 2018 Nov;107:656-664. doi: 10.1016/j.biopha.2018.08.037. Epub 2018 Aug 15.	2018	X
Li F, Ma X, Cui X, Li J, Wang Z.	Recombinant buckwheat glutaredoxin intake increases lifespan and stress resistance via hsf-1 upregulation in Caenorhabditis elegans	Exp Gerontol. 2018 Apr;104:86-97. doi: 10.1016/j.exger.2018.01.028. Epub 2018 Feb 4.	2018	X
Maulik M, Mitra S, Hunter S, Hunstiger M, Oliver SR, Bult-Ito A, Taylor BE.	Sir-2.1 mediated attenuation of α-synuclein expression by Alaskan bog blueberry polyphenols in a transgenic model of Caenorhabditis elegans	Sci Rep. 2018 Jul 5;8(1):10216. doi: 10.1038/s41598-018-26905-4.	2018	X
Peixoto H, Roxo M, Koolen H, da Silva F, Silva E, Braun MS, Wang X, Wink M.	Calycophyllum spruceanum (Benth.), the Amazonian Tree of Youth Prolongs Longevity and Enhances Stress Resistance in Caenorhabditis elegans	Molecules. 2018 Feb 27;23(3):534. doi: 10.3390/molecules23030534.	2018	X
Pinto S, Sato VN, De-Souza EA, Ferraz RC, Camara H, Pinca APF, Mazzotti DR, Lovci MT, Tonon G, Lopes-Ramos CM, Parmigiani RB, Wurtele M, Massirer KB, Mori MA.	Enoxacin extends lifespan of C. elegans by inhibiting miR-34-5p and promoting mitohormesis	Redox Biol. 2018 Sep;18:84-92. doi: 10.1016/j.redox.2018.06.006. Epub 2018 Jun 19.	2018	X
Rathor L, Pandey R.	Age-induced diminution of free radicals by Boeravinone B in Caenorhabditis elegans	Exp Gerontol. 2018 Oct 1;111:94-106. doi: 10.1016/j.exger.2018.07.005. Epub 2018 Jul 10.	2018	X
Saier C, Büchter C, Koch K, Wätjen W.	Polygonum multiflorum Extract Exerts Antioxidative Effects and Increases Life Span and Stress Resistance in the Model Organism Caenorhabditis elegans via DAF-16 and SIR-2.1	Plants (Basel). 2018 Jul 20;7(3):60. doi: 10.3390/plants7030060.	2018	X
Saier C, Gommlich I, Hiemann V, Baier S, Koch K, Horn G, Kowalewsky T, Bartelt J, Seemann M, Wätjen W.	Agrimonia procera Wallr. Extract Increases Stress Resistance and Prolongs Life Span in Caenorhabditis elegans via Transcription Factor DAF-16 (FoxO Orthologue)	Antioxidants (Basel). 2018 Dec 14;7(12):192. doi: 10.3390/antiox7120192.	2018	X
Wang H , Liu J , Li T , Liu RH .	Blueberry extract promotes longevity and stress tolerance via DAF-16 in Caenorhabditis elegans	Food Funct. 2018 Oct 17;9(10):5273-5282. doi: 10.1039/c8fo01680a.	2018	X
Zhang Y, Mi DY, Wang J, Luo YP, Yang X, Dong S, Ma XM, Dong KZ.	Constituent and effects of polysaccharides isolated from Sophora moorcroftiana seeds on lifespan, reproduction, stress resistance, and antimicrobial capacity in Caenorhabditis elegans	Chin J Nat Med. 2018 Apr;16(4):252-260. doi: 10.1016/S1875-5364(18)30055-4.	2018	X
Zhou JB, Zheng YL, Zeng YX, Wang JW, Pei Z, Pang JY.	Marine derived xyloketal derivatives exhibit anti-stress and anti-ageing effects through HSF pathway in Caenorhabditis elegans	Eur J Med Chem. 2018 Mar 25;148:63-72. doi: 10.1016/j.ejmech.2018.02.028. Epub 2018 Feb 10.	2018	X
Zhou Y , Xu Q , Zhou X , Song S , Zhu B .	Stress resistance and lifespan extension of Caenorhabditis elegans enhanced by peptides from mussel (Mytilus edulis) protein hydrolyzate	Food Funct. 2018 Jun 20;9(6):3313-3320. doi: 10.1039/c8fo00021b.	2018	X
Bian T, Zhu X, Guo J, Zhuang Z, Cai Z, Zhao X.	Toxic effect of the novel chiral insecticide IPP and its biodegradation intermediate in nematode Caenorhabditis elegans	Ecotoxicol Environ Saf. 2018 Nov 30;164:604-610. doi: 10.1016/j.ecoenv.2018.08.059. Epub 2018 Aug 25.	2018			6
Bilbao A, Patel AK, Rahman M, Vanapalli SA, Blawzdziewicz J.	Roll maneuvers are essential for active reorientation of Caenorhabditis elegans in 3D media	Proc Natl Acad Sci U S A. 2018 Apr 17;115(16):E3616-E3625. doi: 10.1073/pnas.1706754115. Epub 2018 Apr 4.	2018			4
Ergen N, Hoşbaş S, Deliorman Orhan D, Aslan M, Sezik E, Atalay A.	Evaluation of the lifespan extension effects of several Turkish medicinal plants in Caenorhabditis elegans	Turk J Biol. 2018 Apr 27;42(2):163-173. doi: 10.3906/biy-1711-5. eCollection 2018.	2018			6
Hewitt JE, Pollard AK, Lesanpezeshki L, Deane CS, Gaffney CJ, Etheridge T, Szewczyk NJ, Vanapalli SA.	Muscle strength deficiency and mitochondrial dysfunction in a muscular dystrophy model of Caenorhabditis elegans and its functional response to drugs	Dis Model Mech. 2018 Dec 4;11(12):dmm036137. doi: 10.1242/dmm.036137.	2018			6
How CM, Li SW, Liao VH.	Chronic exposure to triadimenol at environmentally relevant concentration adversely affects aging biomarkers in Caenorhabditis elegans associated with insulin/IGF-1 signaling pathway	Sci Total Environ. 2018 Nov 1;640-641:485-492. doi: 10.1016/j.scitotenv.2018.05.314. Epub 2018 Jun 1.	2018			6
Katsyuba E, Mottis A, Zietak M, De Franco F, van der Velpen V, Gariani K, Ryu D, Cialabrini L, Matilainen O, Liscio P, Giacchè N, Stokar-Regenscheit N, Legouis D, de Seigneux S, Ivanisevic J, Raffaelli N, Schoonjans K, Pellicciari R, Auwerx J.	De novo NAD(+) synthesis enhances mitochondrial function and improves health	Nature. 2018 Nov;563(7731):354-359. doi: 10.1038/s41586-018-0645-6. Epub 2018 Oct 24.	2018			4
Lashmanova EA, Kuzivanova OA, Dymova OV, Moskalev AA.	[The effects of cloudberry extract on Drosophila melanogaster lifespan and stress resistance.]	Adv Gerontol. 2018;31(6):958-965.	2018			1
Lin XX, Sen I, Janssens GE, Zhou X, Fonslow BR, Edgar D, Stroustrup N, Swoboda P, Yates JR 3rd, Ruvkun G, Riedel CG.	DAF-16/FOXO and HLH-30/TFEB function as combinatorial transcription factors to promote stress resistance and longevity	Nat Commun. 2018 Oct 23;9(1):4400. doi: 10.1038/s41467-018-06624-0.	2018			4
Park JH, Park JW, Lee JH, Kim DY, Hahm JH, Bae YS.	Role of phospholipase D in the lifespan of Caenorhabditis elegans	Exp Mol Med. 2018 Apr 6;50(4):8. doi: 10.1038/s12276-017-0015-8.	2018			4
Peters TW, Nelson CS, Gerencser AA, Dumas KJ, Tavshanjian B, Chang KC, Lithgow GJ, Hughes RE.	Natural Genetic Variation in Yeast Reveals That NEDD4 Is a Conserved Modifier of Mutant Polyglutamine Aggregation	G3 (Bethesda). 2018 Nov 6;8(11):3421-3431. doi: 10.1534/g3.118.200289.	2018			5
Piechulek A, von Mikecz A.	Life span-resolved nanotoxicology enables identification of age-associated neuromuscular vulnerabilities in the nematode Caenorhabditis elegans	Environ Pollut. 2018 Feb;233:1095-1103. doi: 10.1016/j.envpol.2017.10.012. Epub 2017 Oct 12.	2018			6
Qian M, Liu Z, Peng L, Tang X, Meng F, Ao Y, Zhou M, Wang M, Cao X, Qin B, Wang Z, Zhou Z, Wang G, Gao Z, Xu J, Liu B.	Boosting ATM activity alleviates aging and extends lifespan in a mouse model of progeria	Elife. 2018 May 2;7:e34836. doi: 10.7554/eLife.34836.	2018			6
Rahman M, Hewitt JE, Van-Bussel F, Edwards H, Blawzdziewicz J, Szewczyk NJ, Driscoll M, Vanapalli SA.	NemaFlex: a microfluidics-based technology for standardized measurement of muscular strength of C. elegans	Lab Chip. 2018 Jul 24;18(15):2187-2201. doi: 10.1039/c8lc00103k.	2018			6
Ravichandran M, Priebe S, Grigolon G, Rozanov L, Groth M, Laube B, Guthke R, Platzer M, Zarse K, Ristow M.	Impairing L-Threonine Catabolism Promotes Healthspan through Methylglyoxal-Mediated Proteohormesis	Cell Metab. 2018 Apr 3;27(4):914-925.e5. doi: 10.1016/j.cmet.2018.02.004. Epub 2018 Mar 15.	2018			4
Saberi-Bosari S, Huayta J, San-Miguel A.	A microfluidic platform for lifelong high-resolution and high throughput imaging of subtle aging phenotypes in C. elegans	Lab Chip. 2018 Oct 9;18(20):3090-3100. doi: 10.1039/c8lc00655e.	2018			6
Sharma P, Li L, Liu H, Tikiyani V, Hu Z, Babu K.	The Claudin-like Protein HPO-30 Is Required to Maintain LAChRs at the C. elegans Neuromuscular Junction	J Neurosci. 2018 Aug 8;38(32):7072-7087. doi: 10.1523/JNEUROSCI.3487-17.2018. Epub 2018 Jun 27.	2018			4
Son HG, Seo K, Seo M, Park S, Ham S, An SWA, Choi ES, Lee Y, Baek H, Kim E, Ryu Y, Ha CM, Hsu AL, Roh TY, Jang SK, Lee SV.	Prefoldin 6 mediates longevity response from heat shock factor 1 to FOXO in C. elegans	Genes Dev. 2018 Dec 1;32(23-24):1562-1575. doi: 10.1101/gad.317362.118. Epub 2018 Nov 26.	2018			4
Zhang J, Xue X, Yang Y, Ma W, Han Y, Qin X.	Multiple biological defects caused by calycosin-7-O-β-d-glucoside in the nematode Caenorhabditis elegans are associated with the activation of oxidative damage	J Appl Toxicol. 2018 Jun;38(6):801-809. doi: 10.1002/jat.3588. Epub 2018 Jan 19.	2018			6
Ding AJ, Wu GS, Tang B, Hong X, Zhu MX, Luo HR.	Benzimidazole derivative M084 extends the lifespan of Caenorhabditis elegans in a DAF-16/FOXO-dependent way	Mol Cell Biochem. 2017 Feb;426(1-2):101-109. doi: 10.1007/s11010-016-2884-x. Epub 2016 Nov 16.	2017	X
Fang EF, Waltz TB, Kassahun H, Lu Q, Kerr JS, Morevati M, Fivenson EM, Wollman BN, Marosi K, Wilson MA, Iser WB, Eckley DM, Zhang Y, Lehrmann E, Goldberg IG, Scheibye-Knudsen M, Mattson MP, Nilsen H, Bohr VA, Becker KG.	Tomatidine enhances lifespan and healthspan in C. elegans through mitophagy induction via the SKN-1/Nrf2 pathway	Sci Rep. 2017 Apr 11;7:46208. doi: 10.1038/srep46208.	2017	X
Farina F, Lambert E, Commeau L, Lejeune FX, Roudier N, Fonte C, Parker JA, Boddaert J, Verny M, Baulieu EE, Neri C.	The stress response factor daf-16/FOXO is required for multiple compound families to prolong the function of neurons with Huntington's disease	Sci Rep. 2017 Jun 21;7(1):4014. doi: 10.1038/s41598-017-04256-w.	2017	X
Filippopoulou K, Papaevgeniou N, Lefaki M, Paraskevopoulou A, Biedermann D, Křen V, Chondrogianni N.	2,3-Dehydrosilybin A/B as a pro-longevity and anti-aggregation compound	Free Radic Biol Med. 2017 Feb;103:256-267. doi: 10.1016/j.freeradbiomed.2016.12.042. Epub 2016 Dec 28.	2017	X
Fischer N, Büchter C, Koch K, Albert S, Csuk R, Wätjen W.	The resveratrol derivatives trans-3,5-dimethoxy-4-fluoro-4'-hydroxystilbene and trans-2,4',5-trihydroxystilbene decrease oxidative stress and prolong lifespan in Caenorhabditis elegans	J Pharm Pharmacol. 2017 Jan;69(1):73-81. doi: 10.1111/jphp.12657. Epub 2016 Nov 23.	2017	X
Huang XB, Mu XH, Wan QL, He XM, Wu GS, Luo HR.	Aspirin increases metabolism through germline signalling to extend the lifespan of Caenorhabditis elegans	PLoS One. 2017 Sep 14;12(9):e0184027. doi: 10.1371/journal.pone.0184027. eCollection 2017.	2017	X
Jung HY, Lee D, Ryu HG, Choi BH, Go Y, Lee N, Lee D, Son HG, Jeon J, Kim SH, Yoon JH, Park SM, Lee SV, Lee IK, Choi KY, Ryu SH, Nohara K, Yoo SH, Chen Z, Kim KT.	Myricetin improves endurance capacity and mitochondrial density by activating SIRT1 and PGC-1α	Sci Rep. 2017 Jul 24;7(1):6237. doi: 10.1038/s41598-017-05303-2.	2017	X
Lee EB, Xing MM, Kim DK.	Lifespan-extending and stress resistance properties of brazilin from Caesalpinia sappan in Caenorhabditis elegans	Arch Pharm Res. 2017 Jul;40(7):825-835. doi: 10.1007/s12272-017-0920-3. Epub 2017 Jun 30.	2017	X
Lu L, Zhao X, Zhang J, Li M, Qi Y, Zhou L.	Calycosin promotes lifespan in Caenorhabditis elegans through insulin signaling pathway via daf-16, age-1 and daf-2	J Biosci Bioeng. 2017 Jul;124(1):1-7. doi: 10.1016/j.jbiosc.2017.02.021. Epub 2017 Apr 20.	2017	X
Negi H, Saikia SK, Pandey R.	3β-Hydroxy-urs-12-en-28-oic Acid Modulates Dietary Restriction Mediated Longevity and Ameliorates Toxic Protein Aggregation in C. elegans	J Gerontol A Biol Sci Med Sci. 2017 Nov 9;72(12):1614-1619. doi: 10.1093/gerona/glx118.	2017	X
Rathor L, Pant A, Awasthi H, Mani D, Pandey R.	An antidiabetic polyherbal phytomedicine confers stress resistance and extends lifespan in Caenorhabditis elegans	Biogerontology. 2017 Feb;18(1):131-147. doi: 10.1007/s10522-016-9668-2. Epub 2016 Nov 16.	2017	X
Shen P, Yue Y, Sun Q, Kasireddy N, Kim KH, Park Y.	Piceatannol extends the lifespan of Caenorhabditis elegans via DAF-16	Biofactors. 2017 May 6;43(3):379-387. doi: 10.1002/biof.1346. Epub 2017 Jan 27.	2017	X
Shintani T, Sakoguchi H, Yoshihara A, Izumori K, Sato M.	d-Allulose, a stereoisomer of d-fructose, extends Caenorhabditis elegans lifespan through a dietary restriction mechanism: A new candidate dietary restriction mimetic	Biochem Biophys Res Commun. 2017 Dec 2;493(4):1528-1533. doi: 10.1016/j.bbrc.2017.09.147. Epub 2017 Sep 28.	2017	X
Sonani RR, Rastogi RP, Singh NK, Thadani J, Patel PJ, Kumar J, Tiwari AK, Devkar RV, Madamwar D.	Phycoerythrin averts intracellular ROS generation and physiological functional decline in eukaryotes under oxidative stress	Protoplasma. 2017 Mar;254(2):849-862. doi: 10.1007/s00709-016-0996-5. Epub 2016 Jun 22.	2017	X
Urban N, Tsitsipatis D, Hausig F, Kreuzer K, Erler K, Stein V, Ristow M, Steinbrenner H, Klotz LO.	Non-linear impact of glutathione depletion on C. elegans life span and stress resistance	Redox Biol. 2017 Apr;11:502-515. doi: 10.1016/j.redox.2016.12.003. Epub 2016 Dec 6.	2017	X
Wei CC, Chang CH, Liao VH.	Anti-Parkinsonian effects of β-amyrin are regulated via LGG-1 involved autophagy pathway in Caenorhabditis elegans	Phytomedicine. 2017 Dec 1;36:118-125. doi: 10.1016/j.phymed.2017.09.002. Epub 2017 Sep 21.	2017	X
Yang J, Huang XB, Wan QL, Ding AJ, Yang ZL, Qiu MH, Sun HY, Qi SH, Luo HR.	Otophylloside B Protects Against Aβ Toxicity in Caenorhabditis elegans Models of Alzheimer's Disease	Nat Prod Bioprospect. 2017 Apr;7(2):207-214. doi: 10.1007/s13659-017-0122-1. Epub 2017 Feb 13.	2017	X
Zheng SQ, Huang XB, Xing TK, Ding AJ, Wu GS, Luo HR.	Chlorogenic Acid Extends the Lifespan of Caenorhabditis elegans via Insulin/IGF-1 Signaling Pathway	J Gerontol A Biol Sci Med Sci. 2017 Apr 1;72(4):464-472. doi: 10.1093/gerona/glw105.	2017	X
Kim DK, Cho KW, Ahn WJ, Perez-Acuña D, Jeong H, Lee HJ, Lee SJ.	Cell-to-cell Transmission of Polyglutamine Aggregates in C. elegans	Exp Neurobiol. 2017 Dec;26(6):321-328. doi: 10.5607/en.2017.26.6.321. Epub 2017 Dec 11.	2017			4
Lechler MC, Crawford ED, Groh N, Widmaier K, Jung R, Kirstein J, Trinidad JC, Burlingame AL, David DC.	Reduced Insulin/IGF-1 Signaling Restores the Dynamic Properties of Key Stress Granule Proteins during Aging	Cell Rep. 2017 Jan 10;18(2):454-467. doi: 10.1016/j.celrep.2016.12.033.	2017			4
Park JH, Lee JH, Park JW, Kim DY, Hahm JH, Nam HG, Bae YS.	Downregulation of protein kinase CK2 activity induces age-related biomarkers in C. elegans	Oncotarget. 2017 Jun 6;8(23):36950-36963. doi: 10.18632/oncotarget.16939.	2017			4
Pu YZ, Wan QL, Ding AJ, Luo HR, Wu GS.	Quantitative proteomics analysis of Caenorhabditis elegans upon germ cell loss	J Proteomics. 2017 Mar 6;156:85-93. doi: 10.1016/j.jprot.2017.01.011. Epub 2017 Jan 21.	2017			4
Qi W, Gutierrez GE, Gao X, Dixon H, McDonough JA, Marini AM, Fisher AL.	The ω-3 fatty acid α-linolenic acid extends Caenorhabditis elegans lifespan via NHR-49/PPARα and oxidation to oxylipins	Aging Cell. 2017 Oct;16(5):1125-1135. doi: 10.1111/acel.12651. Epub 2017 Aug 3.	2017			6
Reddy KC, Dror T, Sowa JN, Panek J, Chen K, Lim ES, Wang D, Troemel ER.	An Intracellular Pathogen Response Pathway Promotes Proteostasis in C. elegans	Curr Biol. 2017 Nov 20;27(22):3544-3553.e5. doi: 10.1016/j.cub.2017.10.009. Epub 2017 Nov 2.	2017			4
Senchuk MM, Dues DJ, Van Raamsdonk JM.	Measuring Oxidative Stress in Caenorhabditis elegans: Paraquat and Juglone Sensitivity Assays	Bio Protoc. 2017 Jan 5;7(1):e2086. doi: 10.21769/BioProtoc.2086.	2017			6
Wharam B, Weldon L, Viney M.	Pheromone modulates two phenotypically plastic traits - adult reproduction and larval diapause - in the nematode Caenorhabditis elegans	BMC Evol Biol. 2017 Aug 22;17(1):197. doi: 10.1186/s12862-017-1033-9.	2017			4
Xu J, Jiang Y, Wan L, Wang Q, Huang Z, Liu Y, Wu Y, Chen Z, Liu X.	Feeding recombinant E. coli with GST-mBmKTX fusion protein increases the fecundity and lifespan of Caenorhabditis elegans	Peptides. 2017 Mar;89:1-8. doi: 10.1016/j.peptides.2017.01.003. Epub 2017 Jan 11.	2017			4
Yin JA, Gao G, Liu XJ, Hao ZQ, Li K, Kang XL, Li H, Shan YH, Hu WL, Li HP, Cai SQ.	Genetic variation in glia-neuron signalling modulates ageing rate	Nature. 2017 Nov 8;551(7679):198-203. doi: 10.1038/nature24463.	2017			4
Yoon DS, Choi Y, Cha DS, Zhang P, Choi SM, Alfhili MA, Polli JR, Pendergrass D, Taki FA, Kapalavavi B, Pan X, Zhang B, Blackwell TK, Lee JW, Lee MH.	Triclosan Disrupts SKN-1/Nrf2-Mediated Oxidative Stress Response in C. elegans and Human Mesenchymal Stem Cells	Sci Rep. 2017 Oct 3;7(1):12592. doi: 10.1038/s41598-017-12719-3.	2017			6
Ziehm M, Kaur S, Ivanov DK, Ballester PJ, Marcus D, Partridge L, Thornton JM.	Drug repurposing for aging research using model organisms	Aging Cell. 2017 Oct;16(5):1006-1015. doi: 10.1111/acel.12626. Epub 2017 Jun 16.	2017			6
Akhoon BA, Pandey S, Tiwari S, Pandey R.	Withanolide A offers neuroprotection, ameliorates stress resistance and prolongs the life expectancy of Caenorhabditis elegans	Exp Gerontol. 2016 Jun;78:47-56. doi: 10.1016/j.exger.2016.03.004. Epub 2016 Mar 5.	2016	X
Asthana J, Mishra BN, Pandey R.	Acacetin promotes healthy aging by altering stress response in Caenorhabditis elegans	Free Radic Res. 2016 Aug;50(8):861-74. doi: 10.1080/10715762.2016.1187268. Epub 2016 Jun 2.	2016	X
Asthana J, Yadav D, Pant A, Yadav AK, Gupta MM, Pandey R.	Acacetin 7-O-α-l-rhamnopyranosyl (1-2) β-D-xylopyranoside Elicits Life-span Extension and Stress Resistance in Caenorhabditis elegans	J Gerontol A Biol Sci Med Sci. 2016 Sep;71(9):1160-8. doi: 10.1093/gerona/glv173. Epub 2015 Oct 3.	2016	X
Büchter C, Havermann S, Koch K, Wätjen W.	Isoxanthohumol, a constituent of hop (Humulus lupulus L.), increases stress resistance in Caenorhabditis elegans dependent on the transcription factor DAF-16	Eur J Nutr. 2016 Feb;55(1):257-65. doi: 10.1007/s00394-015-0843-z. Epub 2015 Feb 3.	2016	X
Calvert S, Tacutu R, Sharifi S, Teixeira R, Ghosh P, de Magalhães JP.	A network pharmacology approach reveals new candidate caloric restriction mimetics in C. elegans	Aging Cell. 2016 Apr;15(2):256-66. doi: 10.1111/acel.12432. Epub 2015 Dec 16.	2016	X
Guo H, Dong YQ, Ye BP.	Cranberry extract supplementation exerts preventive effects through alleviating Aβ toxicity in Caenorhabditis elegans model of Alzheimer's disease	Chin J Nat Med. 2016 Jun;14(6):427-33. doi: 10.1016/S1875-5364(16)30039-5.	2016	X
Havermann S, Humpf HU, Wätjen W.	Baicalein modulates stress-resistance and life span in C. elegans via SKN-1 but not DAF-16	Fitoterapia. 2016 Sep;113:123-7. doi: 10.1016/j.fitote.2016.06.018. Epub 2016 Jun 28.	2016	X
Jeon H, Cha DS.	Anti-aging properties of Ribes fasciculatum in Caenorhabditis elegans	Chin J Nat Med. 2016 May;14(5):335-42. doi: 10.3724/SP.J.1009.2016.00335.	2016	X
Negi H, Shukla A, Khan F, Pandey R.	3β-Hydroxy-urs-12-en-28-oic acid prolongs lifespan in C. elegans by modulating JNK-1	Biochem Biophys Res Commun. 2016 Nov 25;480(4):539-543. doi: 10.1016/j.bbrc.2016.10.073. Epub 2016 Oct 20.	2016	X
Ogawa T, Kodera Y, Hirata D, Blackwell TK, Mizunuma M.	Natural thioallyl compounds increase oxidative stress resistance and lifespan in Caenorhabditis elegans by modulating SKN-1/Nrf	Sci Rep. 2016 Feb 22;6:21611. doi: 10.1038/srep21611.	2016	X
Papaevgeniou N, Sakellari M, Jha S, Tavernarakis N, Holmberg CI, Gonos ES, Chondrogianni N.	18α-Glycyrrhetinic Acid Proteasome Activator Decelerates Aging and Alzheimer's Disease Progression in Caenorhabditis elegans and Neuronal Cultures	Antioxid Redox Signal. 2016 Dec 1;25(16):855-869. doi: 10.1089/ars.2015.6494. Epub 2016 Mar 30.	2016	X
Park SK, Seong RK, Kim JA, Son SJ, Kim Y, Yokozawa T, Shin OS.	Oligonol promotes anti-aging pathways via modulation of SIRT1-AMPK-Autophagy Pathway	Nutr Res Pract. 2016 Feb;10(1):3-10. doi: 10.4162/nrp.2016.10.1.3. Epub 2016 Jan 8.	2016	X
Peixoto H, Roxo M, Krstin S, Röhrig T, Richling E, Wink M.	An Anthocyanin-Rich Extract of Acai (Euterpe precatoria Mart.) Increases Stress Resistance and Retards Aging-Related Markers in Caenorhabditis elegans	J Agric Food Chem. 2016 Feb 17;64(6):1283-90. doi: 10.1021/acs.jafc.5b05812. Epub 2016 Feb 3.	2016	X
Ruan Q, Qiao Y, Zhao Y, Xu Y, Wang M, Duan J, Wang D.	Beneficial effects of Glycyrrhizae radix extract in preventing oxidative damage and extending the lifespan of Caenorhabditis elegans	J Ethnopharmacol. 2016 Jan 11;177:101-10. doi: 10.1016/j.jep.2015.10.008. Epub 2015 Nov 25.	2016	X
Ryu D, Mouchiroud L, Andreux PA, Katsyuba E, Moullan N, Nicolet-Dit-Félix AA, Williams EG, Jha P, Lo Sasso G, Huzard D, Aebischer P, Sandi C, Rinsch C, Auwerx J.	Urolithin A induces mitophagy and prolongs lifespan in C. elegans and increases muscle function in rodents	Nat Med. 2016 Aug;22(8):879-88. doi: 10.1038/nm.4132. Epub 2016 Jul 11.	2016	X
Scerbak C, Vayndorf EM, Hernandez A, McGill C, Taylor BE.	Mechanosensory Neuron Aging: Differential Trajectories with Lifespan-Extending Alaskan Berry and Fungal Treatments in Caenorhabditis elegans	Front Aging Neurosci. 2016 Jul 18;8:173. doi: 10.3389/fnagi.2016.00173. eCollection 2016.	2016	X
Wang Z, Ma X, Li J, Cui X.	Peptides from sesame cake extend healthspan of Caenorhabditis elegans via upregulation of skn-1 and inhibition of intracellular ROS levels	Exp Gerontol. 2016 Sep;82:139-49. doi: 10.1016/j.exger.2016.07.001. Epub 2016 Jul 2.	2016	X
Zamberlan DC, Amaral GP, Arantes LP, Machado ML, Mizdal CR, Campos MM, Soares FA.	Rosmarinus officinalis L. increases Caenorhabditis elegans stress resistance and longevity in a DAF-16, HSF-1 and SKN-1-dependent manner	Braz J Med Biol Res. 2016 Aug 1;49(9):e5235. doi: 10.1590/1414-431X20165235.	2016	X
Zhang Z, Zhao Y, Wang X, Lin R, Zhang Y, Ma H, Guo Y, Xu L, Zhao B.	The novel dipeptide Tyr-Ala (TA) significantly enhances the lifespan and healthspan of Caenorhabditis elegans	Food Funct. 2016 Apr;7(4):1975-84. doi: 10.1039/c5fo01302j.	2016	X
Cook DE, Zdraljevic S, Tanny RE, Seo B, Riccardi DD, Noble LM, Rockman MV, Alkema MJ, Braendle C, Kammenga JE, Wang J, Kruglyak L, Félix MA, Lee J, Andersen EC.	The Genetic Basis of Natural Variation in Caenorhabditis elegans Telomere Length	Genetics. 2016 Sep;204(1):371-83. doi: 10.1534/genetics.116.191148. Epub 2016 Jul 22.	2016			4
Dirksen P, Marsh SA, Braker I, Heitland N, Wagner S, Nakad R, Mader S, Petersen C, Kowallik V, Rosenstiel P, Félix MA, Schulenburg H.	The native microbiome of the nematode Caenorhabditis elegans: gateway to a new host-microbiome model	BMC Biol. 2016 May 9;14:38. doi: 10.1186/s12915-016-0258-1.	2016			4
Ishii T, Funato Y, Hashizume O, Yamazaki D, Hirata Y, Nishiwaki K, Kono N, Arai H, Miki H.	Mg2+ Extrusion from Intestinal Epithelia by CNNM Proteins Is Essential for Gonadogenesis via AMPK-TORC1 Signaling in Caenorhabditis elegans	PLoS Genet. 2016 Aug 26;12(8):e1006276. doi: 10.1371/journal.pgen.1006276. eCollection 2016 Aug.	2016			4
Keith SA, Maddux SK, Zhong Y, Chinchankar MN, Ferguson AA, Ghazi A, Fisher AL.	Graded Proteasome Dysfunction in Caenorhabditis elegans Activates an Adaptive Response Involving the Conserved SKN-1 and ELT-2 Transcription Factors and the Autophagy-Lysosome Pathway	PLoS Genet. 2016 Feb 1;12(2):e1005823. doi: 10.1371/journal.pgen.1005823.	2016			4
Kim HE, Grant AR, Simic MS, Kohnz RA, Nomura DK, Durieux J, Riera CE, Sanchez M, Kapernick E, Wolff S, Dillin A.	Lipid Biosynthesis Coordinates a Mitochondrial-to-Cytosolic Stress Response	Cell. 2016 Sep 8;166(6):1539-1552.e16. doi: 10.1016/j.cell.2016.08.027.	2016			4
Kučerová L, Kubrak OI, Bengtsson JM, Strnad H, Nylin S, Theopold U, Nässel DR.	Slowed aging during reproductive dormancy is reflected in genome-wide transcriptome changes in Drosophila melanogaster	BMC Genomics. 2016 Jan 13;17:50. doi: 10.1186/s12864-016-2383-1.	2016			5
Luyten W, Antal P, Braeckman BP, Bundy J, Cirulli F, Fang-Yen C, Fuellen G, Leroi A, Liu Q, Martorell P, Metspalu A, Perola M, Ristow M, Saul N, Schoofs L, Siems K, Temmerman L, Smets T, Wolk A, Rattan SI.	Ageing with elegans: a research proposal to map healthspan pathways	Biogerontology. 2016 Aug;17(4):771-82. doi: 10.1007/s10522-016-9644-x. Epub 2016 Apr 4.	2016			2
Merkwirth C, Jovaisaite V, Durieux J, Matilainen O, Jordan SD, Quiros PM, Steffen KK, Williams EG, Mouchiroud L, Tronnes SU, Murillo V, Wolff SC, Shaw RJ, Auwerx J, Dillin A.	Two Conserved Histone Demethylases Regulate Mitochondrial Stress-Induced Longevity	Cell. 2016 May 19;165(5):1209-1223. doi: 10.1016/j.cell.2016.04.012. Epub 2016 Apr 28.	2016			4
Moll L, Ben-Gedalya T, Reuveni H, Cohen E.	The inhibition of IGF-1 signaling promotes proteostasis by enhancing protein aggregation and deposition	FASEB J. 2016 Apr;30(4):1656-69. doi: 10.1096/fj.15-281675. Epub 2015 Dec 31.	2016			5
Mora-Lorca JA, Sáenz-Narciso B, Gaffney CJ, Naranjo-Galindo FJ, Pedrajas JR, Guerrero-Gómez D, Dobrzynska A, Askjaer P, Szewczyk NJ, Cabello J, Miranda-Vizuete A.	Glutathione reductase gsr-1 is an essential gene required for Caenorhabditis elegans early embryonic development	Free Radic Biol Med. 2016 Jul;96:446-61. doi: 10.1016/j.freeradbiomed.2016.04.017. Epub 2016 Apr 24.	2016			4
Nguyen TT, Caito SW, Zackert WE, West JD, Zhu S, Aschner M, Fessel JP, Roberts LJ 2nd	Scavengers of reactive γ-ketoaldehydes extend Caenorhabditis elegans lifespan and healthspan through protein-level interactions with SIR-2.1 and ETS-7.	Aging 8, 1759–1780. doi: 10.18632/aging.101011	2016		X
Oliver CR, Gourgou E, Bazopoulou D, Chronis N, Hart AJ.	On-Demand Isolation and Manipulation of C. elegans by In Vitro Maskless Photopatterning	PLoS One. 2016 Jan 5;11(1):e0145935. doi: 10.1371/journal.pone.0145935. eCollection 2016.	2016			6
Proshkina E, Lashmanova E, Dobrovolskaya E, Zemskaya N, Kudryavtseva A, Shaposhnikov M, Moskalev A.	Geroprotective and Radioprotective Activity of Quercetin, (-)-Epicatechin, and Ibuprofen in Drosophila melanogaster	Front Pharmacol. 2016 Dec 23;7:505. doi: 10.3389/fphar.2016.00505. eCollection 2016.	2016			5
Seo M, Park S, Nam HG, Lee SJ.	RNA helicase SACY-1 is required for longevity caused by various genetic perturbations in Caenorhabditis elegans	Cell Cycle. 2016 Jul 17;15(14):1821-9. doi: 10.1080/15384101.2016.1183845. Epub 2016 May 6.	2016			4
Vayndorf EM, Scerbak C, Hunter S, Neuswanger JR, Toth M, Parker JA, Neri C, Driscoll M, Taylor BE.	Morphological remodeling of C. elegans neurons during aging is modified by compromised protein homeostasis	Version 2. NPJ Aging Mech Dis. 2016;2:16001-. doi: 10.1038/npjamd.2016.1. Epub 2016 Apr 7.	2016			4
Wei CC, Yen PL, Chang ST, Cheng PL, Lo YC, Liao VH	Antioxidative Activities of Both Oleic Acid and Camellia tenuifolia Seed Oil Are Regulated by the Transcription Factor DAF-16/FOXO in Caenorhabditis elegans.	PLoS One 11, e0157195. doi: 10.1371/journal.pone.0157195.	2016		X
Yuan Y, Hakimi P, Kao C, Kao A, Liu R, Janocha A, Boyd-Tressler A, Hang X, Alhoraibi H, Slater E, Xia K, Cao P, Shue Q, Ching TT, Hsu AL, Erzurum SC, Dubyak GR, Berger NA, Hanson RW, Feng Z.	Reciprocal Changes in Phosphoenolpyruvate Carboxykinase and Pyruvate Kinase with Age Are a Determinant of Aging in Caenorhabditis elegans	J Biol Chem. 2016 Jan 15;291(3):1307-19. doi: 10.1074/jbc.M115.691766. Epub 2015 Dec 2.	2016			4
Baberschke N, Steinberg CE, Saul N.	Low concentrations of dibromoacetic acid and N-nitrosodimethylamine induce several stimulatory effects in the invertebrate model Caenorhabditis elegans	Chemosphere. 2015 Apr;124:122-8. doi: 10.1016/j.chemosphere.2014.12.002. Epub 2014 Dec 31.	2015	X
Büchter C, Ackermann D, Honnen S, Arnold N, Havermann S, Koch K, Wätjen W.	Methylated derivatives of myricetin enhance life span in Caenorhabditis elegans dependent on the transcription factor DAF-16	Food Funct. 2015 Oct;6(10):3383-92. doi: 10.1039/c5fo00463b.	2015	X
Büchter C, Zhao L, Havermann S, Honnen S, Fritz G, Proksch P, Wätjen W.	TSG (2,3,5,4'-Tetrahydroxystilbene-2-O- β -D-glucoside) from the Chinese Herb Polygonum multiflorum Increases Life Span and Stress Resistance of Caenorhabditis elegans	Oxid Med Cell Longev. 2015;2015:124357. doi: 10.1155/2015/124357. Epub 2015 May 5.	2015	X
Feng S, Cheng H, Xu Z, Shen S, Yuan M, Liu J, Ding C.	Thermal stress resistance and aging effects of Panax notoginseng polysaccharides on Caenorhabditis elegans	Int J Biol Macromol. 2015 Nov;81:188-94. doi: 10.1016/j.ijbiomac.2015.07.057. Epub 2015 Jul 30.	2015	X
Gao C, Gao Z, Greenway FL, Burton JH, Johnson WD, Keenan MJ, Enright FM, Martin RJ, Chu Y, Zheng J.	Oat consumption reduced intestinal fat deposition and improved health span in Caenorhabditis elegans model	Nutr Res. 2015 Sep;35(9):834-43. doi: 10.1016/j.nutres.2015.06.007. Epub 2015 Jun 30.	2015	X
Koch K, Büchter C, Havermann S, Wätjen W.	The Lignan Pinoresinol Induces Nuclear Translocation of DAF-16 in Caenorhabditis elegans but has No Effect on Life Span	Phytother Res. 2015 Jun;29(6):894-901. doi: 10.1002/ptr.5330. Epub 2015 Mar 31.	2015	X
Kumar J, Park KC, Awasthi A, Prasad B.	Silymarin extends lifespan and reduces proteotoxicity in C. elegans Alzheimer's model	CNS Neurol Disord Drug Targets. 2015;14(2):295-302. doi: 10.2174/1871527314666150116110212.	2015	X
Lee EB, Ahn D, Kim BJ, Lee SY, Seo HW, Cha YS, Jeon H, Eun JS, Cha DS, Kim DK.	Genistein from Vigna angularis Extends Lifespan in Caenorhabditis elegans	Biomol Ther (Seoul). 2015 Jan;23(1):77-83. doi: 10.4062/biomolther.2014.075. Epub 2015 Jan 1.	2015	X
Lee EB, Kim JH, Cha YS, Kim M, Song SB, Cha DS, Jeon H, Eun JS, Han S, Kim DK.	Lifespan Extending and Stress Resistant Properties of Vitexin from Vigna angularis in Caenorhabditis elegans	Biomol Ther (Seoul). 2015 Nov;23(6):582-9. doi: 10.4062/biomolther.2015.128. Epub 2015 Nov 1.	2015	X
Li J, Cui X, Wang Z, Li Y.	rBTI extends Caenorhabditis elegans lifespan by mimicking calorie restriction	Exp Gerontol. 2015 Jul;67:62-71. doi: 10.1016/j.exger.2015.05.001. Epub 2015 May 7.	2015	X
Mekheimer RA, Sayed AA, Ahmed EA, Sadek KU.	Synthesis and Characterization of New 1,2,4-Triazolo[1,5-a]pyridines That Extend the Life Span of Caenorhabiditis elegans via Their Anti-Inflammatory/Antioxidant Effects	Arch Pharm (Weinheim). 2015 Sep;348(9):650-65. doi: 10.1002/ardp.201500069. Epub 2015 Jun 18.	2015	X
Pant A, Asthana J, Yadav AK, Rathor L, Srivastava S, Gupta MM, Pandey R.	Verminoside mediates life span extension and alleviates stress in Caenorhabditis elegans	Free Radic Res. 2015;49(11):1384-92. doi: 10.3109/10715762.2015.1075017. Epub 2015 Sep 2.	2015	X
Rathor L, Akhoon BA, Pandey S, Srivastava S, Pandey R.	Folic acid supplementation at lower doses increases oxidative stress resistance and longevity in Caenorhabditis elegans	Age (Dordr). 2015 Dec;37(6):113. doi: 10.1007/s11357-015-9850-5. Epub 2015 Nov 6.	2015	X
Seo HW, Cheon SM, Lee MH, Kim HJ, Jeon H, Cha DS.	Catalpol Modulates Lifespan via DAF-16/FOXO and SKN-1/Nrf2 Activation in Caenorhabditis elegans	Evid Based Complement Alternat Med. 2015;2015:524878. doi: 10.1155/2015/524878. Epub 2015 Mar 2.	2015	X
Su S, Wink M.	Natural lignans from Arctium lappa as antiaging agents in Caenorhabditis elegans	Phytochemistry. 2015 Sep;117:340-350. doi: 10.1016/j.phytochem.2015.06.021. Epub 2015 Jul 1.	2015	X
Wang X, Zhang J, Lu L, Zhou L.	The longevity effect of echinacoside in Caenorhabditis elegans mediated through daf-16	Biosci Biotechnol Biochem. 2015;79(10):1676-83. doi: 10.1080/09168451.2015.1046364. Epub 2015 Jun 1.	2015	X
Yang J, Wan QL, Mu QZ, Wu CF, Ding AJ, Yang ZL, Qiu MH, Luo HR.	The Lifespan-Promoting Effect of Otophylloside B in Caenorhabditis elegans	Nat Prod Bioprospect. 2015 Aug;5(4):177-183. doi: 10.1007/s13659-015-0064-4. Epub 2015 Jun 26.	2015	X
Zhang J, Lu L, Zhou L.	Oleanolic acid activates daf-16 to increase lifespan in Caenorhabditis elegans	Biochem Biophys Res Commun. 2015 Dec 25;468(4):843-9. doi: 10.1016/j.bbrc.2015.11.042. Epub 2015 Nov 25.	2015	X
Zhang Y, Lv T, Li M, Xue T, Liu H, Zhang W, Ding X, Zhuang Z.	Anti-aging effect of polysaccharide from Bletilla striata on nematode Caenorhabditis elegans	Pharmacogn Mag. 2015 Jul-Sep;11(43):449-54. doi: 10.4103/0973-1296.160447.	2015	X
Hahm JH, Kim S, DiLoreto R, Shi C, Lee SJ, Murphy CT, Nam HG.	C. elegans maximum velocity correlates with healthspan and is maintained in worms with an insulin receptor mutation	Version 2. Nat Commun. 2015 Nov 20;6:8919. doi: 10.1038/ncomms9919.	2015			4
Hu JP, Xu XY, Huang LY, Wang LS, Fang NY.	Freeze-thaw Caenorhabditis elegans freeze-thaw stress response is regulated by the insulin/IGF-1 receptor daf-2	BMC Genet. 2015 Dec 3;16:139. doi: 10.1186/s12863-015-0298-5.	2015			4
Hwang W, Artan M, Seo M, Lee D, Nam HG, Lee SJ.	Inhibition of elongin C promotes longevity and protein homeostasis via HIF-1 in C. elegans	Aging Cell. 2015 Dec;14(6):995-1002. doi: 10.1111/acel.12390. Epub 2015 Sep 11.	2015			4
Imanikia S, Hylands P, Stürzenbaum SR.	The double mutation of cytochrome P450's and fatty acid desaturases affect lipid regulation and longevity in C. elegans	Biochem Biophys Rep. 2015 Jun 25;2:172-178. doi: 10.1016/j.bbrep.2015.06.007. eCollection 2015 Jul.	2015			4
Lashmanova E, Proshkina E, Zhikrivetskaya S, Shevchenko O, Marusich E, Leonov S, Melerzanov A, Zhavoronkov A, Moskalev A.	Fucoxanthin increases lifespan of Drosophila melanogaster and Caenorhabditis elegans	Pharmacol Res. 2015 Oct;100:228-41. doi: 10.1016/j.phrs.2015.08.009. Epub 2015 Aug 18.	2015			6
Lynn DA, Dalton HM, Sowa JN, Wang MC, Soukas AA, Curran SP.	Omega-3 and -6 fatty acids allocate somatic and germline lipids to ensure fitness during nutrient and oxidative stress in Caenorhabditis elegans	Proc Natl Acad Sci U S A. 2015 Dec 15;112(50):15378-83. doi: 10.1073/pnas.1514012112. Epub 2015 Nov 30.	2015			4
Mansfeld J, Urban N, Priebe S, Groth M, Frahm C, Hartmann N, Gebauer J, Ravichandran M, Dommaschk A, Schmeisser S, Kuhlow D, Monajembashi S, Bremer-Streck S, Hemmerich P, Kiehntopf M, Zamboni N, Englert C, Guthke R, Kaleta C, Platzer M, Sühnel J, Witte OW, Zarse K, Ristow M.	Branched-chain amino acid catabolism is a conserved regulator of physiological ageing	Nat Commun. 2015 Dec 1;6:10043. doi: 10.1038/ncomms10043.	2015			4
Paiva FA, Bonomo Lde F, Boasquivis PF, de Paula IT, Guerra JF, Leal WM, Silva ME, Pedrosa ML, Oliveira Rde P	Carqueja (Baccharis trimera) protects against oxidative stress and β-amyloid-induced toxicity in Caenorhabditis elegans.	Oxid Med Cell Longev 2015:740162. doi: 10.1155/2015/740162.	2015		X
Phulara SC, Shukla V, Tiwari S, Pandey R	Bacopa monnieri promotes longevity in Caenorhabditis elegans under stress conditions.	Pharmacogn Mag 11, 410-416. doi: 10.4103/0973-1296.153097.	2015		X
Rogers S, Rice KM, Manne ND, Shokuhfar T, He K, Selvaraj V, Blough ER	Cerium oxide nanoparticle aggregates affect stress response and function in Caenorhabditis elegans.	SAGE Open Med 3, 2050312115575387. doi: 10.1177/2050312115575387.	2015		X
Seo M, Seo K, Hwang W, Koo HJ, Hahm JH, Yang JS, Han SK, Hwang D, Kim S, Jang SK, Lee Y, Nam HG, Lee SJ.	RNA helicase HEL-1 promotes longevity by specifically activating DAF-16/FOXO transcription factor signaling in Caenorhabditis elegans	Proc Natl Acad Sci U S A. 2015 Aug 4;112(31):E4246-55. doi: 10.1073/pnas.1505451112. Epub 2015 Jul 20.	2015			4
Tyne W, Little S, Spurgeon DJ, Svendsen C	Hormesis depends upon the life-stage and duration of exposure: Examples for a pesticide and a nanomaterial.	Ecotoxicol Environ Saf 120, 117-123. doi: 10.1016/j.ecoenv.2015.05.024.	2015		X
Chen Y, Onken B, Chen H, Xiao S, Liu X, Driscoll M, Cao Y, Huang Q.	Mechanism of longevity extension of Caenorhabditis elegans induced by pentagalloyl glucose isolated from eucalyptus leaves	J Agric Food Chem. 2014 Apr 16;62(15):3422-31. doi: 10.1021/jf500210p. Epub 2014 Apr 7.	2014	X
Dinh J, Angeloni JT, Pederson DB, Wang X, Cao M, Dong Y.	Cranberry extract standardized for proanthocyanidins promotes the immune response of Caenorhabditis elegans to Vibrio cholerae through the p38 MAPK pathway and HSF-1	PLoS One. 2014 Jul 25;9(7):e103290. doi: 10.1371/journal.pone.0103290. eCollection 2014.	2014	X
El-Ami T, Moll L, Carvalhal Marques F, Volovik Y, Reuveni H, Cohen E.	A novel inhibitor of the insulin/IGF signaling pathway protects from age-onset, neurodegeneration-linked proteotoxicity	Aging Cell. 2014 Feb;13(1):165-74. doi: 10.1111/acel.12171. Epub 2013 Nov 22.	2014	X
Guha S, Natarajan O, Murbach CG, Dinh J, Wilson EC, Cao M, Zou S, Dong Y.	Supplement timing of cranberry extract plays a key role in promoting Caenorhabditis elegans healthspan	Nutrients. 2014 Feb 21;6(2):911-21. doi: 10.3390/nu6020911.	2014	X
Havermann S, Chovolou Y, Humpf HU, Wätjen W.	Caffeic acid phenethylester increases stress resistance and enhances lifespan in Caenorhabditis elegans by modulation of the insulin-like DAF-16 signalling pathway	PLoS One. 2014 Jun 25;9(6):e100256. doi: 10.1371/journal.pone.0100256. eCollection 2014.	2014	X
Kim YS, Seo HW, Lee MH, Kim DK, Jeon H, Cha DS.	Protocatechuic acid extends lifespan and increases stress resistance in Caenorhabditis elegans	Arch Pharm Res. 2014 Feb;37(2):245-52. doi: 10.1007/s12272-013-0183-6. Epub 2013 Jun 20.	2014	X
Lee SH, An HS, Jung YW, Lee EJ, Lee HY, Choi ES, An SW, Son H, Lee SJ, Kim JB, Min KJ.	Korean mistletoe (Viscum album coloratum) extract extends the lifespan of nematodes and fruit flies	Biogerontology. 2014 Apr;15(2):153-64. doi: 10.1007/s10522-013-9487-7. Epub 2013 Dec 14.	2014	X
Pant A, Mishra V, Saikia SK, Shukla V, Asthana J, Akhoon BA, Pandey R.	Beta-caryophyllene modulates expression of stress response genes and mediates longevity in Caenorhabditis elegans	Exp Gerontol. 2014 Sep;57:81-95. doi: 10.1016/j.exger.2014.05.007. Epub 2014 May 15.	2014	X
Tam ZY, Gruber J, Ng LF, Halliwell B, Gunawan R.	Effects of lithium on age-related decline in mitochondrial turnover and function in Caenorhabditis elegans	J Gerontol A Biol Sci Med Sci. 2014 Jul;69(7):810-20. doi: 10.1093/gerona/glt210. Epub 2014 Jan 7.	2014	X
Wan F, Zhi D, Liu D, Xian J, Li M, AbuLizi A, Ju W, Li H.	Lifespan extension in Caenorhabiditis elegans by several traditional Chinese medicine formulas	Biogerontology. 2014 Aug;15(4):377-87. doi: 10.1007/s10522-014-9508-1. Epub 2014 Jun 22.	2014	X
Wen H, Gao X, Qin J.	Probing the anti-aging role of polydatin in Caenorhabditis elegans on a chip	Integr Biol (Camb). 2014 Jan;6(1):35-43. doi: 10.1039/c3ib40191j.	2014	X
Xiong LG, Huang JA, Li J, Yu PH, Xiong Z, Zhang JW, Gong YS, Liu ZH, Chen JH.	Black tea increased survival of Caenorhabditis elegans under stress	J Agric Food Chem. 2014 Nov 19;62(46):11163-9. doi: 10.1021/jf503120j. Epub 2014 Nov 5.	2014	X
Ye X, Linton JM, Schork NJ, Buck LB, Petrascheck M.	A pharmacological network for lifespan extension in Caenorhabditis elegans	Version 2. Aging Cell. 2014 Apr;13(2):206-15. doi: 10.1111/acel.12163. Epub 2013 Nov 13.	2014	X
Yu CW, Li WH, Hsu FL, Yen PL, Chang ST, Liao VH.	Essential oil alloaromadendrene from mixed-type Cinnamomum osmophloeum leaves prolongs the lifespan in Caenorhabditis elegans	J Agric Food Chem. 2014 Jul 2;62(26):6159-65. doi: 10.1021/jf500417y. Epub 2014 Jun 23.	2014	X
Zheng S, Liao S, Zou Y, Qu Z, Shen W, Shi Y.	Mulberry leaf polyphenols delay aging and regulate fat metabolism via the germline signaling pathway in Caenorhabditis elegans	Age (Dordr). 2014;36(6):9719. doi: 10.1007/s11357-014-9719-z. Epub 2014 Oct 17.	2014	X
Zhuang Z, Lv T, Li M, Zhang Y, Xue T, Yang L, Liu H, Zhang W.	The lifespan-extending effects of Nymphaea hybrid root extract in the nematode Caenorhabditis elegans	Plant Foods Hum Nutr. 2014 Dec;69(4):304-9. doi: 10.1007/s11130-014-0448-3.	2014	X
Abbas S, Wink M	Green Tea Extract Induces the Resistance of Caenorhabditis elegans against Oxidative Stress.	Antioxidants (Basel) 3, 129-143. doi: 10.3390/antiox3010129.	2014		X
Aggad D, Vérièpe J, Tauffenberger A, Parker JA.	TDP-43 toxicity proceeds via calcium dysregulation and necrosis in aging Caenorhabditis elegans motor neurons	J Neurosci. 2014 Sep 3;34(36):12093-103. doi: 10.1523/JNEUROSCI.2495-13.2014.	2014			4
Angeli S, Barhydt T, Jacobs R, Killilea DW, Lithgow GJ, Andersen JK.	Manganese disturbs metal and protein homeostasis in Caenorhabditis elegans	Metallomics. 2014 Oct;6(10):1816-23. doi: 10.1039/c4mt00168k. Epub 2014 Jul 24.	2014			6
Bonomo Lde F, Silva DN, Boasquivis PF, Paiva FA, Guerra JF, Martins TA, de Jesus Torres ÃG, de Paula IT, Caneschi WL, Jacolot P, Grossin N, Tessier FJ, Boulanger E, Silva ME, Pedrosa ML, Oliveira Rde P	Açaí (Euterpe oleracea Mart.) modulates oxidative stress resistance in Caenorhabditis elegans by direct and indirect mechanisms	PLoS One 9, e89933. doi: 10.1371/journal.pone.0089933.	2014		X
Fitzenberger E, Deusing DJ, Wittkop A, Kler A, Kriesl E, Bonnländer B, Wenzel U	Effects of plant extracts on the reversal of glucose-induced impairment of stress-resistance in Caenorhabditis elegans.	Plant Foods Hum Nutr 69, 78-84. doi: 10.1007/s11130-013-0399-0.	2014		X
Gaffney CJ, Bass JJ, Barratt TF, Szewczyk NJ.	Methods to assess subcellular compartments of muscle in C. elegans	J Vis Exp. 2014 Nov 13;(93):e52043. doi: 10.3791/52043.	2014			4
Klang IM, Schilling B, Sorensen DJ, Sahu AK, Kapahi P, Andersen JK, Swoboda P, Killilea DW, Gibson BW, Lithgow GJ.	Iron promotes protein insolubility and aging in C. elegans	Aging (Albany NY). 2014 Nov;6(11):975-91. doi: 10.18632/aging.100689.	2014			6
Koch K, Havermann S, Büchter C, Wätjen W.	Caenorhabditis elegans as model system in pharmacology and toxicology: effects of flavonoids on redox-sensitive signalling pathways and ageing	ScientificWorldJournal. 2014;2014:920398. doi: 10.1155/2014/920398. Epub 2014 Apr 30.	2014			2
Minois N, Rockenfeller P, Smith TK, Carmona-Gutierrez D.	Spermidine feeding decreases age-related locomotor activity loss and induces changes in lipid composition	PLoS One. 2014 Jul 10;9(7):e102435. doi: 10.1371/journal.pone.0102435. eCollection 2014.	2014			5
Rechavi O, Houri-Ze'evi L, Anava S, Goh WSS, Kerk SY, Hannon GJ, Hobert O.	Starvation-induced transgenerational inheritance of small RNAs in C. elegans	Cell. 2014 Jul 17;158(2):277-287. doi: 10.1016/j.cell.2014.06.020. Epub 2014 Jul 10.	2014			4
Rezaizadehnajafi L, Wink M	EPs7630(®) from Pelargonium sidoides increases stress resistance in Caenorhabditis elegans probably via the DAF-16/FOXO pathway	Phytomedicine 21, 547-550. doi: 10.1016/j.phymed.2013.10.027.	2014		X
Safra M, Fickentscher R, Levi-Ferber M, Danino YM, Haviv-Chesner A, Hansen M, Juven-Gershon T, Weiss M, Henis-Korenblit S.	The FOXO transcription factor DAF-16 bypasses ire-1 requirement to promote endoplasmic reticulum homeostasis	Cell Metab. 2014 Nov 4;20(5):870-881. doi: 10.1016/j.cmet.2014.09.006.	2014			4
Ullrich M, Liang V, Chew YL, Banister S, Song X, Zaw T, Lam H, Berber S, Kassiou M, Nicholas HR, Götz J.	Bio-orthogonal labeling as a tool to visualize and identify newly synthesized proteins in Caenorhabditis elegans	Nat Protoc. 2014 Sep;9(9):2237-55. doi: 10.1038/nprot.2014.150. Epub 2014 Aug 28.	2014			2
Urban N, Tsitsipatis D, Gille A, Hamann I, Hou X, Klotz LO.	Modulation of cellular thiol status affects FoxO activity and life span	Free Radic Biol Med. 2014 Oct;75 Suppl 1:S53. doi: 10.1016/j.freeradbiomed.2014.10.826. Epub 2014 Dec 10.	2014			2
Wang H, Karadge U, Humphries WH 4th, Fisher AL.	Analyzing cell physiology in C. elegans with fluorescent ratiometric reporters	Methods. 2014 Aug 1;68(3):508-17. doi: 10.1016/j.ymeth.2014.05.012. Epub 2014 Jun 7.	2014			6
Yu CW, Wei CC, Liao VH	Curcumin-mediated oxidative stress resistance in Caenorhabditis elegans is modulated by age-1, akt-1, pdk-1, osr-1, unc-43, sek-1, skn-1, sir-2.1, and mev-1.	Free Radic Res 48, 371-379. doi: 10.3109/10715762.2013.872779.	2014		X
Zhuang Z, Zhao Y, Wu Q, Li M, Liu H, Sun L, Gao W, Wang D.	Adverse effects from clenbuterol and ractopamine on nematode Caenorhabditis elegans and the underlying mechanism	PLoS One. 2014 Jan 21;9(1):e85482. doi: 10.1371/journal.pone.0085482. eCollection 2014.	2014			6
Ahn D, Cha DS, Lee EB, Kim BJ, Lee SY, Jeon H, Ahn MS, Lim HW, Lee HY, Kim DK.	The Longevity Properties of 1,2,3,4,6-Penta-O-Galloyl-β-D-Glucose from Curcuma longa in Caenorhabditis elegans	Biomol Ther (Seoul). 2013 Nov;21(6):442-6. doi: 10.4062/biomolther.2013.073.	2013	X
Angeli S, Klang I, Sivapatham R, Mark K, Zucker D, Bhaumik D, Lithgow GJ, Andersen JK.	A DNA synthesis inhibitor is protective against proteotoxic stressors via modulation of fertility pathways in Caenorhabditis elegans	Aging (Albany NY). 2013 Oct;5(10):759-69. doi: 10.18632/aging.100605.	2013	X
Cañuelo A, Peragón J.	Proteomics analysis in Caenorhabditis elegans to elucidate the response induced by tyrosol, an olive phenol that stimulates longevity and stress resistance	Proteomics. 2013 Oct;13(20):3064-75. doi: 10.1002/pmic.201200579. Epub 2013 Sep 18.	2013	X
Chen W, Rezaizadehnajafi L, Wink M.	Influence of resveratrol on oxidative stress resistance and life span in Caenorhabditis elegans	J Pharm Pharmacol. 2013 May;65(5):682-8. doi: 10.1111/jphp.12023. Epub 2013 Jan 31.	2013	X
Chen W, Sudji IR, Wang E, Joubert E, van Wyk BE, Wink M.	Ameliorative effect of aspalathin from rooibos (Aspalathus linearis) on acute oxidative stress in Caenorhabditis elegans	Phytomedicine. 2013 Feb 15;20(3-4):380-6. doi: 10.1016/j.phymed.2012.10.006. Epub 2012 Dec 3.	2013	X
Choi H, Schneider H, Klum S, Chandler-Brown D, Kaeberlein M, Shamieh L.	UV-photoconversion of ethosuximide from a longevity-promoting compound to a potent toxin	PLoS One. 2013 Dec 10;8(12):e82543. doi: 10.1371/journal.pone.0082543. eCollection 2013.	2013	X
Frankowski H, Alavez S, Spilman P, Mark KA, Nelson JD, Mollahan P, Rao RV, Chen SF, Lithgow GJ, Ellerby HM.	Dimethyl sulfoxide and dimethyl formamide increase lifespan of C. elegans in liquid	Mech Ageing Dev. 2013 Mar;134(3-4):69-78. doi: 10.1016/j.mad.2012.10.002. Epub 2013 Jan 11.	2013	X
Guha S, Cao M, Kane RM, Savino AM, Zou S, Dong Y.	The longevity effect of cranberry extract in Caenorhabditis elegans is modulated by daf-16 and osr-1	Age (Dordr). 2013 Oct;35(5):1559-74. doi: 10.1007/s11357-012-9459-x. Epub 2012 Aug 4.	2013	X
Gusarov I, Gautier L, Smolentseva O, Shamovsky I, Eremina S, Mironov A, Nudler E.	Bacterial nitric oxide extends the lifespan of C. elegans	Cell. 2013 Feb 14;152(4):818-30. doi: 10.1016/j.cell.2012.12.043.	2013	X
Liu H, Liang F, Su W, Wang N, Lv M, Li P, Pei Z, Zhang Y, Xie XQ, Wang L, Wang Y.	Lifespan extension by n-butanol extract from seed of Platycladus orientalis in Caenorhabditis elegans	J Ethnopharmacol. 2013 May 20;147(2):366-72. doi: 10.1016/j.jep.2013.03.019. Epub 2013 Mar 21.	2013	X
Ludewig AH, Izrayelit Y, Park D, Malik RU, Zimmermann A, Mahanti P, Fox BW, Bethke A, Doering F, Riddle DL, Schroeder FC.	Pheromone sensing regulates Caenorhabditis elegans lifespan and stress resistance via the deacetylase SIR-2.1	Proc Natl Acad Sci U S A. 2013 Apr 2;110(14):5522-7. doi: 10.1073/pnas.1214467110. Epub 2013 Mar 18.	2013	X
Pandey R, Gupta S, Shukla V, Tandon S, Shukla V.	Antiaging, antistress and ROS scavenging activity of crude extract of Ocimum sanctum (L.) in Caenorhabditis elegans (Maupas, 1900)	Indian J Exp Biol. 2013 Jul;51(7):515-21.	2013	X
Schmeisser S, Schmeisser K, Weimer S, Groth M, Priebe S, Fazius E, Kuhlow D, Pick D, Einax JW, Guthke R, Platzer M, Zarse K, Ristow M.	Mitochondrial hormesis links low-dose arsenite exposure to lifespan extension	Aging Cell. 2013 Jun;12(3):508-17. doi: 10.1111/acel.12076. Epub 2013 May 6.	2013	X
Upadhyay A, Chompoo J, Taira N, Fukuta M, Tawata S.	Significant longevity-extending effects of Alpinia zerumbet leaf extract on the life span of Caenorhabditis elegans	Biosci Biotechnol Biochem. 2013;77(2):217-23. doi: 10.1271/bbb.120351. Epub 2013 Feb 7.	2013	X
Vayndorf EM, Lee SS, Liu RH.	Whole apple extracts increase lifespan, healthspan and resistance to stress in Caenorhabditis elegans	J Funct Foods. 2013 Jul;5(3):1236-1243. doi: 10.1016/j.jff.2013.04.006.	2013	X
Wan QL, Zheng SQ, Wu GS, Luo HR.	Aspirin extends the lifespan of Caenorhabditis elegans via AMPK and DAF-16/FOXO in dietary restriction pathway	Exp Gerontol. 2013 May;48(5):499-506. doi: 10.1016/j.exger.2013.02.020. Epub 2013 Feb 26.	2013	X
Zhang W, Lv T, Li M, Wu Q, Yang L, Liu H, Sun D, Sun L, Zhuang Z, Wang D.	Beneficial effects of wheat gluten hydrolysate to extend lifespan and induce stress resistance in nematode Caenorhabditis elegans	PLoS One. 2013 Sep 9;8(9):e74553. doi: 10.1371/journal.pone.0074553. eCollection 2013.	2013	X
De Vaux V, Pfefferli C, Passannante M, Belhaj K, von Essen A, Sprecher SG, Müller F, Wicky C.	The Caenorhabditis elegans LET-418/Mi2 plays a conserved role in lifespan regulation	Aging Cell. 2013 Dec;12(6):1012-20. doi: 10.1111/acel.12129. Epub 2013 Aug 16.	2013			4
Kaeberlein M.	Deciphering the role of natural variation in age-related protein homeostasis	BMC Biol. 2013 Sep 30;11:102. doi: 10.1186/1741-7007-11-102.	2013			4
Komura T, Ikeda T, Yasui C, Saeki S, Nishikawa Y.	Mechanism underlying prolongevity induced by bifidobacteria in Caenorhabditis elegans	Biogerontology. 2013 Feb;14(1):73-87. doi: 10.1007/s10522-012-9411-6. Epub 2013 Jan 6.	2013			4
Reynolds RM, Phillips PC.	Natural variation for lifespan and stress response in the nematode Caenorhabditis remanei	PLoS One. 2013 Apr 26;8(4):e58212. doi: 10.1371/journal.pone.0058212. Print 2013.	2013			5
Spindler SR, Mote PL, Flegal JM, Teter B.	Influence on longevity of blueberry, cinnamon, green and black tea, pomegranate, sesame, curcumin, morin, pycnogenol, quercetin, and taxifolin fed iso-calorically to long-lived, F1 hybrid mice	Rejuvenation Res. 2013 Apr;16(2):143-51. doi: 10.1089/rej.2012.1386.	2013			5
Cañuelo A, Gilbert-López B, Pacheco-Liñán P, Martínez-Lara E, Siles E, Miranda-Vizuete A.	Tyrosol, a main phenol present in extra virgin olive oil, increases lifespan and stress resistance in Caenorhabditis elegans	Mech Ageing Dev. 2012 Aug;133(8):563-74. doi: 10.1016/j.mad.2012.07.004. Epub 2012 Jul 21.	2012	X
Cherny RA, Ayton S, Finkelstein DI, Bush AI, McColl G, Massa SM.	PBT2 Reduces Toxicity in a C. elegans Model of polyQ Aggregation and Extends Lifespan, Reduces Striatal Atrophy and Improves Motor Performance in the R6/2 Mouse Model of Huntington's Disease	J Huntingtons Dis. 2012;1(2):211-9. doi: 10.3233/JHD-120029.	2012	X
Sangha JS, Sun X, Wally OS, Zhang K, Ji X, Wang Z, Wang Y, Zidichouski J, Prithiviraj B, Zhang J.	Liuwei Dihuang (LWDH), a traditional Chinese medicinal formula, protects against β-amyloid toxicity in transgenic Caenorhabditis elegans	PLoS One. 2012;7(8):e43990. doi: 10.1371/journal.pone.0043990. Epub 2012 Aug 30.	2012	X
Sayed AA, El-Shaieb KM, Mourad AF.	Life span extension of Caenorhabditis elegans by novel pyridoperimidine derivative	Arch Pharm Res. 2012 Jan;35(1):69-76. doi: 10.1007/s12272-012-0107-x. Epub 2012 Feb 2.	2012	X
Shukla V, Phulara SC, Yadav D, Tiwari S, Kaur S, Gupta MM, Nazir A, Pandey R.	Iridoid compound 10-O-trans-p-coumaroylcatalpol extends longevity and reduces α synuclein aggregation in Caenorhabditis elegans	CNS Neurol Disord Drug Targets. 2012 Dec;11(8):984-92. doi: 10.2174/1871527311211080007.	2012	X
Shukla V, Yadav D, Phulara SC, Gupta MM, Saikia SK, Pandey R.	Longevity-promoting effects of 4-hydroxy-E-globularinin in Caenorhabditis elegans	Free Radic Biol Med. 2012 Nov 15;53(10):1848-56. doi: 10.1016/j.freeradbiomed.2012.08.594. Epub 2012 Sep 7.	2012	X
Zhang H, Pan N, Xiong S, Zou S, Li H, Xiao L, Cao Z, Tunnacliffe A, Huang Z.	Inhibition of polyglutamine-mediated proteotoxicity by Astragalus membranaceus polysaccharide through the DAF-16/FOXO transcription factor in Caenorhabditis elegans	Biochem J. 2012 Jan 1;441(1):417-24. doi: 10.1042/BJ20110621.	2012	X
Guo X, Navetta A, Gualberto DG, García LR.	Behavioral decay in aging male C. elegans correlates with increased cell excitability	Neurobiol Aging. 2012 Jul;33(7):1483.e5-23. doi: 10.1016/j.neurobiolaging.2011.12.016. Epub 2012 Jan 27.	2012			4
Lancaster JD, Mohammad B, Abebe E.	Effect of the bacterium Serratia marcescens SCBI on the longevity and reproduction of the nematode Caenorhabditis briggsae KT0001	BMC Res Notes. 2012 Dec 20;5:688. doi: 10.1186/1756-0500-5-688.	2012			5
Menzel R, Menzel S, Swain SC, Pietsch K, Tiedt S, Witczak J, Stürzenbaum SR, Steinberg CE.	The Nematode Caenorhabditis elegans, Stress and Aging: Identifying the Complex Interplay of Genetic Pathways Following the Treatment with Humic Substances	Front Genet. 2012 Apr 12;3:50. doi: 10.3389/fgene.2012.00050. eCollection 2012.	2012			6
Rampelt H, Kirstein-Miles J, Nillegoda NB, Chi K, Scholz SR, Morimoto RI, Bukau B.	Metazoan Hsp70 machines use Hsp110 to power protein disaggregation	EMBO J. 2012 Nov 5;31(21):4221-35. doi: 10.1038/emboj.2012.264. Epub 2012 Sep 18.	2012			4
Shi YC, Liao VH, Pan TM	Monascin from red mold dioscorea as a novel antidiabetic and antioxidative stress agent in rats and Caenorhabditis elegans.	Free Radic Biol Med 52, 109-117. doi: 10.1016/j.freeradbiomed.2011.09.034.	2012		X
Shi YC, Yu CW, Liao VH, Pan TM	Monascus-fermented dioscorea enhances oxidative stress resistance via DAF-16/FOXO in Caenorhabditis elegans.	PLoS One 7, e39515. doi: 10.1371/journal.pone.0039515.	2012		X
Slack C, Foley A, Partridge L.	Activation of AMPK by the putative dietary restriction mimetic metformin is insufficient to extend lifespan in Drosophila	PLoS One. 2012;7(10):e47699. doi: 10.1371/journal.pone.0047699. Epub 2012 Oct 16.	2012			5
Wollam J, Magner DB, Magomedova L, Rass E, Shen Y, Rottiers V, Habermann B, Cummins CL, Antebi A.	A novel 3-hydroxysteroid dehydrogenase that regulates reproductive development and longevity	PLoS Biol. 2012;10(4):e1001305. doi: 10.1371/journal.pbio.1001305. Epub 2012 Apr 10.	2012			4
Cai WJ, Huang JH, Zhang SQ, Wu B, Kapahi P, Zhang XM, Shen ZY.	Icariin and its derivative icariside II extend healthspan via insulin/IGF-1 pathway in C. elegans	PLoS One. 2011;6(12):e28835. doi: 10.1371/journal.pone.0028835. Epub 2011 Dec 21.	2011	X
Haldimann P, Muriset M, Vígh L, Goloubinoff P.	The novel hydroxylamine derivative NG-094 suppresses polyglutamine protein toxicity in Caenorhabditis elegans	J Biol Chem. 2011 May 27;286(21):18784-94. doi: 10.1074/jbc.M111.234773. Epub 2011 Apr 6.	2011	X
Saul N, Pietsch K, Stürzenbaum SR, Menzel R, Steinberg CE.	Diversity of polyphenol action in Caenorhabditis elegans: between toxicity and longevity	J Nat Prod. 2011 Aug 26;74(8):1713-20. doi: 10.1021/np200011a. Epub 2011 Aug 1.	2011	X
Schaffer S, Gruber J, Ng LF, Fong S, Wong YT, Tang SY, Halliwell B.	The effect of dichloroacetate on health- and lifespan in C. elegans	Biogerontology. 2011 Jun;12(3):195-209. doi: 10.1007/s10522-010-9310-7. Epub 2010 Dec 14.	2011	X
Schmeisser S, Zarse K, Ristow M.	Lonidamine extends lifespan of adult Caenorhabditis elegans by increasing the formation of mitochondrial reactive oxygen species	Horm Metab Res. 2011 Sep;43(10):687-92. doi: 10.1055/s-0031-1286308. Epub 2011 Sep 19.	2011	X
Anderson JL, Reynolds RM, Morran LT, Tolman-Thompson J, Phillips PC.	Experimental evolution reveals antagonistic pleiotropy in reproductive timing but not life span in Caenorhabditis elegans	J Gerontol A Biol Sci Med Sci. 2011 Dec;66(12):1300-8. doi: 10.1093/gerona/glr143. Epub 2011 Oct 5.	2011			4
Calamini B, Silva MC, Madoux F, Hutt DM, Khanna S, Chalfant MA, Saldanha SA, Hodder P, Tait BD, Garza D, Balch WE, Morimoto RI.	Small-molecule proteostasis regulators for protein conformational diseases	Nat Chem Biol. 2011 Dec 25;8(2):185-96. doi: 10.1038/nchembio.763.	2011			6
Choi SS.	High glucose diets shorten lifespan of Caenorhabditis elegans via ectopic apoptosis induction	Nutr Res Pract. 2011 Jun;5(3):214-8. doi: 10.4162/nrp.2011.5.3.214. Epub 2011 Jun 21.	2011			6
Hughes SE, Huang C, Kornfeld K.	Identification of mutations that delay somatic or reproductive aging of Caenorhabditis elegans	Genetics. 2011 Sep;189(1):341-56. doi: 10.1534/genetics.111.130450. Epub 2011 Jul 12.	2011			4
Kaczmarczyk AN, Kopp A.	Germline stem cell maintenance as a proximate mechanism of life-history trade-offs? Drosophila selected for prolonged fecundity have a slower rate of germline stem cell loss	Bioessays. 2011 Jan;33(1):5-12. doi: 10.1002/bies.201000085.	2011			4
Slack C, Giannakou ME, Foley A, Goss M, Partridge L.	dFOXO-independent effects of reduced insulin-like signaling in Drosophila	Aging Cell. 2011 Oct;10(5):735-48. doi: 10.1111/j.1474-9726.2011.00707.x. Epub 2011 May 6.	2011			5
Abbas S, Wink M.	Epigallocatechin gallate inhibits beta amyloid oligomerization in Caenorhabditis elegans and affects the daf-2/insulin-like signaling pathway	Phytomedicine. 2010 Sep;17(11):902-9. doi: 10.1016/j.phymed.2010.03.008. Epub 2010 Apr 9.	2010	X
Hasegawa K, Miwa S, Tsutsumiuchi K, Miwa J.	Allyl isothiocyanate that induces GST and UGT expression confers oxidative stress resistance on C. elegans, as demonstrated by nematode biosensor	PLoS One. 2010 Feb 17;5(2):e9267. doi: 10.1371/journal.pone.0009267.	2010	X
Honda Y, Tanaka M, Honda S.	Trehalose extends longevity in the nematode Caenorhabditis elegans	Aging Cell. 2010 Aug;9(4):558-69. doi: 10.1111/j.1474-9726.2010.00582.x. Epub 2010 May 6.	2010	X
Avanesian A, Khodayari B, Felgner JS, Jafari M.	Lamotrigine extends lifespan but compromises health span in Drosophila melanogaster	Biogerontology. 2010 Feb;11(1):45-52. doi: 10.1007/s10522-009-9227-1. Epub 2009 May 9.	2010			5
Château MT, Araiz C, Descamps S, Galas S.	Klotho interferes with a novel FGF-signalling pathway and insulin/Igf-like signalling to improve longevity and stress resistance in Caenorhabditis elegans	Aging (Albany NY). 2010 Sep;2(9):567-81. doi: 10.18632/aging.100195.	2010			4
Keowkase R, Aboukhatwa M, Luo Y	Fluoxetine protects against amyloid-beta toxicity, in part via daf-16 mediated cell signaling pathway, in Caenorhabditis elegans.	Neuropharmacology 59, 358-365. doi: 10.1016/j.neuropharm.2010.04.008	2010		X
Morselli E, Maiuri MC, Markaki M, Megalou E, Pasparaki A, Palikaras K, Criollo A, Galluzzi L, Malik SA, Vitale I, Michaud M, Madeo F, Tavernarakis N, Kroemer G	Caloric restriction and resveratrol promote longevity through the Sirtuin-1-dependent induction of autophagy.	Cell Death Dis 1, e10. doi: 10.1038/cddis.2009.8.	2010		X
Saul N, Pietsch K, Menzel R, Stürzenbaum SR, Steinberg CE	The longevity effect of tannic acid in Caenorhabditis elegans: Disposable Soma meets hormesis.	J Gerontol A Biol Sci Med Sci 65, 626-635. doi: 10.1093/gerona/glq051.	2010		X
Spanier B, Rubio-Aliaga I, Hu H, Daniel H.	Altered signalling from germline to intestine pushes daf-2;pept-1 Caenorhabditis elegans into extreme longevity	Aging Cell. 2010 Aug;9(4):636-46. doi: 10.1111/j.1474-9726.2010.00591.x. Epub 2010 Jun 9.	2010			4
Wu Y, Cao Z, Klein WL, Luo Y.	Heat shock treatment reduces beta amyloid toxicity in vivo by diminishing oligomers	Neurobiol Aging. 2010 Jun;31(6):1055-8. doi: 10.1016/j.neurobiolaging.2008.07.013. Epub 2008 Aug 30.	2010			4
Abbas S, Wink M.	Epigallocatechin gallate from green tea (Camellia sinensis) increases lifespan and stress resistance in Caenorhabditis elegans	Planta Med. 2009 Feb;75(3):216-21. doi: 10.1055/s-0028-1088378. Epub 2008 Dec 11.	2009	X
Greer EL, Brunet A.	Different dietary restriction regimens extend lifespan by both independent and overlapping genetic pathways in C. elegans	Aging Cell. 2009 Apr;8(2):113-27. doi: 10.1111/j.1474-9726.2009.00459.x. Epub 2009 Feb 23.	2009	X
Mojsilovic-Petrovic J, Nedelsky N, Boccitto M, Mano I, Georgiades SN, Zhou W, Liu Y, Neve RL, Taylor JP, Driscoll M, Clardy J, Merry D, Kalb RG.	FOXO3a is broadly neuroprotective in vitro and in vivo against insults implicated in motor neuron diseases	Version 2. J Neurosci. 2009 Jun 24;29(25):8236-47. doi: 10.1523/JNEUROSCI.1805-09.2009.	2009	X
Saul N, Pietsch K, Menzel R, Stürzenbaum SR, Steinberg CE.	Catechin induced longevity in C. elegans: from key regulator genes to disposable soma	Mech Ageing Dev. 2009 Aug;130(8):477-86. doi: 10.1016/j.mad.2009.05.005. Epub 2009 Jun 6.	2009	X
Wiegant FA, Surinova S, Ytsma E, Langelaar-Makkinje M, Wikman G, Post JA.	Plant adaptogens increase lifespan and stress resistance in C. elegans	Biogerontology. 2009 Feb;10(1):27-42. doi: 10.1007/s10522-008-9151-9. Epub 2008 Jun 7.	2009	X
Zhang L, Jie G, Zhang J, Zhao B.	Significant longevity-extending effects of EGCG on Caenorhabditis elegans under stress	Free Radic Biol Med. 2009 Feb 1;46(3):414-21. doi: 10.1016/j.freeradbiomed.2008.10.041. Epub 2008 Nov 5.	2009	X
Doroszuk A, Snoek LB, Fradin E, Riksen J, Kammenga J.	A genome-wide library of CB4856/N2 introgression lines of Caenorhabditis elegans	Nucleic Acids Res. 2009 Sep;37(16):e110. doi: 10.1093/nar/gkp528. Epub 2009 Jun 19.	2009			4
Le Gall JY, Ardaillou R.	[The biology of aging]	Bull Acad Natl Med. 2009 Feb;193(2):365-402; discussion 402-4.	2009			1
Matsuura T, Suzuki S, Musashino A, Kanno R, Ichinose M.	Retention time of attenuated response to diacetyl after pre-exposure to diacetyl in Caenorhabditis elegans	J Exp Zool A Ecol Genet Physiol. 2009 Aug 1;311(7):483-95. doi: 10.1002/jez.545.	2009			4
Ratcliff WC, Hawthorne P, Travisano M, Denison RF.	When stress predicts a shrinking gene pool, trading early reproduction for longevity can increase fitness, even with lower fecundity	PLoS One. 2009 Jun 25;4(6):e6055. doi: 10.1371/journal.pone.0006055.	2009			6
Benedetti MG, Foster AL, Vantipalli MC, White MP, Sampayo JN, Gill MS, Olsen A, Lithgow GJ.	Compounds that confer thermal stress resistance and extended lifespan	Exp Gerontol. 2008 Oct;43(10):882-91. doi: 10.1016/j.exger.2008.08.049. Epub 2008 Sep 20.	2008	X
Deocaris CC, Takano S, Priyandoko D, Kaul Z, Yaguchi T, Kraft DC, Yamasaki K, Kaul SC, Wadhwa R.	Glycerol stimulates innate chaperoning, proteasomal and stress-resistance functions: implications for geronto-manipulation	Biogerontology. 2008 Aug;9(4):269-82. doi: 10.1007/s10522-008-9136-8. Epub 2008 Mar 15.	2008	X
Kampkötter A, Timpel C, Zurawski RF, Ruhl S, Chovolou Y, Proksch P, Wätjen W.	Increase of stress resistance and lifespan of Caenorhabditis elegans by quercetin	Comp Biochem Physiol B Biochem Mol Biol. 2008 Feb;149(2):314-23. doi: 10.1016/j.cbpb.2007.10.004. Epub 2007 Oct 16.	2008	X
Ayyadevara S, Alla R, Thaden JJ, Shmookler Reis RJ.	Remarkable longevity and stress resistance of nematode PI3K-null mutants	Aging Cell. 2008 Jan;7(1):13-22. doi: 10.1111/j.1474-9726.2007.00348.x. Epub 2007 Nov 7.	2008			4
Quick KL, Ali SS, Arch R, Xiong C, Wozniak D, Dugan LL.	A carboxyfullerene SOD mimetic improves cognition and extends the lifespan of mice	Neurobiol Aging. 2008 Jan;29(1):117-28. doi: 10.1016/j.neurobiolaging.2006.09.014. Epub 2006 Oct 31.	2008			5
Smith ED, Kaeberlein TL, Lydum BT, Sager J, Welton KL, Kennedy BK, Kaeberlein M.	Age- and calorie-independent life span extension from dietary restriction by bacterial deprivation in Caenorhabditis elegans	BMC Dev Biol. 2008 May 5;8:49. doi: 10.1186/1471-213X-8-49.	2008			4
Wang X, Shen L, Yu H, Wang D.	Toxicity evaluation in a paper recycling mill effluent by coupling bioindicator of aging with the toxicity identification evaluation method in nematode Caenorhabditis elegans	J Environ Sci (China). 2008;20(11):1373-80. doi: 10.1016/s1001-0742(08)62235-4.	2008			6
Cao Z, Wu Y, Curry K, Wu Z, Christen Y, Luo Y.	Ginkgo biloba extract EGb 761 and Wisconsin Ginseng delay sarcopenia in Caenorhabditis elegans	J Gerontol A Biol Sci Med Sci. 2007 Dec;62(12):1337-45. doi: 10.1093/gerona/62.12.1337.	2007	X
Ayyadevara S, Dandapat A, Singh SP, Siegel ER, Shmookler Reis RJ, Zimniak L, Zimniak P.	Life span and stress resistance of Caenorhabditis elegans are differentially affected by glutathione transferases metabolizing 4-hydroxynon-2-enal	Mech Ageing Dev. 2007 Feb;128(2):196-205. doi: 10.1016/j.mad.2006.11.025. Epub 2006 Dec 8.	2007			4
Chen D, Pan KZ, Palter JE, Kapahi P.	Longevity determined by developmental arrest genes in Caenorhabditis elegans	Aging Cell. 2007 Aug;6(4):525-33. doi: 10.1111/j.1474-9726.2007.00305.x. Epub 2007 May 29.	2007			4
Gruber J, Tang SY, Halliwell B	Evidence for a trade-off between survival and fitness caused by resveratrol treatment of Caenorhabditis elegans.	Ann N Y Acad Sci 1100, 530-542. doi: 10.1196/annals.1395.059.	2007		X
Hughes SE, Evason K, Xiong C, Kornfeld K	Genetic and pharmacological factors that influence reproductive aging in nematodes.	PLoS Genet. 3, e25. doi: 10.1371/journal.pgen.0030025.	2007		X
Kim Y, Sun H.	Functional genomic approach to identify novel genes involved in the regulation of oxidative stress resistance and animal lifespan	Aging Cell. 2007 Aug;6(4):489-503. doi: 10.1111/j.1474-9726.2007.00302.x. Epub 2007 Jul 3.	2007			4
Libert S, Zwiener J, Chu X, Vanvoorhies W, Roman G, Pletcher SD.	Regulation of Drosophila life span by olfaction and food-derived odors	Science. 2007 Feb 23;315(5815):1133-7. doi: 10.1126/science.1136610. Epub 2007 Feb 1.	2007			5
Matsuura T, Endo S, Iwamoto R, Takahashi H, Ichinose M.	Developmental changes in chemotactic response and choice of two attractants, sodium acetate and diacetyl, in the nematode Caenorhabditis elegans	Comp Biochem Physiol A Mol Integr Physiol. 2007 Aug;147(4):920-7. doi: 10.1016/j.cbpa.2007.02.023. Epub 2007 Feb 24.	2007			6
Wilson AJ, Nussey DH, Pemberton JM, Pilkington JG, Morris A, Pelletier F, Clutton-Brock TH, Kruuk LE.	Evidence for a genetic basis of aging in two wild vertebrate populations	Curr Biol. 2007 Dec 18;17(24):2136-42. doi: 10.1016/j.cub.2007.11.043.	2007			4
Brown MK, Evans JL, Luo Y	Beneficial effects of natural antioxidants EGCG and alpha-lipoic acid on life span and age-dependent behavioral declines in Caenorhabditis elegans	Pharmacol Biochem Behav. 2006 Nov;85(3):620-8. doi: 10.1016/j.pbb.2006.10.017. Epub 2006 Dec 5.	2006	X
Wilson MA, Shukitt-Hale B, Kalt W, Ingram DK, Joseph JA, Wolkow CA.	Blueberry polyphenols increase lifespan and thermotolerance in Caenorhabditis elegans	Aging Cell. 2006 Feb;5(1):59-68. doi: 10.1111/j.1474-9726.2006.00192.x.	2006	X
Chen J, Lewis EE, Carey JR, Caswell H, Caswell-Chen EP.	The ecology and biodemography of Caenorhabditis elegans	Exp Gerontol. 2006 Oct;41(10):1059-65. doi: 10.1016/j.exger.2006.07.005. Epub 2006 Sep 11.	2006			4
Lin YT, Hoang H, Hsieh SI, Rangel N, Foster AL, Sampayo JN, Lithgow GJ, Srinivasan C.	Manganous ion supplementation accelerates wild type development, enhances stress resistance, and rescues the life span of a short-lived Caenorhabditis elegans mutant	Free Radic Biol Med. 2006 Apr 1;40(7):1185-93. doi: 10.1016/j.freeradbiomed.2005.11.007. Epub 2005 Dec 12.	2006		X
Valenzano DR, Terzibasi E, Genade T, Cattaneo A, Domenici L, Cellerino A.	Resveratrol prolongs lifespan and retards the onset of age-related markers in a short-lived vertebrate	Curr Biol. 2006 Feb 7;16(3):296-300. doi: 10.1016/j.cub.2005.12.038.	2006			5
Evason K, Huang C, Yamben I, Covey DF, Kornfeld K	Anticonvulsant medications extend worm life-span.	Science 307, 258-262. doi: 10.1126/science.1105299.	2005		X
Lazakovitch E, Kalb JM, Matsumoto R, Hirono K, Kohara Y, Gronostajski RM.	nfi-I affects behavior and life-span in C. elegans but is not essential for DNA replication or survival	BMC Dev Biol. 2005 Oct 20;5:24. doi: 10.1186/1471-213X-5-24.	2005			4
Hahn JS, Hu Z, Thiele DJ, Iyer VR.	Genome-wide analysis of the biology of stress responses through heat shock transcription factor	Mol Cell Biol. 2004 Jun;24(12):5249-56. doi: 10.1128/MCB.24.12.5249-5256.2004.	2004			4
Jenkins NL, McColl G, Lithgow GJ.	Fitness cost of extended lifespan in Caenorhabditis elegans	Version 2. Proc Biol Sci. 2004 Dec 7;271(1556):2523-6. doi: 10.1098/rspb.2004.2897.	2004			4
Strayer A, Wu Z, Christen Y, Link CD, Luo Y	Expression of the small heat-shock protein Hsp16-2 in Caenorhabditis elegans is suppressed by Ginkgo biloba extract EGb 761.	FASEB J 17, 2305-2307. doi: 10.1096/fj.03-0376fje.	2003		X
Wu Z, Smith JV, Paramasivam V, Butko P, Khan I, Cypser JR, Luo Y.	Ginkgo biloba extract EGb 761 increases stress resistance and extends life span of Caenorhabditis elegans	Cell Mol Biol (Noisy-le-grand). 2002 Sep;48(6):725-31.	2002	X
Cypser JR, Johnson TE.	Multiple stressors in Caenorhabditis elegans induce stress hormesis and extended longevity	J Gerontol A Biol Sci Med Sci. 2002 Mar;57(3):B109-14. doi: 10.1093/gerona/57.3.b109.	2002			6
Clancy DJ, Gems D, Harshman LG, Oldham S, Stocker H, Hafen E, Leevers SJ, Partridge L.	Extension of life-span by loss of CHICO, a Drosophila insulin receptor substrate protein	Science. 2001 Apr 6;292(5514):104-6. doi: 10.1126/science.1057991.	2001			5
Keightley PD, Davies EK, Peters AD, Shaw RG.	Properties of ethylmethane sulfonate-induced mutations affecting life-history traits in Caenorhabditis elegans and inferences about bivariate distributions of mutation effects	Genetics. 2000 Sep;156(1):143-54.	2000			4
Babar P, Adamson C, Walker GA, Walker DW, Lithgow GJ	P13-kinase inhibition induces dauer formation, thermotolerance and longevity in C. elegans.	Neurobiol Aging 20, 513-519. doi: 10.1016/s0197-4580(99)00094-9.	1999		X
Kagan RM, Niewmierzycka A, Clarke S.	Targeted gene disruption of the Caenorhabditis elegans L-isoaspartyl protein repair methyltransferase impairs survival of dauer stage nematodes	Arch Biochem Biophys. 1997 Dec 15;348(2):320-8. doi: 10.1006/abbi.1997.0362.	1997			4
Vanfleteren JR.	Oxidative stress and ageing in Caenorhabditis elegans	Biochem J. 1993 Jun 1;292 ( Pt 2)(Pt 2):605-8. doi: 10.1042/bj2920605.	1993			4
