# Supplementary material for: Health and longevity studies in C. elegans: the “healthy worm database” reveals strengths, weaknesses and gaps of test compound-based studies
Source: Biogerontology. 2021 Mar 8;22(2):215–36. doi: 10.1007/s10522-021-09913-2 (PMC7973913; doi:10.1007/s10522-021-09913-2)
Supplement: Supplementary file 6 — Supplementary file6 ESM_6: Raw results (XLSX 68 KB) [file 10522_2021_9913_MOESM6_ESM.xlsx]

## Sheet: food
different food entries	count	%
OP50	2126	70.985
OP50-1	229	7.64608
OP50, UV-inactivated	218	7.2788
OP50, heat-inactivated	163	5.4424
HT115 (DE3)	103	3.43907
Ampicillin-resistant OP50 strain	57	1.90317
OP50-1, heat-inactivated	21	0.701169
OP50, ethanol- and UV-inactivated	17	0.567613
OP50 until L4; from A1: Vibrio cholerae (C6706)	10	0.33389
OP50; from A12: OP50-1	10	0.33389
OP50, killed	8	0.267112
N/A	7	0.233723
OP50 until A6; from A6: OP50, heat-inactivated	5	0.166945
OP50, heat-inactivated until L4; from A1: no food	4	0.133556
none	5	0.166945
low-concentrated OP50 (DR conditions)	2	0.066778
tetracycline resistant E. coli	2	0.066778
B.subtilis Δnos	1	0.033389
Bacillus subtilis	1	0.033389
OP50 until L4; from A1: E. coli O157:H7	1	0.033389
OP50 until L4; from A1: Enterococcus faecalis	1	0.033389
OP50 until L4; from A1: Pseudomonas aeruginosa	1	0.033389
OP50 until L4; from A1: Salmonella typhimurium	1	0.033389
OP50 until L4; from A1: Staphylococcus aureus	1	0.033389
Vibrio cholerae (JZV133)	1	0.033389
Total	2995

## Sheet: additives
different additives entries	count
none	1639
FUDR	967
streptomycin	237
ampicillin	168
amphotericin B	118
Carbenicillin	109
BSA	103
IPTG	62
glucose	46
tetracycline	34
gentamycin	21
fungizone	18
fungizine	12
penicillin	9
kanamycin	7
dairy fermented product	1
skimmed milk	1
sugar-free soft drink with caffeine	1
sugar-free soft drink without caffeine	1
phloretin	1
hydroxyanisole	1
arginine	1
Total	3557	Note: Several additives can be used in one condition

## Sheet: medium
different medium entries	count	%
NGM agar	2124	70.9182
liquid S-medium	600	20.0334
liquid NGM	201	6.71119
M9 buffer	31	1.03506
Simulated Soil Pore Water (SSPW)	19	0.634391
liquid K-medium	10	0.33389
liquid assay medium (20% BHI:80% M9; v/v)	3	0.100167
NGM agar without peptone	2	0.066778
CeMM	2	0.066778
liquid axenic media	2	0.066778
n.d.	1	0.033389
Total	2995

## Sheet: exposure time
different exposure time entries	count
whole life; start: L4/A1	1387
whole life; start: eggs/L1	1245
whole life; start: n.d.	116
whole life; start: L2/L3	48
whole life; start: > A1	27
start: L4; stop: A3	24
1 h; start: L4/A1	17
24 h; start: L1	13
3 h at A1 and 3 h at A2	12
1 h; start: A1	10
once at L4	9
48 h; start: unknown	7
3 times at L4, A2 and A4	7
start: L1; stop: L4	5
start: L4; stop: A2	4
n.d.	4
3 h daily; start: A1	4
start: parental generation; stop: A6	3
start: L1; stop: L4 (48h)	3
start: L1; stop: A3	3
48 h; start: L4	3
48 h; start: A1	3
2 h; start: L4	3
1 h; start: L4	3
start: L4; stop: A10	2
start: L2; stop: A1	2
3 h daily from A1-A6	2
24 h; start: L3	2
2-3 h; start: L4/A1	2
2 h; start: A2	2
start: parental generation; stop: L4	1
start: L4; stop: A6	1
start: L4; stop: A4	1
start: L4; stop: A1	1
start: L2/L3; stop: A1	1
start: L1; stop: L3	1
start: egg stage; stop: L4	1
start: egg stage; stop: A6	1
start: egg stage; stop: A2	1
start: egg stage; stop: A10	1
start: A10; stop: A20	1
start: A1; stop: A4	1
from eggs - L3	1
48 h; start: L1	1
30 min; start: L4	1
3 h; start unknown	1
2 times at L4 and A2	1
2 h; start: A1	1
12-24 h; start: L4	1
12 h; start: L4	1
12 h; start: A1	1
1 h; start: young adults	1
1 h; start: L2	1
Total	2995

## Sheet: strains
different strain entries	count
N2 (wild type)	1390
CF1038 [daf-16(mu86)]	109
TJ356 {zIs356 [daf-16p::daf-16a/b::GFP + rol-6(su1006)]}	109
TK22 [mev-1(kn1)]	93
CF1553 {muIs84 [(pAD76)sod-3p::GFP + rol-6(su1006)]}	74
GR1307 [daf-16(mgDf50)]	74
CL4176 {smg-1(cc546); dvIs27 [myo-3p::A-Beta (1-42)::let-851 3'UTR) + rol-6(su1006)]}	72
CL2166 {dvIs19 [(pAF15)gst-4p::GFP::NLS]}	68
VC199 [sir-2.1(ok434)]	66
BA17 [fem-1(hc17)]	61
TJ375 {gpIs1 [hsp-16.2p::GFP]}	50
CL2006 {dvIs2 [pCL12(unc-54/human Abeta peptide 1-42 minigene) + pRF4]}	48
EU1 [skn-1(zu67)/nT1 [unc-?(n754) let-?]]	45
CL2070 {dvIs70 [hsp-16.2p::GFP + rol-6(su1006)]}	42
CB1370 [daf-2(e1370)]	30
LD1 {ldIs7 [skn-1b/c::GFP + rol-6(su1006)]}	23
TJ1052 [age-1(hx546)]	23
DA1116 [eat-2(ad1116)]	21
PS3551 [hsf-1(sy441)]	19
AM141 {rmIs133 [unc-54p::Q40::YFP]}	15
DA465 [eat-2(ad465)]	15
EU31 [skn-1(zu135)/nT1 [unc-?(n754) let-?]]	15
NL5901 {pkIs2386 [unc-54p::alphasynuclein::YFP + unc-119(+)]}	15
OW13 {grk-1(ok1239); pkIs2386 [unc-54p:: α-synuclein::YFP + unc-119(+)]}	15
DR205 {[lon-2(e678), daf-12(m20)] + ID447 [exon1-HTT128Q::gfp;rrf-3(pk1426)]}	14
EW15 {[bar-1(ga80)] + ID447 [exon1-HTT128Q::gfp;rrf-3(pk1426)]}	14
ID447 {exon1-HTT128Q::gfp; rrf-3(pk1426)}	14
ID448 {exon1-HTT19Q::gfp; rrf-3(pk1426)}	14
RB809 {ptl-1(ok621) + ID447 [exon1-HTT128Q::gfp; rrf-3(pk1426)]}	14
unnamed strain {[daf-16(mgDf50)] + [exon1-HTT128Q::gfp;rrf-3(pk1426)]}	14
AM140 {rmIs132 [unc-54p::Q35::YFP]}	13
DR1572 [daf-2(e1368)]	12
DR26 [daf-16(m26)]	12
AM1 [osr-1(rm1)]	10
RB754 [aak-2(ok524)]	10
TJ3002 {zSi3002[hsp-16.2p::mCherry::unc-54;Cbr-unc-119(+)]}	10
VC8 [jnk-1(gk7)]	10
PR802 [osm-3(p802)]	9
SJ4103 {zcIs14 [myo-3::GFP(mit)]}	9
AU1 [sek-1(ag1)]	8
MT2605 [unc-43(n498n1186)]	8
unknown strain [daf-16(mgDf47)]	8
AA86 [daf-12(rh61rh411)]	7
CL2355 {smg-1(cc546); dvIs50 [pCL45 (snb-1::Abeta 1-42::3' UTR(long) + mtl-2::GFP]}	7
KU4 [sek-1(km4)]	7
PR801 [che-3(p801)]	7
SJ4143 {zcIs17 [ges-1::GFP(mit)]}	7
unknown strain [che-3(am165)]	7
AM134 {rmIs126 [unc-54p::Q0::YFP]}	6
GA158 [daf-16(mgDf50); daf-2(m65)]	6
HA759 {rtIs11 [osm-10p::GFP + osm-10p::HtnQ150 + dpy-20(+)]}	6
MJCU049 {kIs48 [gst-4p::gfp]}	6
MJCU050 {kIs22 [ugt-13p::gfp]}	6
SJ4005 {zcIs4 [hsp-4::GFP]}	6
unknown strain [daf-16 deletion mutant]	6
unknown strain {daf-16(mgDf50); unc-119(ed3); pkIs1642[unc-119(+) + R11A8.5(+) + sir-2.1(+)]}	6
CB4876 [clk-1(e2519)]	5
CF512 [fer-15(b26); fem-1(hc17)]	5
NL3909 {unc-119(ed3); pkIs1642[unc-119(+) + R11A8.5(+) + sir-2.1(+)]}	5
CB1372 [daf-7(e1372)]	4
DA2123 {adls2122 [lgg-1p::GFP::lgg-1 + rol-6(su1006)]}	4
DH26 [fer-15(b26)]	4
FK171 [mek-1(ks54)]	4
HE250 [unc-52(e669su250)]	4
MQ130 [clk-1(qm30)]	4
MQ887 [isp-1(qm150)]	4
SS104 [glp-4(bn2)]	4
UA44 {baIn11 [dat-1p::α-synuclein, dat-1p::GFP]}	4
unknown strain [cyp-35::GFP]	4
unknown strain [polyQ40::YFP]	4
AU3 [nsy-1(ag3)]	3
BC10061 {sEx888 [hsp-70p (c12c8.1)::GFP]}	3
CB1376 [daf-3(e1376)]	3
CF1903 [glp-1(e2144)]	3
ID1 {igIs1 [mec-3p::htt57-128Q::CFP; lin-15(+); mec-7p::YFP]}	3
KU25 [pmk-1(km25)]	3
NL3908 {unc-119(ed3); pkIs1641[unc-119(+)]}	3
PD4251 {dpy-20(e1282); ccIs4251 [(pSAK2) myo-3p::GFP::LacZ::NLS + (pSAK4) myo-3p::mitochondrial GFP + dpy-20(+)]}	3
RB981 [ets-7(ok888)]	3
SJ4100 {zcIs13 [hsp-6::GFP]}	3
unknown strain [aak-2 deletion mutant]	3
unknown strain {oxIs12[Ex(Punc-47:GFP)]}	3
VC204 [akt-2(ok393)]	3
ZB1102 {glt-3(bz34); nuIs5 [glr-1::GFP + glr-1::G(alpha)s(Q227L) + lin-15(+)]}	3
AE501 [nhr-8(ok186)]	2
BX165 [nhr-80(tm1011)]	2
CB246 [unc-64(e246)]	2
CF1139[daf-16(mu86); muIs61 [(pKL78) daf16::GFP + rol-6(su1006)]]	2
CL2122 {dvIs15 [(pPD30.38) unc-54(vector) + (pCL26) mtl-2::GFP]}	2
CL2331 {dvIs37 [myo-3p::GFP::A-Beta (3-42) + rol-6(su1006)]}	2
CL691 {dvIs19 [(pAF15) gst-4p::GFP::NLS]; skn-1(zu67) IV/nT1 [unc-?(n754) let-?]}	2
DR1567 [daf-2(m577)]	2
DR20 [daf-12(m20)]	2
DR62 [daf-7(m62)]	2
JT9609 [pdk-1(sa680)]	2
KU2 [jkk-1(km2)]	2
LD1171 {ldIs3 [gcs-1p::GFP + rol-6(su1006)]}	2
LD1482 {daf-16(mu86); Is[DAF-16A::GFP]}	2
MH37 [mpk-1(ku1); unc-32(e189)]	2
unknown strain [aex-3(ad418)]	2
unknown strain [daf-7(e1372); daf-3(e1376)]	2
unknown strain [lin-15(n765ts), unc119p::ATX3Q130::GFP]	2
unknown strain [skn-1(tm4241)]	2
unknown strain [unc-31(e928)]	2
VC345 [sgk-1(ok538)]	2
AA89 [daf-12(rh274)]	1
AM446 {rmIs223 [C12C8.1::GFP]}	1
BA24 [fer-1(hc24)]	1
BA6 [fer-6(hc6)]	1
BA671 [spe-9(hc88)]	1
BB4 [adr-1(gv6); adr-2(gv42)]	1
BC10060 {dpy-5(e907); sEx884 [rCesC12C8.1::GFP + pCeh361]}	1
BZ555 {egIs1 [dat-1p::GFP]}	1
CB3844 [fem-3(e2006)]	1
CB3844 [fem-3(e2006)]; mated	1
CB4037 [glp-1(e2141)]	1
CF1880 [glp-1(e2141); daf-16(mu86)]	1
CF2248 {glp-1(e2141); daf-12(rh61rh411); daf-16(mu86); muEx158 [daf-16AM::GFP + sur-5p::GFP]}	1
CF2725 [aak-2(ok524)]	1
CF2732 [sir-2.1(ok434)]	1
CW152 [gas-1(fc21)]	1
EU1 [skn-1(zu67)/nT1 [unc-?(n754) let-?]], heterozygous	1
EU31 [skn-1(zu135)/nT1 [unc-?(n754) let-?]], heterozygous	1
EU35 [skn-1(zu169)/nT1 [unc-?(n754) let-?]]	1
EU40 [skn-1(zu129)/nT1[unc-?(n754) let-?]]	1
EU40 [skn-1(zu129)/nT1[unc-?(n754) let-?]], heterozygous	1
GM11 [daf-16(m26); fer-15(b26)]	1
GM6 [fer-15(b26); daf-2(e1370)]	1
GMC101 {dvIs100 [unc-54p::A-beta-1-42::unc-54 3'-UTR + mtl-2p::GFP]}	1
GR1309 [daf-16(mgDf47); daf-2(e1370)]	1
GR1310 [akt-1(mg144)]	1
GR1318 [pdk-1(mg142)]	1
GR1352 {daf-16(mgDf47); xrIs87 [daf-16(alpha)::GFP::daf-16B + rol-6(su1006)]}	1
IK597 [gcy-23(nj37); gcy-8(oy44); gcy-18(nj38)]	1
JG324 {sqt-1(jg52); jgls6 [let-23::hEGFR-TK(L858R); rol-6d]}	1
JG337 {let-23(sy1); jgls[let-23N::hEGFR-C; rol-6d]}	1
JG388 {sqt-1(jg52); jgls25 [let-23::hEGFR-TK(T790M-L858R); rol-6d; myo2::mCherry]}	1
JK1107 [glp-1(q224)]	1
JK1521 [fog-2(q71); pha-4(q490)/stu-3 (q265); rol-9 (sc148)]	1
KK184 [par-4(it47)]	1
KP742 {nuIs5 [glr-1::gfp; glr-1::Gs(Q227L); lin-15 (+)]}	1
MT16848 [mir-249(n4983)]	1
OH8 [ttx-3(mg158)]	1
PD8753 {dcr-1(ok247); hT2 [bli-4(e937) let-?(q782) qIs48]}	1
PR678 [tax-4(p678)]	1
PS6025 {qrIs2 [sra-9::mCasp1]}	1
RB1573 [dod-22(ok1918)]	1
RB759 [akt-1(ok525)]	1
SM190 [smg-1(cc546); pha-4(zu225)]	1
unknown strain [daf-37(DR2585)]	1
unknown strain [glp-1(e2141); daf-12(rh61rh411)]	1
unknown strain [lin-15(n765ts), unc119p::ATX3Q17::GFP]	1
unknown strain [Pvha-6::UIM2-ZsProSensor]	1
unknown strain [SKN-1::GFP]	1
unknown strain [vha-6::Q44::YFP]	1
unknown strain {daf-37; mIs41[daf-37p::daf-37,rol-6(su1006)]}	1
unknown strain {daf-37; unc-119; mEx187[gpa-4p::daf-37, unc-119(+)]}	1
unknown strain {daf-37; unc-119; mEx188[srbc-64p::daf-37,unc-119(+)]}	1
unknown strain {polyQ35::YFP}	1
VC1024 [pdr-1 (gk448)]	1
VC1051 [mir-34(gk437)]	1
VC128 [mtl-2(gk125)]	1
VC1668 [fmo-2(ok2147)]	1
VC2268 [tin-9.1(ok2194)]	1
VC328 [mir-47(gk167)]	1
VC347 [mir-57(gk175)]	1
VC446 [alg-1(gk214)]	1
VP198 {kbIs5 [gpdh-1p::GFP + rol-6(su1006)]}	1
WM49 [rde-4(ne301)]	1
XA8223 [rsks-1(ok1255)]	1
ZB2283 {Pmyo-3:daf-16::gfp}	1
ZG31 [hif-1(ia4)]	1
Total	2995

## Sheet: concentrations
concentration entries	count
< 1 µM	135
< 1 µg/mL	32
1-10 µM	245
1-10 µg/mL	195
11-100 µM	822
11-100 µg/mL	414
101-999 µM	286
101-999 µg/mL	197
1-10 mM	167
1-10 mg/mL	216
11-100 mM	40
11-100 mg/mL	74
101-1000 mM	2
101-1000 mg/mL	14

## Sheet: concentrations per compound
compound	number of different concentrations
Bacopa monnieri, hexane extract	19
Ethosuximide	17
Epigallocatechin gallate (EGCG)	12
Ag nanoparticles (particle size of 8 nm)	10
Ascarosides ascr#2	10
?-lipoic acid	10
Ascarosides ascr#3 & ascr#2 mixture	9
Ascarosides ascr#3	8
DMSO (Dimethyl sulfoxide)	8
Trimethadione	8
Trolox	8
Chlorogenic acid	7
3-(3,4-dichlorophenyl)-1,1-dimethylurea (DCMU)	7
DMF (Dimethyl formamide)	7
folic acid	7
3ß-methoxy-pregnenolone (MAP4343)	7
Polygonum multiflorum extract	7
Resveratrol	7
Succinimide	7
tyrosol	7
17ß-oestradiol	7
tambulin	7
allyl isothiocyanate	6
Alpinia zerumbet Leaf (Phenol-rich fraction)	6
arsenite	6
dibromoacetic acid	6
LY294002	6
mulberry leaf polyphenols	6
N-nitrosodimethylamine	6
Rhodiola rosea L root extract	6
Tannic acid	6
Taxifolin	6
propyl gallate	6
Alaskan blueberry extract	5
Alaskan cranberry extract	5
Açaí extract (Euterpe oleracea Mart.)	5
(±) Catechin	5
Curcumin	5
Diethyl maleate	5
Diplocyclos palmatus, methanolic leaf extract	5
Eleutherococcus senticosus root extract	5
Ellagic acid	5
gallic acid	5
Glycyrrhiza glabra (licorice) roots, ethanolic extract	5
Hedyotis diffusa, N-butanol extract	5
NG-094	5
Otophylloside B	5
Panax notoginseng branch roots polysaccharides	5
Panax notoginseng fibrous roots polysaccharides	5
Panax notoginseng main roots polysaccharides	5
paroxetine	5
Rosmarinus officinalis L. (ethanolic extract)	5
Uncaria tomentosa, aqueous leaf extract	5
beta-cryptoxanthin	5
carnosol	5
tanespimycin	5
β-amyrin	5
(Iso)lappaol A	4
7-Benzylamino-2-ethylthio-6-formyl-5-oxo-1-phenyl-1,5-dihydro-[1,2,4]triazolo[1,5-a]pyridine-8-carbonitrile (compound 4f)	4
Alloaromadendrene (Essential oil from Cinnamomum osmophloeum Leaves)	4
green tea (Camellia sinensis), aqueous extract	4
Arctigenin	4
Arctiin	4
astragalan (Astragalus membranaceus polysaccharide)	4
BMS-754807	4
Calycophyllum spruceanum, water extract	4
calycosin	4
Catalpol	4
Cinnamomum osmophloeum leaves extract (essential oils)	4
citalopram	4
Endopleura uchi, water extract	4
FUdR (5-fluoro 2-deoxyuridine)	4
fluoxetine	4
Ginkgo biloba leaf extract EGb 761	4
Holothuria leucospilota, aqueous extract	4
Holothuria leucospilota, ethanol extract	4
Holothuria leucospilota, n-butanol extract	4
Icariin	4
Icariside II	4
Isoxanthohumol	4
Lappaol C	4
Lappaol F	4
Liuwei dihuang wan (ethanol extract)	4
Liuwei dihuang wan (TCM formula	4
M084 (n-butyl-[1H]-benzimidazol-2-amine)	4
Matairesinol	4
Methyl 7-Oxo-7H-pyrido[1, 2, 3-cd]perimidine-9-caboxylate	4
Manganese sulfate (MnSO4)	4
NT219	4
Ocimum sanctum crude extract	4
Oleanolic acid	4
pentagalloyl glucose from Eucalyptus leaves	4
Psammaplysene A	4
Quercetin	4
S-allylcysteine	4
silymarin	4
ursolic acid	4
Withanolide A	4
echinacoside	4
hydroxytyrosol	4
oleuropein aglycone	4
zymolytic grain extract	4
2-Ethylthio-8-methoxy-5-oxo-1-phenyl-1,5-dihydrobenzo[b][1,2,4]triazolo[1,5-g][1,6]naphthyridine-12-carbonitrile (compound 12a)	3
7-Isobutylamino-2-ethylthio-6-formyl-5-oxo-1-phenyl-1,5-dihydro-[1,2,4]triazolo[1,5-a]pyridine-8-carbonitrile (compound 4c)	3
10-O-trans-p-Coumaroylcatalpol	3
18β-glycyrrhetinic acid	3
2,3-Dehydrosilybin A/B	3
4-hydroxy-E-globularinin	3
Acacetin 7-O-?-l-rhamnopyranosyl (1–2) ?-D-xylopyranoside (ARX) from Premna integrifolia	3
acacetin	3
Agrimonia procera, ethanol extract	3
Alaskan chaga extract	3
Alaskan crowberry extract	3
Alpinia zerumbet Leaf (Hot water extract)	3
Anacardium occidentale, hexane extract	3
Anacardium occidentale, methanol extract	3
whole apple extract	3
Aspalathin	3
Aspirin	3
Ayurvedic polyherbal extract (includes 6 herbs	3
Bacopa monnieri aqueous extract	3
Baicalein	3
black tea extract (Camellia sinensis)	3
Bletilla striata polysaccharide	3
Buckwheat trypsin inhibitor (recombinant)	3
Carqueja hydroalcoholic extract	3
Catechinic acid	3
Cerium oxide nanoparticles	3
Cranberry extract (Vaccinium macrocarpon)	3
cyanidin-3-sambubiosid	3
Delphinidin-3-sambubiosid	3
Diamide	3
EPs7630 (Pelargonium sidoides root extract)	3
Erchen wan (TCM formula)	3
Glochidion zeylanicum, hexane extract	3
Glochidion zeylanicum, methanol extract	3
Glycyrrhizae radix extract	3
Gracilaria lemaneiformis polysaccharide	3
Hidrox®	3
Huanshao dan (TCM formula)	3
Isomitraphylline	3
Liuwei dihuang wan (TCM formula)	3
MAHMA NONOate (NO donor)	3
Menadione	3
Mitraphylline	3
monascin (from red mold dioscorea)	3
Mytilus edulis, protein hydrolyzate	3
N6-benzyladenine	3
N6-isopentenyladenine	3
Nymphaea hybrid root extract	3
O-acetyl glucomannan	3
Oat	3
Oligonol	3
Orange extract	3
Pinoresinol	3
Platycladus orientalis extract (n-butanol extract from seed)	3
polydatin	3
protocatechuic acid	3
red mold dioscorea (ethanol extract)	3
Ribes fasciculatum (ethylacetate fraction)	3
S-allylmercaptocysteine	3
Salicylamine	3
Sesame cake peptides	3
Sophora moorcroftiana, polysaccharides	3
soybean trypsin inhibitor	3
Tomatidine	3
Urolithin A	3
Vaccinum uliginosum, Alaskan bog blueberry crude extract	3
verminoside	3
Wheat gluten hydrolysate	3
Wisconsin Ginseng extract from Panax quinquefolius	3
?,?-trehalose	3
?-Tocopherol	3
ß-caryophyllene	3
blueberry extract	3
boeravinone B	3
chicoric acid	3
cis-zeatin	3
d-allulose	3
dextrin	3
dihydrozeatin	3
fermented rice with Lactobacillus kefiranofaciens, dextrin included	3
fermented rice with Lactobacillus kefiranofaciens, without dextrin	3
glutaredoxin from recombinant buckwheat	3
kinetin	3
naringenin	3
naringin	3
nobiletin	3
peony (Paeonia suffruticosa) petal extract	3
raspberry, acetone extract	3
rosmarinic acid	3
sesamin	3
sesamol	3
sesamolin	3
tart cherry extract	3
trans-zeatin	3
trans-communic acid	3
1,2,3,4,6-penta-O-galloyl-?-D-glucose (PGG) from Curcuma longa L	2
Xyloketal B	2
Xyloketal, derivate 15	2
Xyloketal, derivate 18	2
Xyloketal, derivate 2	2
Xyloketal, derivate 5	2
Xyloketal, derivate 6	2
Xyloketal, derivate 7	2
allantoin	2
Blueberry (Vaccinium angustifolium) anthocyanin fraction	2
Blueberry (Vaccinium angustifolium) polyphenol fraction	2
Blueberry (Vaccinium angustifolium) proanthocyanidin fraction	2
brazilin (from Caesalpinia sappan)	2
Camellia tenuifolia Seed Oil	2
Genistein	2
Glycerol	2
Ilex paraguariensis, hydroalcoholic extract	2
Korean mistletoe (Viscum album coloratum) water extract	2
L-ascorbic acid (Vitamin C)	2
Piceatannol	2
Qibao meiran dan (TCM formula)	2
Qinjiao wan (TCM formula)	2
Rapamycin	2
Rechtsregulat®	2
Shengmai yin (TCM formula)	2
Shiquan dabu wan (TCM formula)	2
TSG (2,3,5,4??-Tetrahydroxystilbene-2-O-??-D-glucoside) from Polygonum multiflorum	2
Tianma wan (TCM formula)	2
trichostatin A	2
Vitexin (from Vigna angularis)	2
caffeine	2
dipeptide Tyr-Ala	2
meta-topolin	2
ortho-topolin	2
p-coumaric acid	2
para-topolin	2
β-cadinol (from Cinnamomum osmophloeum Leaves)	2
(±)-Octoclothepin maleate	1
(R,R)-cis-Diethyl tetrahydro-2,8-chrysenediol	1
Xyloketal, derivate 10	1
Xyloketal, derivate 11	1
Xyloketal, derivate 12	1
Xyloketal, derivate 13	1
Xyloketal, derivate 14	1
Xyloketal, derivate 16	1
Xyloketal, derivate 17	1
Xyloketal, derivate 19	1
2,3-Dehydrosilybin A	1
2,3-Dehydrosilybin B	1
20-galloyl-2,3-Dehydrosilybin A/B	1
Xyloketal, derivate 20	1
Xyloketal, derivate 21	1
Xyloketal, derivate 22	1
Xyloketal, derivate 23	1
Xyloketal, derivate 24	1
Xyloketal, derivate 25	1
Xyloketal, derivate 26	1
Xyloketal, derivate 27	1
Xyloketal, derivate 28	1
Xyloketal, derivate 29	1
3,4-Dichloroisocoumarin	1
3,7-dimethyl-2,3-Dehydrosilybin A/B	1
Xyloketal, derivate 3	1
Xyloketal, derivate 30	1
Xyloketal, derivate 31	1
Xyloketal, derivate 32	1
Xyloketal, derivate 33	1
Xyloketal, derivate 34	1
Xyloketal, derivate 35	1
Xyloketal, derivate 36	1
Xyloketal, derivate 37	1
4-caffeoylquinic acid	1
4-Phenyl-3-furoxancarbonitrile	1
Xyloketal, derivate 4	1
5-Caffeoylquinic acid	1
7-Cyclopentyl-5-(4-phenoxy)phenyl-7H-pyrrolo[2,3-d]pyrimidin-4-ylamine	1
7-methyl-2,3-Dehydrosilybin A/B	1
Xyloketal, derivate 8	1
Xyloketal, derivate 9	1
AMN082	1
alanine	1
alanine/tyrosine mixture	1
Amoxapine	1
Amperozide hydrochloride	1
BRL 15572	1
BRL 50481	1
BTCP hydrochloride	1
Balm leaves extract (Melissa officinalis)	1
ß-Estradiol	1
Bilobalide	1
Black tea leaves extract (Camellia sinensis)	1
Blackberry leaves extract (Rubus fruticosus)	1
Blueberry (Vaccinium angustifolium) crude extract	1
Caesalpinia sappan L. (ethyl acetate fraction)	1
Caesalpinia sappan L. (methanol extract)	1
Caesalpinia sappan L. (methylene chloride fraction)	1
Caesalpinia sappan L. (n-butanol fraction)	1
caffeic acid phenethylester	1
Camomile flowers extract (Matricaria chamomilla)	1
caryophyllene oxide (from Cinnamomum osmophloeum Leaves)	1
Chlorprothixene hydrochloride	1
Cinnamon bark extract	1
Cinnarizine	1
Coffee seeds extract	1
Cola seeds extract	1
Cortexolone maleate	1
water-soluble cranberry extract standardized to 4.0% proanthocyanidins	1
Cyclosporin A	1
Cyproterone acetate	1
Cysteine	1
DAPH	1
3,3-diethyl-2-pyrrolidinon (DEABL)	1
DETA NONOate (NO donor)	1
Danazol	1
Demeclocycline hydrochloride	1
Diallyldisulfide	1
Diallylsulfide	1
Diallyltrisulfide	1
dichloroacetate (DCA)	1
Dihydroergocristine methanesulfonate	1
Dihydroergotamine methanesulfonate	1
Doxazosin mesylate	1
Doxycycline hydrochloride	1
Elderberry juice (Sambucus nigra)	1
Eliprodil	1
Fermented Rooibos leaves extract (Aspalathus linearis)	1
Flavonoid fraction of EGb 761	1
geldanamycin	1
Ginkgolide B	1
Ginseng roots extract (Panax ginseng)	1
Green Paraguay tea leaves extract (Ilex paraguariensis)	1
Green rooibus extract (Aspalathus linearis)	1
Guanabenz acetate	1
Guanfacine hydrochloride	1
Hexahydro-sila-difenidol hydrochloride	1
Hibiscus calyces extract (Hibiscus sabdariffa)	1
Icariside I	1
Icaritin	1
isosilybin A	1
Jiaogulan leaves extract (Gynostemma pentaphyllum)	1
Kaempferol	1
Kenpaullone	1
Ketanserin tartrate	1
Knotgrass herb extract (Polygonum aviculare)	1
L-bornyl acetate (from Cinnamomum osmophloeum Leaves)	1
L-dopa	1
LFM-A13	1
LY-367,265	1
Liangyi Gao (TCM)	1
Lime blossom flowers extract (Tilia spp.)	1
Lithium chloride	1
Lonidamine	1
Loratadine	1
Loxapine succinate	1
Metergoline	1
Methylergonovine maleate	1
Mianserin hydrochloride	1
Minocycline hydrochloride	1
Momordica saponin extract	1
N-(2-[4-(4-Chlorophenyl)piperazin-1-yl]ethyl)-3-methoxybenzamide	1
Naftopidil dihydrochloride	1
Nicardipine hydrochloride	1
Nitrendipine	1
Nortriptyline hydrochloride	1
Nymphaea hybrid (total flavones)	1
O-allylserine	1
Oleic Acid	1
Oxatomide	1
PAPP/LY-165,163	1
PBT2	1
Pergolide methanesulfonate	1
Proanthocyanidin	1
Promethazine hydrochloride	1
Propionylpromazine hydrochloride	1
Psora-4	1
Quinidine sulfate	1
Red rooibus extract (Aspalathus linearis)	1
Rhodiola root extract (Rhodiola rosea)	1
S-1-propenylcysteine	1
S-allylcysteine sulfoxide (Alliin)	1
S-allylhomocysteine	1
S-allylmercaptohomocysteine	1
S-ethylcysteine	1
S-ethylcysteine sulfoxide (Ethiin)	1
S-methylcysteine	1
S-methylcysteine sulfoxide (Methiin)	1
S-methylmercaptocysteine	1
S-n-butenylcysteine	1
S-n-butylcysteine	1
S-n-propylcysteine	1
S-n-propylmercaptocysteine	1
SU 4312	1
silybin A/B	1
silychristin A/B	1
silydianin A/B	1
Sophora moorcroftiana, extract decoction	1
T-cadinol (from Cinnamomum osmophloeum Leaves)	1
Tamarixetin	1
Thioridazine hydrochloride	1
Trequinsin hydrochloride	1
Tunicamycin	1
tyrosine	1
Tyrphostin AG 1478	1
Urolithin B	1
Urolithin C	1
Urolithin D	1
Vaccinum uliginosum, Alaskan bog blueberry anthocyanin fraction	1
Vaccinum uliginosum, Alaskan bog blueberry proanthocyanidin fraction	1
Vincristine sulfate	1
Vinpocetine	1
beta-carotene	1
beta-cryptoxanthin in non-saponified carotenoid extract from mandarin juice	1
beta-cryptoxanthin in saponified carotenoid extract from mandarin juice	1
catalpol-ginsenoside Rg1 mixture (1	1
cis-(Z)-Flupenthixol dihydrochloride	1
Enoxacin	1
ginkgolide A	1
ginsenoside Rg1	1
isoquercitrin	1
laricitrin	1
lycopene	1
maltose	1
Methacycline	1
Myricetin	1
myricetintrimethylether	1
orlistat	1
phycoerythrin	1
phytol	1
selegiline	1
sucrose	1
syringetin	1
Tetracycline	1
trans-2,4,5-trihydroxystilbene	1
trans-2,5-dimethoxy-4-hydroxystilbene	1
trans-2,5-dimethoxy-40-hydroxystilbene	1
trans-3,5-dimethoxy-4-fluoro-4-hydroxystilbene	1
trans-3,5-dimethoxy-4-fluoro-40-hydroxystilbene	1
trans-3,5-dimethoxy-4-hydroxystilbene	1
trans-3,5-dimethoxy-40-hydroxystilbene	1
trans-4-hydroxy-3,4,5-trifluorostilbene	1
trans-40-hydroxy-3,4,5-trifluorostilbene	1
β-sitosterol	1
β -glutamyl-S-allylcysteine	1
β -glutamyl-S-allylmercaptocysteine	1
β -glutamyl-S-methylcysteine	1

## Sheet: conditions per compound
compound	number of different conditions
Ethosuximide	60
Ascarosides (ascr#2)	51
EGCG	45
17ß-oestradiol	43
3ß-methoxy-pregnenolone	43
Açaí extract	43
Resveratrol	42
Urolithin A	37
Ascarosides (ascr#3)	35
Tannic acid	35
Allyl isothiocyanate	33
Anacardium occidentale, methanol extract	33
Carqueja, hydroalcoholic extract	31
Polygonum multiflorum extract	31
Agrimonia procera, ethanol extract	30
Anacardium occidentale, hexane extract	30
(±) Catechin	27
Chlorogenic acid	27
Cranberry extract	26
Curcumin	25
Oat	24
Ursolic acid	24
18α-Glycyrrhetinic acid	23
Astragalan	23
FUdR	23
Calycophyllum spruceanum, water extract	22
Endopleura uchi, water extract	22
α,α-Trehalose	22
Aspirin	21
Catechinic acid	21
Enoxacin	21
Glochidion zeylanicum, hexane extract	21
Glochidion zeylanicum, methanol extract	21
Withanolide A	21
Holothuria leucospilota, n-butanol extract	20
Piceatannol	20
Trimethadione	20
Uncaria tomentosa, aqueous leaf extract	20
Ayurvedic polyherbal extract (includes 6 herbs: B. aristata roots, C.rotundus rhizome, C. deodara stem bark, E. officinalisfruits, T. chebula fruits and T. bellirica fruits)	19
Bacopa monnieri, hexane extract	19
S-allylcysteine	19
S-allylmercaptocysteine	19
tyrosol	19
chicoric acid	18
DMSO (Dimethyl sulfoxide)	18
Hedyotis diffusa, N-butanol extract	18
boeravinone B	17
DMF (Dimethyl formamide)	17
Otophylloside B	17
water-soluble cranberry extract standardized to 4.0% proanthocyanidins	17
α-lipoic acid	17
Acacetin 7-O-Î±-l-rhamnopyranosyl (1â€“2) Î²-D-xylopyranoside (ARX) from Premna integrifolia	16
Diethyl maleate	16
folic acid	16
MAHMA NONOate (NO donor)	16
Manganese sulfate (MnSO4)	16
mulberry leaf polyphenols	16
d-allulose	15
Eleutherococcus senticosus root extract	15
NG-094	15
NT219	15
Quercetin	15
Rhodiola rosea L root extract	15
ÃŸ-caryophyllene	15
Blueberry (Vaccinium angustifolium) polyphenol fraction	14
caffeine	14
Catalpol	14
Icariside II	14
Ilex paraguariensis, hydroalcoholic extract	14
Isoxanthohumol	14
M084 (n-butyl-[1H]-benzimidazol-2-amine)	14
p-coumaric acid	14
tambulin	14
Aspalathin	13
(Iso)lappaol A	12
4-hydroxy-E-globularinin	12
Arctigenin	12
Arctiin	12
arsenite	12
calycosin	12
Ginkgo biloba leaf extract EGb 761	12
Lappaol C	12
Lappaol F	12
Matairesinol	12
raspberry, acetone extract	12
Ribes fasciculatum (ethylacetate fraction)	12
Rosmarinus officinalis L. (ethanolic extract)	12
tanespimycin	12
Ag nanoparticles (particle size of 8 nm)	11
carnosol	11
pentagalloyl glucose from Eucalyptus leaves	11
tart cherry extract	11
Trolox	11
verminoside	11
acacetin	10
Baicalein	10
fluoxetine	10
Holothuria leucospilota, ethanol extract	10
polydatin	10
rosmarinic acid	10
Vaccinum uliginosum, Alaskan bog blueberry crude extract	10
10-O-trans-p-Coumaroylcatalpol	9
2,3-Dehydrosilybin A/B	9
Ascarosides ascr#3 & ascr#2 mixture	9
Bacopa monnieri aqueous extract	9
beta-cryptoxanthin	9
black tea extract (Camellia sinensis)	9
blueberry extract	9
caffeic acid phenethylester	9
Cerium oxide nanoparticles	9
Ellagic acid	9
Gracilaria lemaneiformis polysaccharide	9
LY294002	9
monascin (from red mold dioscorea)	9
propyl gallate	9
Salicylamine	9
Taxifolin	9
3-(3,4-dichlorophenyl)-1,1-dimethylurea (DCMU)	8
Alloaromadendrene (Essential oil from Cinnamomum osmophloeum Leaves)	8
Alpinia zerumbet Leaf (Phenol-rich fraction)	8
Buckwheat trypsin inhibitor (recombinant)	8
gallic acid	8
glutaredoxin from recombinant buckwheat	8
Glycyrrhiza glabra (licorice) roots, ethanolic extract	8
Holothuria leucospilota, aqueous extract	8
Liuwei dihuang wan (ethanol extract)	8
Ocimum sanctum crude extract	8
Oleanolic acid	8
red mold dioscorea (ethanol extract)	8
Sesame cake peptides	8
Tomatidine	8
transâ€communic acid	8
β-amyrin	8
Alaskan blueberry extract	7
Alaskan cranberry extract	7
echinacoside	7
Glycyrrhizae radix extract	7
green tea (Camellia sinensis), aqueous extract	7
kinetin	7
Momordica saponin extract	7
Pinoresinol	7
silymarin	7
Succinimide	7
trans-2,4,5-trihydroxystilbene	7
trans-3,5-dimethoxy-4-fluoro-4-hydroxystilbene	7
Alaskan chaga extract	6
brazilin (from Caesalpinia sappan)	6
dibromoacetic acid	6
EPs7630 (Pelargonium sidoides root extract)	6
Erchen wan (TCM formula)	6
fermented rice with Lactobacillus kefiranofaciens, without dextrin	6
Genistein	6
Huanshao dan (TCM formula)	6
hydroxytyrosol	6
Icariin	6
laricitrin	6
Liuwei dihuang wan (TCM formula)	6
myricetintrimethylether	6
N-nitrosodimethylamine	6
nobiletin	6
oleuropein aglycone	6
Orange extract	6
protocatechuic acid	6
syringetin	6
Treatment	6
TSG (2,3,5,4ó¸€ -Tetrahydroxystilbene-2-O-ð›½-D-glucoside) from Polygonum multiflorum	6
Vitexin (from Vigna angularis)	6
allantoin	5
citalopram	5
Diplocyclos palmatus, methanolic leaf extract	5
Hidrox®	5
Liuwei dihuang wan (TCM formula, water extract)	5
naringenin	5
naringin	5
Nymphaea hybrid root extract	5
Panax notoginseng branch roots polysaccharides	5
Panax notoginseng fibrous roots polysaccharides	5
Panax notoginseng main roots polysaccharides	5
paroxetine	5
Platycladus orientalis extract (n-butanol extract from seed)	5
Psammaplysene A	5
Qibao meiran dan (TCM formula)	5
Qinjiao wan (TCM formula)	5
Rapamycin	5
sesamin	5
sesamol	5
sesamolin	5
Shengmai yin (TCM formula)	5
Shiquan dabu wan (TCM formula)	5
Tianma wan (TCM formula)	5
trichostatin A	5
zymolytic grain extract	5
7-Benzylamino-2-ethylthio-6-formyl-5-oxo-1-phenyl-1,5-dihydro-[1,2,4]triazolo[1,5-a]pyridine-8-carbonitrile (compound 4f)	4
Bletilla striata polysaccharide	4
BMS-754807	4
Camellia tenuifolia Seed Oil	4
Cinnamomum osmophloeum leaves extract (essential oils)	4
dextrin	4
Diamide	4
dipeptide Tyr-Ala	4
fermented rice with Lactobacillus kefiranofaciens, dextrin included	4
Green rooibus extract (Aspalathus linearis)	4
Korean mistletoe (Viscum album coloratum) water extract	4
Menadione	4
Methacycline	4
Methyl 7-Oxo-7H-pyrido[1, 2, 3-cd]perimidine-9-caboxylate	4
Myricetin	4
Rechtsregulat®	4
Red rooibus extract (Aspalathus linearis)	4
Wisconsin Ginseng extract from Panax quinquefolius	4
Xyloketal, derivate 15	4
2-Ethylthio-8-methoxy-5-oxo-1-phenyl-1,5-dihydrobenzo[b][1,2,4]triazolo[1,5-g][1,6]naphthyridine-12-carbonitrile (compound 12a)	3
7-Isobutylamino-2-ethylthio-6-formyl-5-oxo-1-phenyl-1,5-dihydro-[1,2,4]triazolo[1,5-a]pyridine-8-carbonitrile (compound 4c)	3
Alaskan crowberry extract	3
Alpinia zerumbet Leaf (Hot water extract)	3
cis-zeatin	3
cyanidin-3-sambubiosid	3
Delphinidin-3-sambubiosid	3
dihydrozeatin	3
Isomitraphylline	3
Liangyi Gao (TCM)	3
Lonidamine	3
Mitraphylline	3
Mytilus edulis, protein hydrolyzate	3
N6-benzyladenine	3
N6-isopentenyladenine	3
O-acetyl glucomannan	3
Oligonol	3
peony (Paeonia suffruticosa) petal extract	3
Sophora moorcroftiana, polysaccharides	3
soybean trypsin inhibitor	3
Tetracycline	3
trans-zeatin	3
Wheat gluten hydrolysate	3
whole apple extract	3
α-Tocopherol	3
1,2,3,4,6-penta-O-galloyl-Î²-D-glucose (PGG) from Curcuma longa L	2
Blueberry (Vaccinium angustifolium) anthocyanin fraction	2
Blueberry (Vaccinium angustifolium) proanthocyanidin fraction	2
Diallyldisulfide	2
Diallyltrisulfide	2
dichloroacetate (DCA)	2
geldanamycin	2
Glycerol	2
L-ascorbic acid (Vitamin C)	2
Lithium chloride	2
meta-topolin	2
Oleic Acid	2
ortho-topolin	2
para-topolin	2
phycoerythrin	2
Tunicamycin	2
Xyloketal B	2
Xyloketal, derivate 18	2
Xyloketal, derivate 2	2
Xyloketal, derivate 5	2
Xyloketal, derivate 6	2
Xyloketal, derivate 7	2
(±)-Octoclothepin maleate	1
(R,R)-cis-Diethyl tetrahydro-2,8-chrysenediol	1
2,3-Dehydrosilybin A	1
2,3-Dehydrosilybin B	1
20-galloyl-2,3-Dehydrosilybin A/B	1
3,3-diethyl-2-pyrrolidinon (DEABL)	1
3,4-Dichloroisocoumarin	1
3,7-dimethyl-2,3-Dehydrosilybin A/B	1
4-caffeoylquinic acid	1
4-Phenyl-3-furoxancarbonitrile	1
5-Caffeoylquinic acid	1
7-Cyclopentyl-5-(4-phenoxy)phenyl-7H-pyrrolo[2,3-d]pyrimidin-4-ylamine	1
7-methyl-2,3-Dehydrosilybin A/B	1
alanine	1
alanine/tyrosine mixture	1
AMN082	1
Amoxapine	1
Amperozide hydrochloride	1
Balm leaves extract (Melissa officinalis)	1
beta-carotene	1
beta-cryptoxanthin in non-saponified carotenoid extract from mandarin juice	1
beta-cryptoxanthin in saponified carotenoid extract from mandarin juice	1
Bilobalide	1
Black tea leaves extract (Camellia sinensis)	1
Blackberry leaves extract (Rubus fruticosus)	1
Blueberry (Vaccinium angustifolium) crude extract	1
BRL 15572	1
BRL 50481	1
BTCP hydrochloride	1
Caesalpinia sappan L. (ethyl acetate fraction)	1
Caesalpinia sappan L. (methanol extract)	1
Caesalpinia sappan L. (methylene chloride fraction)	1
Caesalpinia sappan L. (n-butanol fraction)	1
Camomile flowers extract (Matricaria chamomilla)	1
caryophyllene oxide (from Cinnamomum osmophloeum Leaves)	1
catalpol-ginsenoside Rg1 mixture (1:1)	1
Chlorprothixene hydrochloride	1
Cinnamon bark extract	1
Cinnarizine	1
cis-(Z)-Flupenthixol dihydrochloride	1
Coffee seeds extract	1
Cola seeds extract	1
Cortexolone maleate	1
Cyclosporin A	1
Cyproterone acetate	1
Cysteine	1
Danazol	1
DAPH	1
Demeclocycline hydrochloride	1
DETA NONOate (NO donor)	1
Diallylsulfide	1
Dihydroergocristine methanesulfonate	1
Dihydroergotamine methanesulfonate	1
Doxazosin mesylate	1
Doxycycline hydrochloride	1
Elderberry juice (Sambucus nigra)	1
Eliprodil	1
Fermented Rooibos leaves extract (Aspalathus linearis)	1
Flavonoid fraction of EGb 761	1
ginkgolide A	1
Ginkgolide B	1
Ginseng roots extract (Panax ginseng)	1
ginsenoside Rg1	1
Green Paraguay tea leaves extract (Ilex paraguariensis)	1
Guanabenz acetate	1
Guanfacine hydrochloride	1
Hexahydro-sila-difenidol hydrochloride	1
Hibiscus calyces extract (Hibiscus sabdariffa)	1
Icariside I	1
Icaritin	1
isoquercitrin	1
isosilybin A	1
Jiaogulan leaves extract (Gynostemma pentaphyllum)	1
Kaempferol	1
Kenpaullone	1
Ketanserin tartrate	1
Knotgrass herb extract (Polygonum aviculare)	1
L-bornyl acetate (from Cinnamomum osmophloeum Leaves)	1
L-dopa	1
LFM-A13	1
Lime blossom flowers extract (Tilia spp.)	1
Loratadine	1
Loxapine succinate	1
LY-367,265	1
lycopene	1
maltose	1
Metergoline	1
Methylergonovine maleate	1
Mianserin hydrochloride	1
Minocycline hydrochloride	1
N-(2-[4-(4-Chlorophenyl)piperazin-1-yl]ethyl)-3-methoxybenzamide	1
Naftopidil dihydrochloride	1
Nicardipine hydrochloride	1
Nitrendipine	1
Nortriptyline hydrochloride	1
Nymphaea hybrid (total flavones)	1
O-allylserine	1
orlistat	1
Oxatomide	1
PAPP/LY-165,163	1
PBT2	1
Pergolide methanesulfonate	1
phytol	1
Proanthocyanidin	1
Promethazine hydrochloride	1
Propionylpromazine hydrochloride	1
Psora-4	1
Quinidine sulfate	1
Rhodiola root extract (Rhodiola rosea)	1
S-1-propenylcysteine	1
S-allylcysteine sulfoxide (Alliin)	1
S-allylhomocysteine	1
S-allylmercaptohomocysteine	1
S-ethylcysteine	1
S-ethylcysteine sulfoxide (Ethiin)	1
S-methylcysteine	1
S-methylcysteine sulfoxide (Methiin)	1
S-methylmercaptocysteine	1
S-n-butenylcysteine	1
S-n-butylcysteine	1
S-n-propylcysteine	1
S-n-propylmercaptocysteine	1
selegiline	1
silybin A/B	1
silychristin A/B	1
silydianin A/B	1
Sophora moorcroftiana, extract decoction	1
ÃŸ-Estradiol	1
SU 4312	1
sucrose	1
T-cadinol (from Cinnamomum osmophloeum Leaves)	1
Tamarixetin	1
Thioridazine hydrochloride	1
trans-2,5-dimethoxy-4-hydroxystilbene	1
trans-3,5-dimethoxy-4-hydroxystilbene	1
trans-4-hydroxy-3,4,5-trifluorostilbene	1
Trequinsin hydrochloride	1
tyrosine	1
Tyrphostin AG 1478	1
Urolithin B	1
Urolithin C	1
Urolithin D	1
Vaccinum uliginosum, Alaskan bog blueberry anthocyanin fraction	1
Vaccinum uliginosum, Alaskan bog blueberry proanthocyanidin fraction	1
Vincristine sulfate	1
Vinpocetine	1
Xyloketal, derivate 10	1
Xyloketal, derivate 11	1
Xyloketal, derivate 12	1
Xyloketal, derivate 13	1
Xyloketal, derivate 14	1
Xyloketal, derivate 16	1
Xyloketal, derivate 17	1
Xyloketal, derivate 19	1
Xyloketal, derivate 20	1
Xyloketal, derivate 21	1
Xyloketal, derivate 22	1
Xyloketal, derivate 23	1
Xyloketal, derivate 24	1
Xyloketal, derivate 25	1
Xyloketal, derivate 26	1
Xyloketal, derivate 27	1
Xyloketal, derivate 28	1
Xyloketal, derivate 29	1
Xyloketal, derivate 3	1
Xyloketal, derivate 30	1
Xyloketal, derivate 31	1
Xyloketal, derivate 32	1
Xyloketal, derivate 33	1
Xyloketal, derivate 34	1
Xyloketal, derivate 35	1
Xyloketal, derivate 36	1
Xyloketal, derivate 37	1
Xyloketal, derivate 4	1
Xyloketal, derivate 8	1
Xyloketal, derivate 9	1
α-cadinol (from Cinnamomum osmophloeum Leaves)	1
αβ-trehalose	1
β-sitosterol	1
γ -glutamyl-S-allylcysteine	1
γ -glutamyl-S-allylmercaptocysteine	1
γ -glutamyl-S-methylcysteine	1

## Sheet: phenotypes per compound
compound	number of phenotypes tested
Resveratrol	21
Withanolide A	20
Acai extract (Euterpe oleracea Mart.)	19
protocatechuic acid	18
rosmarinic acid	18
Buckwheat trypsin inhibitor (recombinant)	17
Epigallocatechin gallate (EGCG)	17
S-allylcysteine	17
S-allylmercaptocysteine	17
Carqueja hydroalcoholic extract	16
tyrosol	16
ursolic acid	16
carnosol	16
Catalpol	15
boeravinone B	15
18α-glycyrrhetinic acid	14
2,3-Dehydrosilybin A/B	14
Ayurvedic polyherbal extract (includes 6 herbs: B. aristata roots, C.rotundus rhizome, C. deodara stem bark, E. officinalisfruits, T. chebula fruits and T. bellirica fruits)	14
Ethosuximide	14
Hedyotis diffusa, N-butanol extract	14
Urolithin A	14
nobiletin	14
Acacetin 7-O-Î±-l-rhamnopyranosyl (1â€“2) Î²-D-xylopyranoside (ARX) from Premna integrifolia	13
acacetin	13
Cranberry extract (Vaccinium macrocarpon)	13
folic acid	13
Momordica saponin extract	13
α-lipoic acid	13
Anacardium occidentale, hexane extract	12
Anacardium occidentale, methanol extract	12
brazilin (from Caesalpinia sappan)	12
(±) Catechin	12
DMF (Dimethyl formamide)	12
DMSO (Dimethyl sulfoxide)	12
Glycyrrhizae radix extract	12
Orange extract	12
Quercetin	12
Tannic acid	12
Vitexin (from Vigna angularis)	12
β-caryophyllene	12
blueberry extract	12
tambulin	12
4-hydroxy-E-globularinin	11
dichloroacetate (DCA)	11
Ellagic acid	11
gallic acid	11
Genistein	11
Ginkgo biloba leaf extract EGb 761	11
Treatment	11
Liangyi Gao (TCM)	11
O-acetyl glucomannan	11
Polygonum multiflorum extract	11
Sesame cake peptides	11
glutaredoxin from recombinant buckwheat	11
p-coumaric acid	11
arsenite	10
Aspirin	10
Catechinic acid	10
Curcumin	10
dibromoacetic acid	10
Glochidion zeylanicum, hexane extract	10
Glochidion zeylanicum, methanol extract	10
N-nitrosodimethylamine	10
pentagalloyl glucose from Eucalyptus leaves	10
Ribes fasciculatum (ethylacetate fraction)	10
chicoric acid	10
dipeptide Tyr-Ala	10
Enoxacin	10
hydroxytyrosol	10
laricitrin	10
myricetintrimethylether	10
oleuropein aglycone	10
syringetin	10
10-O-trans-p-Coumaroylcatalpol	9
whole apple extract	9
Bacopa monnieri aqueous extract	9
black tea extract (Camellia sinensis)	9
Calycophyllum spruceanum, water extract	9
Gracilaria lemaneiformis polysaccharide	9
Hidrox®	9
Piceatannol	9
Tomatidine	9
Trimethadione	9
αα-trehalose	9
Blueberry (Vaccinium angustifolium) polyphenol fraction	8
Chlorogenic acid	8
Eleutherococcus senticosus root extract	8
Endopleura uchi, water extract	8
Holothuria leucospilota, ethanol extract	8
Icariside II	8
Liuwei dihuang wan (ethanol extract)	8
Mytilus edulis, protein hydrolyzate	8
NG-094	8
NT219	8
Otophylloside B	8
Rhodiola rosea L root extract	8
Sophora moorcroftiana, extract decoction	8
Sophora moorcroftiana, polysaccharides	8
Wheat gluten hydrolysate	8
catalpol-ginsenoside Rg1 mixture (1:1)	8
ginsenoside Rg1	8
raspberry, acetone extract	8
zymolytic grain extract	8
allyl isothiocyanate	7
caffeic acid phenethylester	7
Cerium oxide nanoparticles	7
Lithium chloride	7
monascin (from red mold dioscorea)	7
Panax notoginseng branch roots polysaccharides	7
Panax notoginseng fibrous roots polysaccharides	7
Panax notoginseng main roots polysaccharides	7
Platycladus orientalis extract (n-butanol extract from seed)	7
Rechtsregulat®	7
TSG (2,3,5,4ó¸€ -Tetrahydroxystilbene-2-O-ð›½-D-glucoside) from Polygonum multiflorum	7
Taxifolin	7
Trolox	7
verminoside	7
propyl gallate	7
trans-2,4,5-trihydroxystilbene	7
trans-3,5-dimethoxy-4-fluoro-4-hydroxystilbene	7
Xyloketal, derivate 15	6
Agrimonia procera, ethanol extract	6
Alaskan blueberry extract	6
Alaskan chaga extract	6
Alaskan cranberry extract	6
Baicalein	6
Bletilla striata polysaccharide	6
calycosin	6
Diethyl maleate	6
FUdR (5-fluoro 2-deoxyuridine)	6
Ilex paraguariensis, hydroalcoholic extract	6
M084 (n-butyl-[1H]-benzimidazol-2-amine)	6
Nymphaea hybrid root extract	6
Oleanolic acid	6
polydatin	6
Rosmarinus officinalis L. (ethanolic extract)	6
Salicylamine	6
Uncaria tomentosa, aqueous leaf extract	6
Vaccinum uliginosum, Alaskan bog blueberry crude extract	6
caffeine	6
echinacoside	6
(Iso)lappaol A	5
1,2,3,4,6-penta-O-galloyl-Î²-D-glucose (PGG) from Curcuma longa L	5
2-Ethylthio-8-methoxy-5-oxo-1-phenyl-1,5-dihydrobenzo[b][1,2,4]triazolo[1,5-g][1,6]naphthyridine-12-carbonitrile (compound 12a)	5
7-Benzylamino-2-ethylthio-6-formyl-5-oxo-1-phenyl-1,5-dihydro-[1,2,4]triazolo[1,5-a]pyridine-8-carbonitrile (compound 4f)	5
Alpinia zerumbet Leaf (Phenol-rich fraction)	5
green tea (Camellia sinensis), aqueous extract	5
Arctigenin	5
Arctiin	5
water-soluble cranberry extract standardized to 4.0% proanthocyanidins	5
Erchen wan (TCM formula)	5
fluoxetine	5
Huanshao dan (TCM formula)	5
Isoxanthohumol	5
LY294002	5
Lappaol C	5
Lappaol F	5
Liuwei dihuang wan (TCM formula)	5
Lonidamine	5
Matairesinol	5
Manganese sulfate (MnSO4)	5
mulberry leaf polyphenols	5
Pinoresinol	5
Proanthocyanidin	5
Qibao meiran dan (TCM formula)	5
Qinjiao wan (TCM formula)	5
Shengmai yin (TCM formula)	5
Shiquan dabu wan (TCM formula)	5
Tianma wan (TCM formula)	5
Wisconsin Ginseng extract from Panax quinquefolius	5
kinetin	5
sesamin	5
sesamol	5
sesamolin	5
α-amyrin	5
Alloaromadendrene (Essential oil from Cinnamomum osmophloeum Leaves)	4
Aspalathin	4
Diplocyclos palmatus, methanolic leaf extract	4
Green rooibus extract (Aspalathus linearis)	4
Holothuria leucospilota, n-butanol extract	4
Korean mistletoe (Viscum album coloratum) water extract	4
Methyl 7-Oxo-7H-pyrido[1, 2, 3-cd]perimidine-9-caboxylate	4
Ocimum sanctum crude extract	4
Rapamycin	4
red mold dioscorea (ethanol extract)	4
Red rooibus extract (Aspalathus linearis)	4
silymarin	4
d-allulose	4
transâ€communic acid	4
Ag nanoparticles (particle size of 8 nm)	3
allantoin	3
Ascarosides ascr#2	3
Ascarosides ascr#3	3
astragalan (Astragalus membranaceus polysaccharide)	3
Bacopa monnieri, hexane extract	3
Camellia tenuifolia Seed Oil	3
3-(3,4-dichlorophenyl)-1,1-dimethylurea (DCMU)	3
Diallyldisulfide	3
Diallyltrisulfide	3
Diamide	3
geldanamycin	3
Glycerol	3
Glycyrrhiza glabra (licorice) roots, ethanolic extract	3
Icariin	3
L-ascorbic acid (Vitamin C)	3
MAHMA NONOate (NO donor)	3
3β-methoxy-pregnenolone (MAP4343)	3
Menadione	3
N6-benzyladenine	3
N6-isopentenyladenine	3
Nymphaea hybrid (total flavones)	3
Oleic Acid	3
Succinimide	3
trichostatin A	3
Urolithin B	3
Urolithin C	3
Urolithin D	3
Î±-Tocopherol	3
Ascarosides ascr#3 & ascr#2 mixture	3
cis-zeatin	3
dextrin	3
dihydrozeatin	3
fermented rice with Lactobacillus kefiranofaciens, dextrin included	3
fermented rice with Lactobacillus kefiranofaciens, without dextrin	3
meta-topolin	3
Methacycline	3
naringenin	3
naringin	3
17β-oestradiol	3
ortho-topolin	3
para-topolin	3
tanespimycin	3
trans-zeatin	3
(±)-Octoclothepin maleate	2
(R,R)-cis-Diethyl tetrahydro-2,8-chrysenediol	2
7-Isobutylamino-2-ethylthio-6-formyl-5-oxo-1-phenyl-1,5-dihydro-[1,2,4]triazolo[1,5-a]pyridine-8-carbonitrile (compound 4c)	2
3,4-Dichloroisocoumarin	2
4-Phenyl-3-furoxancarbonitrile	2
7-Cyclopentyl-5-(4-phenoxy)phenyl-7H-pyrrolo[2,3-d]pyrimidin-4-ylamine	2
AMN082	2
alanine	2
alanine/tyrosine mixture	2
Alpinia zerumbet Leaf (Hot water extract)	2
Amoxapine	2
Amperozide hydrochloride	2
BRL 15572	2
BRL 50481	2
BTCP hydrochloride	2
β-Estradiol	2
Bilobalide	2
Blueberry (Vaccinium angustifolium) anthocyanin fraction	2
Blueberry (Vaccinium angustifolium) proanthocyanidin fraction	2
Chlorprothixene hydrochloride	2
Cinnamon bark extract	2
Cinnarizine	2
citalopram	2
Cortexolone maleate	2
Cyclosporin A	2
Cyproterone acetate	2
DAPH	2
3,3-diethyl-2-pyrrolidinon (DEABL)	2
Danazol	2
Demeclocycline hydrochloride	2
Dihydroergocristine methanesulfonate	2
Dihydroergotamine methanesulfonate	2
Doxazosin mesylate	2
Doxycycline hydrochloride	2
EPs7630 (Pelargonium sidoides root extract)	2
Elderberry juice (Sambucus nigra)	2
Eliprodil	2
Fermented Rooibos leaves extract (Aspalathus linearis)	2
Flavonoid fraction of EGb 761	2
Ginkgolide B	2
Guanabenz acetate	2
Guanfacine hydrochloride	2
Hexahydro-sila-difenidol hydrochloride	2
Hibiscus calyces extract (Hibiscus sabdariffa)	2
Holothuria leucospilota, aqueous extract	2
Isomitraphylline	2
Kaempferol	2
Kenpaullone	2
Ketanserin tartrate	2
LFM-A13	2
LY-367,265	2
Liuwei dihuang wan (TCM formula, water extract)	2
Loratadine	2
Loxapine succinate	2
Metergoline	2
Methylergonovine maleate	2
Mianserin hydrochloride	2
Minocycline hydrochloride	2
Mitraphylline	2
N-(2-[4-(4-Chlorophenyl)piperazin-1-yl]ethyl)-3-methoxybenzamide	2
Naftopidil dihydrochloride	2
Nicardipine hydrochloride	2
Nitrendipine	2
Nortriptyline hydrochloride	2
Oat	2
Oxatomide	2
PAPP/LY-165,163	2
paroxetine	2
Pergolide methanesulfonate	2
Promethazine hydrochloride	2
Propionylpromazine hydrochloride	2
Psammaplysene A	2
Psora-4	2
Quinidine sulfate	2
SU 4312	2
soybean trypsin inhibitor	2
Tamarixetin	2
Thioridazine hydrochloride	2
Trequinsin hydrochloride	2
tyrosine	2
Tyrphostin AG 1478	2
Vincristine sulfate	2
Vinpocetine	2
αβ-trehalose	2
beta-carotene	2
beta-cryptoxanthin	2
cis-(Z)-Flupenthixol dihydrochloride	2
isoquercitrin	2
lycopene	2
maltose	2
Myricetin	2
phycoerythrin	2
phytol	2
sucrose	2
tart cherry extract	2
Xyloketal B	1
Xyloketal, derivate 10	1
Xyloketal, derivate 11	1
Xyloketal, derivate 12	1
Xyloketal, derivate 13	1
Xyloketal, derivate 14	1
Xyloketal, derivate 16	1
Xyloketal, derivate 17	1
Xyloketal, derivate 18	1
Xyloketal, derivate 19	1
2,3-Dehydrosilybin A	1
2,3-Dehydrosilybin B	1
Xyloketal, derivate 2	1
20-galloyl-2,3-Dehydrosilybin A/B	1
Xyloketal, derivate 20	1
Xyloketal, derivate 21	1
Xyloketal, derivate 22	1
Xyloketal, derivate 23	1
Xyloketal, derivate 24	1
Xyloketal, derivate 25	1
Xyloketal, derivate 26	1
Xyloketal, derivate 27	1
Xyloketal, derivate 28	1
Xyloketal, derivate 29	1
3,7-dimethyl-2,3-Dehydrosilybin A/B	1
Xyloketal, derivate 3	1
Xyloketal, derivate 30	1
Xyloketal, derivate 31	1
Xyloketal, derivate 32	1
Xyloketal, derivate 33	1
Xyloketal, derivate 34	1
Xyloketal, derivate 35	1
Xyloketal, derivate 36	1
Xyloketal, derivate 37	1
4-caffeoylquinic acid	1
Xyloketal, derivate 4	1
5-Caffeoylquinic acid	1
Xyloketal, derivate 5	1
Xyloketal, derivate 6	1
7-methyl-2,3-Dehydrosilybin A/B	1
Xyloketal, derivate 7	1
Xyloketal, derivate 8	1
Xyloketal, derivate 9	1
Alaskan crowberry extract	1
BMS-754807	1
Balm leaves extract (Melissa officinalis)	1
Black tea leaves extract (Camellia sinensis)	1
Blackberry leaves extract (Rubus fruticosus)	1
Blueberry (Vaccinium angustifolium) crude extract	1
Caesalpinia sappan L. (ethyl acetate fraction)	1
Caesalpinia sappan L. (methanol extract)	1
Caesalpinia sappan L. (methylene chloride fraction)	1
Caesalpinia sappan L. (n-butanol fraction)	1
Camomile flowers extract (Matricaria chamomilla)	1
caryophyllene oxide (from Cinnamomum osmophloeum Leaves)	1
Cinnamomum osmophloeum leaves extract (essential oils)	1
Coffee seeds extract	1
Cola seeds extract	1
cyanidin-3-sambubiosid	1
Cysteine	1
DETA NONOate (NO donor)	1
Delphinidin-3-sambubiosid	1
Diallylsulfide	1
Ginseng roots extract (Panax ginseng)	1
Green Paraguay tea leaves extract (Ilex paraguariensis)	1
Icariside I	1
Icaritin	1
isosilybin A	1
Jiaogulan leaves extract (Gynostemma pentaphyllum)	1
Knotgrass herb extract (Polygonum aviculare)	1
L-bornyl acetate (from Cinnamomum osmophloeum Leaves)	1
L-dopa	1
Lime blossom flowers extract (Tilia spp.)	1
O-allylserine	1
Oligonol	1
PBT2	1
Rhodiola root extract (Rhodiola rosea)	1
S-1-propenylcysteine	1
S-allylcysteine sulfoxide (Alliin)	1
S-allylhomocysteine	1
S-allylmercaptohomocysteine	1
S-ethylcysteine	1
S-ethylcysteine sulfoxide (Ethiin)	1
S-methylcysteine	1
S-methylcysteine sulfoxide (Methiin)	1
S-methylmercaptocysteine	1
S-n-butenylcysteine	1
S-n-butylcysteine	1
S-n-propylcysteine	1
S-n-propylmercaptocysteine	1
silybin A/B	1
silychristin A/B	1
silydianin A/B	1
T-cadinol (from Cinnamomum osmophloeum Leaves)	1
Tunicamycin	1
Vaccinum uliginosum, Alaskan bog blueberry anthocyanin fraction	1
Vaccinum uliginosum, Alaskan bog blueberry proanthocyanidin fraction	1
beta-cryptoxanthin in non-saponified carotenoid extract from mandarin juice	1
beta-cryptoxanthin in saponified carotenoid extract from mandarin juice	1
ginkgolide A	1
orlistat	1
peony (Paeonia suffruticosa) petal extract	1
selegiline	1
Tetracycline	1
trans-2,5-dimethoxy-4-hydroxystilbene	1
trans-3,5-dimethoxy-4-hydroxystilbene	1
trans-4-hydroxy-3,4,5-trifluorostilbene	1
α-cadinol (from Cinnamomum osmophloeum Leaves)	1
β-sitosterol	1
γ -glutamyl-S-allylcysteine	1
γ -glutamyl-S-allylmercaptocysteine	1
γ -glutamyl-S-methylcysteine	1

## Sheet: age at measurements
age	oxidative stress resistance	heat stress resistance	pathogen stress resistance	UV stress resistance	osmotic stress resistance	activity / quantity / expression of SODs	activity / quantity / expression of HSPs	activity / quantity / expression of GSTs	translocation of DAF-16 to nucleus	ROS-level	pharyngeal pumping	locomotion in liquid	locomotion on solid media
L4	55	12	8	1	1	8	7	4	13	18	4	1	19			age at phenotype measurement	Phenotypes
L4/A1	10	1	4	1	1	2	0	1	5	10	3	0	1				stress resistance	locomotion	pharyngeal pumping	ROS level	translocation of DAF-16	HSPs/SODs/GSTs
A1	166	178	6	4	4	32	27	14	45	142	97	24	119			L4/A1	40.2135	31.6602	20.8835	53.4591	67.7419	28.0236
A2	112	61	2	0	0	29	37	54	13	51	45	6	21			A2	15.5694	5.21236	9.03614	16.0377	13.9785	35.3982
A3	44	100	3	9	10	24	15	3	8	51	46	13	36			A3	14.7687	9.45946	9.23695	16.0377	8.60215	12.3894
A4	20	36	0	2	3	3	15	4	3	19	33	3	16			A4	5.42705	3.66795	6.62651	5.97484	3.22581	6.48968
A5	83	57	0	12	0	33	0	4	6	17	64	6	33			A5	13.6121	7.52896	13.0522	5.34591	6.45161	10.9145
A6	42	30	2	1	0	1	13	3	0	1	26	1	15			A6	6.6726	3.0888	5.22088	0.314465	0	5.01475
A7	22	4	0	0	0	2	0	0	0	3	11	12	15			A7	2.31317	5.21236	2.20884	0.943396	0	0.589971
A8	5	0	0	0	0	0	0	0	0	1	39	1	22			A8	0.533808	4.44015	7.83133	0.314465	0	0
A9	0	0	0	0	0	1	0	0	0	0	15	4	22			A9	0	5.01931	3.01205	0	0	0.294985
A10	1	2	2	0	0	3	0	0	0	3	55	4	19			A10	0.44484	4.44015	11.0442	0.943396	0	0.884956
A11	0	0	0	0	0	0	0	0	0	0	7	7	16			> A10	0.44484	20.2703	11.8474	0.628931	0	0
A12	1	0	0	0	0	0	0	0	0	2	22	8	14
A13	0	0	0	0	0	0	0	0	0	0	1	0	1
A14	1	0	0	0	0	0	0	0	0	0	8	0	16
A15	0	0	0	0	0	0	0	0	0	0	14	1	12
A16	1	0	0	0	0	0	0	0	0	0	1	1	7		Note:	values represent the percentage of used ages per phenotype
A17	0	0	0	0	0	0	0	0	0	0	0	0	0
A18	0	0	0	0	0	0	0	0	0	0	1	7	12
A19	0	0	0	0	0	0	0	0	0	0	0	0	0
A20	0	0	0	0	0	0	0	0	0	0	5	2	1
A 1	0	0	0	0	0	0	0	0	0	0	0	0	0
A 2	0	0	0	0	0	0	0	0	0	0	0	0	0
A 3	0	0	0	0	0	0	0	0	0	0	0	0	0
A 4	0	0	0	0	0	0	0	0	0	0	0	0	0
A 5	0	1	0	0	0	0	0	0	0	0	1	0	0
A 6	0	0	0	0	0	0	0	0	0	0	0	0	0
A 7	0	0	0	0	0	0	0	0	0	0	0	0	0
A 8	1	0	0	0	0	0	0	0	0	0	0	0	0
A 9	0	0	0	0	0	0	0	0	0	0	0	0	0
A 10	0	0	0	0	0	0	0	0	0	0	0	0	0
A 11	0	0	0	0	0	0	0	0	0	0	0	0	0
A 12	0	0	0	0	0	0	0	0	0	0	0	0	0
A 13	0	0	0	0	0	0	0	0	0	0	0	0	0
A 14	0	0	0	0	0	0	0	0	0	0	0	0	0
A 15	0	0	0	0	0	0	0	0	0	0	0	0	0
A 16	0	0	0	0	0	0	0	0	0	0	0	0	0
A 17	0	0	0	0	0	0	0	0	0	0	0	0	0
A 18	0	0	0	0	0	0	0	0	0	0	0	0	0
A 19	0	0	0	0	0	0	0	0	0	0	0	0	0
A 20	0	0	0	0	0	0	0	0	0	0	0	0	0

[truncated: 1 more sheets: autofluorescence]
